# Supplementary material for: Engineered ketocarotenoid biosynthesis in the polyextremophilic red microalga Cyanidioschyzon merolae 10D
Source: Metab Eng Commun. 2023 Jun 26;17:e00226. doi: 10.1016/j.mec.2023.e00226 (PMC10336515; doi:10.1016/j.mec.2023.e00226)
Supplement: Multimedia component 3 [file mmc3.xlsx]

## Sheet: supp tabl 2
	Table S2 List of primers this study to screen and monitor transformants: Sequence, Tm, Target (bold), and PCR product sizes, reaction components, and thermocyler parameters are shown for each primer set.
															PCR Reaction																													PCR thermocyler parameters
											~Product		CAPS		PCR kit		Buffer				Primers				Water					dNTPs				Polymerase				Template**						I.D.				D
	No.		Target (name/gene; abbreviated name)		Primer name		Sequence		Tm (°C)		size (kb)		ASSAY				[Conc.]		Amount		[Conc.]		Amount		[Conc.]		Amount			[Conc.]		Amount		[Conc.]		Amount		[Conc.]		Amount		Total		Temp		Time		Temp
	1		Glycogen phosphorylase - TATA box bpaf 13		209 F		GTTGCCTCAAGAAGTTGACC		53.9		1.00 - 6.64		N		Primestar GXL		5x		5.0 µL		10 µM		2.5 µL		-		7.5 µL		0	2.5 mM	0	2.0 µL		1.25 U/µL		0.5 µL	25	-		5		25 µL		-		-		98
			-D184C -D185C; Insert		2776 R		TGGCAGCATCAGCACTATTA		54												10 µM		2.5 µL
	2		CAT - small multidrug efflux protein qacE (D186C)		M2F		ACGTGGAGAAGTACAACGGC		57.4		2.08 - 2.98		N		Promega Gotaq		2x		12.5 µL		10 µM		2.5 µL		-		2.5 µL			-		-		-		-	25	-		5		25 µL		95		03:00:00		95
			-Integration		D184(+1500)R*		GAGGTTCCTGAAGAAGGACCG		59												10 µM		2.5 µL
	3		Chloramphenicol acetyltransferase		153 F		GGCGTTCATCTTCCTGGTGA		57.3		0.46		N		Promega Gotaq		2x		12.5 µL		10 µM		2.5 µL		-		2.5 µL			-		-		-		-	25	-		5		25 µL		95		03:00:00		95
			-selectable marker; CAT		610 R		TCGAGTTCATGAACAGGCCC		57.3												10 µM		2.5 µL
	4		b-Carotene Ketolase		BKT F		AGCAGTTCACGAAGCAGTTC		55.6		0.8		N		Promega Gotaq		2x		12.5 µL		10 µM		2.5 µL		-		2.5 µL			-		-		-		-	25	-		5		25 µL		95		03:00:00		95
			-BKT		BKT R		AGTGCAGGTCGAAGTGGTAG		56.7												10 µM		2.5 µL
	5		b-Carotene Hydroxylase		CHYB F		GCGAGACGAGCCAAGTGAT		57.6		0.59		N		Promega Gotaq		2x		12.5 µL		10 µM		2.5 µL		-		2.5 µL			-		-		-		-	25	-		5		25 µL		95		03:00:00		95
			-CHYb		CHYB R		TGATGTGCCACCATAATGCG		55.9												10 µM		2.5 µL
	6		mVenus Yellow Flourescent Protein		YFP F		GTGCCGATCCTGGTGGAGC		61.1		0.53		N		Promega Gotaq		2x		12.5 µL		10 µM		2.5 µL		-		2.5 µL			-		-		-		-	25	-		5		25 µL		95		03:00:00		95
			-YFP		YFP R		GATCGGCGTGTTCTGCTGGTAG		60												10 µM		2.5 µL
	7		CAT - pBR322 Origin of replication pBluscript (KS+)		EPI F		AACTCGAACTACCTGCTGCC		57.2		2.05		N		Promega Gotaq		2x		12.5 µL		10 µM		2.5 µL		-		2.5 µL			-		-		-		-	25	-		5		25 µL		95		03:00:00		95
			-Episomal		EPI R		GCGTCAGACCCCGTAGAAAA		57.2												10 µM		2.5 µL
	8		Ribulose-1,5-bisphosphate carboxylase/oxygenase		RbcL F*		AACCTTTCATGCGTTGGAGAGA		56.7		0.525		Y		Promega Gotaq		2x		12.5 µL		10 µM		2.5 µL				2.5 µL			-		-		-		-		-		5		25 µL		95		03:00:00		95
			-Large subunit; RuBisCO LSU		RbcL R*		CCTGCATGAATACCACCAGAAGC		58.2												10 µM		2.5 µL
	*Primers obtained from pulbished literatrure: D184 (+1500)R (Fujiwara et al. 2017) and RbcL primer set (Toplin et al. 2008) **Templates normalized accoding to type: Genomic DNA was targeted between 100-150 ng per reaction and plasmid DNA was targeted between 10 - 30 ng per reaction.
	Fujiwara, T., Ohnuma, M., Kuroiwa, T., Ohbayashi, R., Hirooka, S., & Miyagishima, S. Y. (2017). Development of a double nuclear gene-targeting method by two-step transformation based on a newly established chloramphenicol-selection system in the red alga Cyanidioschyzon merolae. Frontiers in plant science, 8, 343. Toplin, J. A., Norris, T. B., Lehr, C. R., McDermott, T. R., & Castenholz, R. (2008…
[truncated: 12 more columns]
