# Supplementary material for: Engineered ketocarotenoid biosynthesis in the polyextremophilic red microalga Cyanidioschyzon merolae 10D
Source: Metab Eng Commun. 2023 Jun 26;17:e00226. doi: 10.1016/j.mec.2023.e00226 (PMC10336515; doi:10.1016/j.mec.2023.e00226)
Supplement: Multimedia component 7 [file mmc7.xlsx]

## Sheet: Light program
Constant light								12h light:12h dark								February								May								August								November
Time (s)	Time (days)	Red (umol/s/m2)	Blue (umol/s/m2)	White (umol/s/m2)	Total (umol/s/m2)			Time (s)	Time (days)	Red (umol/s/m2)	Blue (umol/s/m2)	White (umol/s/m2)	Total (umol/s/m2)			Time (s)	Time (days)	Red (umol/s/m2)	Blue (umol/s/m2)	White (umol/s/m2)	Total (umol/s/m2)			Time (s)	Time (days)	Red (umol/s/m2)	Blue (umol/s/m2)	White (umol/s/m2)	Total (umol/s/m2)			Time (s)	Time (days)	Red (umol/s/m2)	Blue (umol/s/m2)	White (umol/s/m2)	Total (umol/s/m2)			Time (s)	Time (days)	Red (umol/s/m2)	Blue (umol/s/m2)	White (umol/s/m2)	Total (umol/s/m2)
10	0.000115741	225	0	1275	1500			10	0.000115741	225	0	1275	1500			10	0.000115741	0	0	0	0			10	0.000115741	21	0	118	139			10	0.000115741	0	0	95	95			10	0.00011574	0	0	45	45
20	0.000231481	225	0	1275	1500			20	0.000231481	225	0	1275	1500			20	0.000231481	0	0	0	0			20	0.000231481	21	0	119	140			20	0.000231481	0	0	95	95			20	0.00023148	0	0	45	45
30	0.000347222	225	0	1275	1500			30	0.000347222	225	0	1275	1500			30	0.000347222	0	0	0	0			30	0.000347222	21	0	119	140			30	0.000347222	0	0	96	96			30	0.00034722	0	0	45	45
40	0.000462963	225	0	1275	1500			40	0.000462963	225	0	1275	1500			40	0.000462963	0	0	0	0			40	0.000462963	21	0	120	141			40	0.000462963	0	0	96	96			40	0.00046296	0	0	46	46
50	0.000578704	225	0	1275	1500			50	0.000578704	225	0	1275	1500			50	0.000578704	0	0	0	0			50	0.000578704	21	0	121	142			50	0.000578704	0	0	97	97			50	0.0005787	0	0	46	46
60	0.000694444	225	0	1275	1500			60	0.000694444	225	0	1275	1500			60	0.000694444	0	0	0	0			60	0.000694444	21	0	121	142			60	0.000694444	0	0	97	97			60	0.00069444	0	0	47	47
70	0.000810185	225	0	1275	1500			70	0.000810185	225	0	1275	1500			70	0.000810185	0	0	0	0			70	0.000810185	21	0	122	143			70	0.000810185	0	0	98	98			70	0.00081019	0	0	47	47
80	0.000925926	225	0	1275	1500			80	0.000925926	225	0	1275	1500			80	0.000925926	0	0	0	0			80	0.000925926	21	0	123	144			80	0.000925926	0	0	99	99			80	0.00092593	0	0	47	47
90	0.00104167	225	0	1275	1500			90	0.00104167	225	0	1275	1500			90	0.00104167	0	0	0	0			90	0.00104167	21	0	123	144			90	0.00104167	0	0	99	99			90	0.00104167	0	0	48	48
100	0.00115741	225	0	1275	1500			100	0.00115741	225	0	1275	1500			100	0.00115741	0	0	0	0			100	0.00115741	22	0	124	146			100	0.00115741	0	0	100	100			100	0.00115741	0	0	48	48
110	0.00127315	225	0	1275	1500			110	0.00127315	225	0	1275	1500			110	0.00127315	0	0	0	0			110	0.00127315	22	0	125	147			110	0.00127315	0	0	101	101			110	0.00127315	0	0	48	48
120	0.00138889	225	0	1275	1500			120	0.00138889	225	0	1275	1500			120	0.00138889	0	0	0	0			120	0.00138889	22	0	125	147			120	0.00138889	0	0	101	101			120	0.00138889	0	0	49	49
130	0.00150463	225	0	1275	1500			130	0.00150463	225	0	1275	1500			130	0.00150463	0	0	0	0			130	0.00150463	22	0	126	148			130	0.00150463	0	0	102	102			130	0.00150463	0	0	49	49
140	0.00162037	225	0	1275	1500			140	0.00162037	225	0	1275	1500			140	0.00162037	0	0	0	0			140	0.00162037	22	0	127	149			140	0.00162037	0	0	102	102			140	0.00162037	0	0	49	49
150	0.00173611	225	0	1275	1500			150	0.00173611	225	0	1275	1500			150	0.00173611	0	0	0	0			150	0.00173611	22	0	127	149			150	0.00173611	0	0	103	103			150	0.00173611	0	0	50	50
160	0.00185185	225	0	1275	1500			160	0.00185185	225	0	1275	1500			160	0.00185185	0	0	0	0			160	0.00185185	22	0	128	150			160	0.00185185	0	0	104	104			160	0.00185185	0	0	50	50
170	0.00196759	225	0	1275	1500			170	0.00196759	225	0	1275	1500			170	0.00196759	0	0	0	0			170	0.00196759	22	0	129	151			170	0.00196759	0	0	104	104			170	0.00196759	0	0	50	50
180	0.00208333	225	0	1275	1500			180	0.00208333	225	0	1275	1500			180	0.00208333	0	0	0	0			180	0.00208333	22	0	129	151			180	0.00208333	0	0	105	105			180	0.00208333	0	0	51	51
190	0.00219907	225	0	1275	1500			190	0.00219907	225	0	1275	1500			190	0.00219907	0	0	0	0			190	0.00219907	23	0	130	153			190	0.00219907	0	0	106	106			190	0.00219907	0	0	51	51
200	0.00231481	225	0	1275	1500			200	0.00231481	225	0	1275	1500			200	0.00231481	0	0	0	0			200	0.00231481	23	0	131	154			200	0.00231481	0	0	106	106			200	0.00231481	0	0	51	51
210	0.00243056	225	0	1275	1500			210	0.00243056	225	0	1275	1500			210	0.00243056	0	0	0	0			210	0.00243056	23	0	131	154			210	0.00243056	0	0	107	107			210	0.00243056	0	0	52	52
220	0.0025463	225	0	1275	1500			220	0.0025463	225	0	1275	1500			220	0.0025463	0	0	0	0			220	0.0025463	23	0	132	155			220	0.0025463	0	0	107	107			220	0.0025463	0	0	52	52
230	0.00266204	225	0	1275	1500			230	0.00266204	225	0	1275	1500			230	0.00266204	0	0	0	0			230	0.00266204	23	0	133	156			230	0.00266204	0	0	108	108			230	0.00266204	0	0	52	52
240	0.00277778	225	0	1275	1500			240	0.00277778	225	0	1275	1500			240	0.00277778	0	0	0	0			240	0.00277778	23	0	133	156			240	0.00277778	0	0	109	109			240	0.00277778	0	0	53	53
250	0.00289352	225	0	1275	1500			250	0.00289352	225	0	1275	1500			250	0.00289352	0	0	0	0			250	0.00289352	23	0	134	157			250	0.00289352	0	0	109	109			250	0.00289352	0	0	53	53
260	0.00300926	225	0	1275	1500			260	0.00300926	225	0	1275	1500			260	0.00300926	0	0	0	0			260	0.00300926	23	0	135	158			260	0.00300926	0	0	110	110			260	0.00300926	0	0	53	53
270	0.003125	225	0	1275	1500			270	0.003125	225	0	1275	1500			270	0.003125	0	0	0	0			270	0.003125	23	0	135	158			270	0.003125	0	0	110	110			270	0.003125	0	0	54	54
280	0.00324074	225	0	1275	1500			280	0.00324074	225	0	1275	1500			280	0.00324074	0	0	0	0			280	0.00324074	24	0	136	160			280	0.00324074	0	0	111	111			280	0.00324074	0	0	54	54
290	0.00335648	225	0	1275	1500			290	0.00335648	225	0	1275	1500			290	0.00335648	0	0	0	0			290	0.00335648	24	0	137	161			290	0.00335648	0	0	112	112			290	0.00335648	0	0	54	54
300	0.00347222	225	0	1275	1500			300	0.00347222	225	0	1275	1500			300	0.00347222	0	0	0	0			300	0.00347222	24	0	137	161			300	0.00347222	0	0	112	112			300	0.00347222	0	0	55	55
310	0.00358796	225	0	1275	1500			310	0.00358796	225	0	1275	1500			310	0.00358796	0	0	0	0			310	0.00358796	24	0	138	162			310	0.00358796	0	0	113	113			310	0.00358796	0	0	55	55
320	0.0037037	225	0	1275	1500			320	0.0037037	225	0	1275	1500			320	0.0037037	0	0	0	0			320	0.0037037	24	0	139	163			320	0.0037037	0	0	114	114			320	0.0037037	0	0	55	55
330	0.00381944	225	0	1275	1500			330	0.00381944	225	0	1275	1500			330	0.00381944	0	0	0	0			330	0.00381944	24	0	139	163			330	0.00381944	0	0	114	114			330	0.00381944	0	0	56	56
340	0.00393519	225	0	1275	1500			340	0.00393519	225	0	1275	1500			340	0.00393519	0	0	0	0			340	0.00393519	24	0	140	164			340	0.00393519	0	0	115	115			340	0.00393519	0	0	56	56
350	0.00405093	225	0	1275	1500			350	0.00405093	225	0	1275	1500			350	0.00405093	0	0	0	0			350	0.00405093	24	0	141	165			350	0.00405093	0	0	115	115			350	0.00405093	0	0	56	56
360	0.00416667	225	0	1275	1500			360	0.00416667	225	0	1275	1500			360	0.00416667	0	0	0	0			360	0.00416667	24	0	141	165			360	0.00416667	0	0	116	116			360	0.00416667	0	0	57	57
370	0.00428241	225	0	1275	1500			370	0.00428241	225	0	1275	1500			370	0.00428241	0	0	0	0			370	0.00428241	25	0	142	167			370	0.00428241	0	0	117	117			370	0.00428241	0	0	57	57
380	0.00439815	225	0	1275	1500			380	0.00439815	225	0	1275	1500			380	0.00439815	0	0	0	0			380	0.00439815	25	0	143	168			380	0.00439815	0	0	117	117			380	0.00439815	0	0	57	57
390	0.00451389	225	0	1275	1500			390	0.00451389	225	0	1275	1500			390	0.00451389	0	0	0	0			390	0.00451389	25	0	143	168			390	0.00451389	0	0	118	118			390	0.00451389	0	0	58	58
400	0.00462963	225	0	1275	1500			400	0.00462963	225	0	1275	1500			400	0.00462963	0	0	0	0			400	0.00462963	25	0	144	169			400	0.00462963	0	0	119	119			400	0.00462963	0	0	58	58
410	0.00474537	225	0	1275	1500			410	0.00474537	225	0	1275	1500			410	0.00474537	0	0	0	0			410	0.00474537	25	0	145	170			410	0.00474537	0	0	119	119			410	0.00474537	0	0	58	58
420	0.00486111	225	0	1275	1500			420	0.00486111	225	0	1275	1500			420	0.00486111	0	0	0	0			420	0.00486111	25	0	145	170			420	0.00486111	0	0	120	120			420	0.00486111	0	0	59	59
430	0.00497685	225	0	1275	1500			430	0.00497685	225	0	1275	1500			430	0.00497685	0	0	0	0			430	0.00497685	25	0	146	171			430	0.00497685	0	0	120	120			430	0.00497685	0	0	59	59
440	0.00509259	225	0	1275	1500			440	0.00509259	225	0	1275	1500			440	0.00509259	0	0	0	0			440	0.00509259	25	0	147	172			440	0.00509259	0	0	121	121			440	0.00509259	0	0	59	59
450	0.00520833	225	0	1275	1500			450	0.00520833	225	0	1275	1500			450	0.00520833	0	0	0	0			450	0.00520833	25	0	147	172			450	0.00520833	0	0	122	122			450	0.00520833	0	0	60	60
460	0.00532407	225	0	1275	1500			460	0.00532407	225	0	1275	1500			460	0.00532407	0	0	0	0			460	0.00532407	26	0	148	174			460	0.00532407	0	0	122	122			460	0.00532407	0	0	60	60
470	0.00543981	225	0	1275	1500			470	0.00543981	225	0	1275	1500			470	0.00543981	0	0	0	0			470	0.00543981	26	0	149	175			470	0.00543981	0	0	123	123			470	0.00543981	0	0	60	60
480	0.00555556	225	0	1275	1500			480	0.00555556	225	0	1275	1500			480	0.00555556	0	0	0	0			480	0.00555556	26	0	149	175			480	0.00555556	0	0	124	124			480	0.00555556	0	0	61	61
490	0.0056713	225	0	1275	1500			490	0.0056713	225	0	1275	1500			490	0.0056713	0	0	0	0			490	0.0056713	26	0	150	176			490	0.0056713	0	0	124	124			490	0.0056713	0	0	61	61
500	0.00578704	225	0	1275	1500			500	0.00578704	225	0	1275	1500			500	0.00578704	0	0	0	0			500	0.00578704	26	0	151	177			500	0.00578704	0	0	125	125			500	0.00578704	0	0	62	62
510	0.00590278	225	0	1275	1500			510	0.00590278	225	0	1275	1500			510	0.00590278	0	0	0	0			510	0.00590278	26	0	151	177			510	0.00590278	0	0	125	125			510	0.00590278	0	0	62	62
520	0.00601852	225	0	1275	1500			520	0.00601852	225	0	1275	1500			520	0.00601852	0	0	0	0			520	0.00601852	26	0	152	178			520	0.00601852	0	0	126	126			520	0.00601852	0	0	62	62
530	0.00613426	225	0	1275	1500			530	0.00613426	225	0	1275	1500			530	0.00613426	0	0	0	0			530	0.00613426	26	0	153	179			530	0.00613426	0	0	127	127			530	0.00613426	0	0	63	63
540	0.00625	225	0	1275	1500			540	0.00625	225	0	1275	1500			540	0.00625	0	0	0	0			540	0.00625	26	0	153	179			540	0.00625	0	0	127	127			540	0.00625	0	0	63	63
550	0.00636574	225	0	1275	1500			550	0.00636574	225	0	1275	1500			550	0.00636574	0	0	0	0			550	0.00636574	27	0	154	181			550	0.00636574	0	0	128	128			550	0.00636574	0	0	63	63
560	0.00648148	225	0	1275	1500			560	0.00648148	225	0	1275	1500			560	0.00648148	0	0	0	0			560	0.00648148	27	0	155	182			560	0.00648148	0	0	128	128			560	0.00648148	0	0	64	64
570	0.00659722	225	0	1275	1500			570	0.00659722	225	0	1275	1500			570	0.00659722	0	0	0	0			570	0.00659722	27	0	155	182			570	0.00659722	0	0	129	129			570	0.00659722	0	0	64	64
580	0.00671296	225	0	1275	1500			580	0.00671296	225	0	1275	1500			580	0.00671296	0	0	0	0			580	0.00671296	27	0	156	183			580	0.00671296	0	0	130	130			580	0.00671296	0	0	64	64
590	0.0068287	225	0	1275	1500			590	0.0068287	225	0	1275	1500			590	0.0068287	0	0	0	0			590	0.0068287	27	0	157	184			590	0.0068287	0	0	130	130			590	0.0068287	0	0	65	65
600	0.00694444	225	0	1275	1500			600	0.00694444	225	0	1275	1500			600	0.00694444	0	0	0	0			600	0.00694444	27	0	157	184			600	0.00694444	0	0	131	131			600	0.00694444	0	0	65	65
610	0.00706019	225	0	1275	1500			610	0.00706019	225	0	1275	1500			610	0.00706019	0	0	0	0			610	0.00706019	27	0	158	185			610	0.00706019	0	0	132	132			610	0.00706019	0	0	65	65
620	0.00717593	225	0	1275	1500			620	0.00717593	225	0	1275	1500			620	0.00717593	0	0	0	0			620	0.00717593	27	0	159	186			620	0.00717593	0	0	132	132			620	0.00717593	0	0	66	66
630	0.00729167	225	0	1275	1500			630	0.00729167	225	0	1275	1500			630	0.00729167	0	0	0	0			630	0.00729167	27	0	159	186			630	0.00729167	0	0	133	133			630	0.00729167	0	0	66	66
640	0.00740741	225	0	1275	1500			640	0.00740741	225	0	1275	1500			640	0.00740741	0	0	0	0			640	0.00740741	28	0	160	188			640	0.00740741	0	0	133	133			640	0.00740741	0	0	66	66
650	0.00752315	225	0	1275	1500			650	0.00752315	225	0	1275	1500			650	0.00752315	0	0	0	0			650	0.00752315	28	0	161	189			650	0.00752315	0	0	134	134			650	0.00752315	0	0	67	67
660	0.00763889	225	0	1275	1500			660	0.00763889	225	0	1275	1500			660	0.00763889	0	0	0	0			660	0.00763889	28	0	161	189			660	0.00763889	0	0	135	135			660	0.00763889	0	0	67	67
670	0.00775463	225	0	1275	1500			670	0.00775463	225	0	1275	1500			670	0.00775463	0	0	20	20			670	0.00775463	28	0	162	190			670	0.00775463	0	0	135	135			670	0.00775463	0	0	67	67
680	0.00787037	225	0	1275	1500			680	0.00787037	225	0	1275	1500			680	0.00787037	0	0	20	20			680	0.00787037	28	0	163	191			680	0.00787037	20	0	136	156			680	0.00787037	0	0	68	68
690	0.00798611	225	0	1275	1500			690	0.00798611	225	0	1275	1500			690	0.00798611	0	0	20	20			690	0.00798611	28	0	163	191			690	0.00798611	20	0	137	157			690	0.00798611	0	0	68	68
700	0.00810185	225	0	1275	1500			700	0.00810185	225	0	1275	1500			700	0.00810185	0	0	20	20			700	0.00810185	28	0	164	192			700	0.00810185	20	0	137	157			700	0.00810185	0	0	68	68
710	0.00821759	225	0	1275	1500			710	0.00821759	225	0	1275	1500			710	0.00821759	0	0	21	21			710	0.00821759	28	0	165	193			710	0.00821759	20	0	138	158			710	0.00821759	0	0	69	69
720	0.00833333	225	0	1275	1500			720	0.00833333	225	0	1275	1500			720	0.00833333	0	0	21	21			720	0.00833333	28	0	165	193			720	0.00833333	21	0	138	159			720	0.00833333	0	0	69	69
730	0.00844907	225	0	1275	1500			730	0.00844907	225	0	1275	1500			730	0.00844907	0	0	21	21			730	0.00844907	29	0	166	194			730	0.00844907	21	0	139	160			730	0.00844907	0	0	70	70
740	0.00856481	225	0	1275	1500			740	0.00856481	225	0	1275	1500			740	0.00856481	0	0	22	22			740	0.00856481	29	0	167	196			740	0.00856481	21	0	140	161			740	0.00856481	0	0	70	70
750	0.00868056	225	0	1275	1500			750	0.00868056	225	0	1275	1500			750	0.00868056	0	0	22	22			750	0.00868056	29	0	167	196			750	0.00868056	22	0	140	162			750	0.00868056	0	0	70	70
760	0.0087963	225	0	1275	1500			760	0.0087963	225	0	1275	1500			760	0.0087963	0	0	22	22			760	0.0087963	29	0	168	197			760	0.0087963	22	0	141	163			760	0.0087963	0	0	71	71
770	0.00891204	225	0	1275	1500			770	0.00891204	225	0	1275	1500			770	0.00891204	0	0	23	23			770	0.00891204	29	0	169	198			770	0.00891204	22	0	142	164			770	0.00891204	0	0	71	71
780	0.00902778	225	0	1275	1500			780	0.00902778	225	0	1275	1500			780	0.00902778	0	0	23	23			780	0.00902778	29	0	169	198			780	0.00902778	23	0	142	165			780	0.00902778	0	0	71	71
790	0.00914352	225	0	1275	1500			790	0.00914352	225	0	1275	1500			790	0.00914352	0	0	23	23			790	0.00914352	29	0	170	199			790	0.00914352	23	0	143	166			790	0.00914352	0	0	72	72
800	0.00925926	225	0	1275	1500			800	0.00925926	225	0	1275	1500			800	0.00925926	0	0	23	23			800	0.00925926	29	0	171	200			800	0.00925926	23	0	144	167			800	0.00925926	0	0	72	72
810	0.009375	225	0	1275	1500			810	0.009375	225	0	1275	1500			810	0.009375	0	0	24	24			810	0.009375	29	0	171	200			810	0.009375	23	0	144	167			810	0.009375	0	0	72	72
820	0.00949074	225	0	1275	1500			820	0.00949074	225	0	1275	1500			820	0.00949074	0	0	24	24			820	0.00949074	30	0	172	202			820	0.00949074	24	0	145	169			820	0.00949074	0	0	73	73
830	0.00960648	225	0	1275	1500			830	0.00960648	225	0	1275	1500			830	0.00960648	0	0	24	24			830	0.00960648	30	0	173	203			830	0.00960648	24	0	145	169			830	0.00960648	0	0	73	73
840	0.00972222	225	0	1275	1500			840	0.00972222	225	0	1275	1500			840	0.00972222	0	0	25	25			840	0.00972222	30	0	173	203			840	0.00972222	24	0	146	170			840	0.00972222	0	0	73	73
850	0.00983796	225	0	1275	1500			850	0.00983796	225	0	1275	1500			850	0.00983796	0	0	25	25			850	0.00983796	30	0	174	204			850	0.00983796	25	0	147	172			850	0.00983796	0	0	74	74
860	0.0099537	225	0	1275	1500			860	0.0099537	225	0	1275	1500			860	0.0099537	0	0	25	25			860	0.0099537	30	0	175	205			860	0.0099537	25	0	147	172			860	0.0099537	0	0	74	74
870	0.0100694	225	0	1275	1500			870	0.0100694	225	0	1275	1500			870	0.0100694	0	0	26	26			870	0.0100694	30	0	175	205			870	0.0100694	25	0	148	173			870	0.0100694	0	0	74	74
880	0.0101852	225	0	1275	1500			880	0.0101852	225	0	1275	1500			880	0.0101852	0	0	26	26			880	0.0101852	30	0	176	206			880	0.0101852	26	0	149	175			880	0.0101852	0	0	75	75
890	0.0103009	225	0	1275	1500			890	0.0103009	225	0	1275	1500			890	0.0103009	0	0	26	26			890	0.0103009	30	0	177	207			890	0.0103009	26	0	149	175			890	0.0103009	0	0	75	75
900	0.0104167	225	0	1275	1500			900	0.0104167	225	0	1275	1500			900	0.0104167	0	0	27	27			900	0.0104167	31	0	178	209			900	0.0104167	26	0	150	176			900	0.0104167	0	0	76	76
910	0.0105324	225	0	1275	1500			910	0.0105324	225	0	1275	1500			910	0.0105324	0	0	27	27			910	0.0105324	31	0	178	209			910	0.0105324	27	0	151	178			910	0.0105324	0	0	76	76
920	0.0106481	225	0	1275	1500			920	0.0106481	225	0	1275	1500			920	0.0106481	0	0	27	27			920	0.0106481	31	0	179	210			920	0.0106481	27	0	151	178			920	0.0106482	0	0	76	76
930	0.0107639	225	0	1275	1500			930	0.0107639	225	0	1275	1500			930	0.0107639	0	0	27	27			930	0.0107639	31	0	179	210			930	0.0107639	27	0	152	179			930	0.0107639	0	0	77	77
940	0.0108796	225	0	1275	1500			940	0.0108796	225	0	1275	1500			940	0.0108796	0	0	27	27			940	0.0108796	31	0	180	211			940	0.0108796	27	0	152	179			940	0.0108796	0	0	77	77
950	0.0109954	225	0	1275	1500			950	0.0109954	225	0	1275	1500			950	0.0109954	0	0	27	27			950	0.0109954	31	0	181	212			950	0.0109954	27	0	153	180			950	0.0109954	0	0	77	77
960	0.0111111	225	0	1275	1500			960	0.0111111	225	0	1275	1500			960	0.0111111	0	0	27	27			960	0.0111111	31	0	181	212			960	0.0111111	27	0	154	181			960	0.0111111	0	0	78	78
970	0.0112269	225	0	1275	1500			970	0.0112269	225	0	1275	1500			970	0.0112269	0	0	27	27			970	0.0112269	31	0	182	213			970	0.0112269	27	0	154	181			970	0.0112269	0	0	78	78
980	0.0113426	225	0	1275	1500			980	0.0113426	225	0	1275	1500			980	0.0113426	0	0	27	27			980	0.0113426	31	0	183	214			980	0.0113426	27	0	155	182			980	0.0113426	0	0	78	78
990	0.0114583	225	0	1275	1500			990	0.0114583	225	0	1275	1500			990	0.0114583	0	0	27	27			990	0.0114583	32	0	183	215			990	0.0114583	27	0	155	182			990	0.0114583	0	0	79	79
1000	0.0115741	225	0	1275	1500			1000	0.0115741	225	0	1275	1500			1000	0.0115741	0	0	27	27			1000	0.0115741	32	0	184	216			1000	0.0115741	27	0	156	183			1000	0.0115741	0	0	79	79
1010	0.0116898	225	0	1275	1500			1010	0.0116898	225	0	1275	1500			1010	0.0116898	0	0	27	27			1010	0.0116898	32	0	185	217			1010	0.0116898	28	0	157	185			1010	0.0116898	0	0	79	79
1020	0.0118056	225	0	1275	1500			1020	0.0118056	225	0	1275	1500			1020	0.0118056	0	0	27	27			1020	0.0118056	32	0	185	217			1020	0.0118056	28	0	157	185			1020	0.0118056	0	0	80	80
1030	0.0119213	225	0	1275	1500			1030	0.0119213	225	0	1275	1500			1030	0.0119213	0	0	27	27			1030	0.0119213	32	0	186	218			1030	0.0119213	28	0	158	186			1030	0.0119213	0	0	80	80
1040	0.012037	225	0	1275	1500			1040	0.012037	225	0	1275	1500			1040	0.012037	0	0	27	27			1040	0.012037	32	0	187	219			1040	0.012037	28	0	159	187			1040	0.012037	0	0	80	80
1050	0.0121528	225	0	1275	1500			1050	0.0121528	225	0	1275	1500			1050	0.0121528	0	0	28	28			1050	0.0121528	32	0	187	219			1050	0.0121528	28	0	159	187			1050	0.0121528	0	0	81	81
1060	0.0122685	225	0	1275	1500			1060	0.0122685	225	0	1275	1500			1060	0.0122685	0	0	28	28			1060	0.0122685	32	0	188	220			1060	0.0122685	28	0	160	188			1060	0.0122685	0	0	81	81
1070	0.0123843	225	0	1275	1500			1070	0.0123843	225	0	1275	1500			1070	0.0123843	0	0	28	28			1070	0.0123843	33	0	189	222			1070	0.0123843	28	0	160	188			1070	0.0123843	0	0	81	81
1080	0.0125	225	0	1275	1500			1080	0.0125	225	0	1275	1500			1080	0.0125	0	0	28	28			1080	0.0125	33	0	189	222			1080	0.0125	28	0	161	189			1080	0.0125	0	0	82	82
1090	0.0126157	225	0	1275	1500			1090	0.0126157	225	0	1275	1500			1090	0.0126157	0	0	28	28			1090	0.0126157	33	0	190	223			1090	0.0126157	28	0	162	190			1090	0.0126157	0	0	82	82
1100	0.0127315	225	0	1275	1500			1100	0.0127315	225	0	1275	1500			1100	0.0127315	0	0	28	28			1100	0.0127315	33	0	191	224			1100	0.0127315	29	0	162	191			1100	0.0127315	0	0	83	83
1110	0.0128472	225	0	1275	1500			1110	0.0128472	225	0	1275	1500			1110	0.0128472	0	0	28	28			1110	0.0128472	33	0	191	224			1110	0.0128472	29	0	163	192			1110	0.0128472	0	0	83	83
1120	0.012963	225	0	1275	1500			1120	0.012963	225	0	1275	1500			1120	0.012963	0	0	28	28			1120	0.012963	33	0	192	225			1120	0.012963	29	0	164	193			1120	0.012963	0	0	83	83
1130	0.0130787	225	0	1275	1500			1130	0.0130787	225	0	1275	1500			1130	0.0130787	0	0	28	28			1130	0.0130787	33	0	193	226			1130	0.0130787	29	0	164	193			1130	0.0130787	0	0	84	84
1140	0.0131944	225	0	1275	1500			1140	0.0131944	225	0	1275	1500			1140	0.0131944	0	0	28	28			1140	0.0131944	33	0	193	226			1140	0.0131944	29	0	165	194			1140	0.0131944	0	0	84	84
1150	0.0133102	225	0	1275	1500			1150	0.0133102	225	0	1275	1500			1150	0.0133102	0	0	28	28			1150	0.0133102	34	0	194	228			1150	0.0133102	29	0	165	194			1150	0.0133102	0	0	84	84
1160	0.0134259	225	0	1275	1500			1160	0.0134259	225	0	1275	1500			1160	0.0134259	0	0	28	28			1160	0.0134259	34	0	195	229			1160	0.0134259	29	0	166	195			1160	0.0134259	0	0	85	85
1170	0.0135417	225	0	1275	1500			1170	0.0135417	225	0	1275	1500			1170	0.0135417	0	0	28	28			1170	0.0135417	34	0	195	229			1170	0.0135417	29	0	167	196			1170	0.0135417	0	0	85	85
1180	0.0136574	225	0	1275	1500			1180	0.0136574	225	0	1275	1500			1180	0.0136574	0	0	29	29			1180	0.0136574	34	0	196	230			1180	0.0136574	29	0	167	196			1180	0.0136574	0	0	85	85
1190	0.0137731	225	0	1275	1500			1190	0.0137731	225	0	1275	1500			1190	0.0137731	0	0	29	29			1190	0.0137731	34	0	197	231			1190	0.0137731	30	0	168	198			1190	0.0137731	0	0	86	86
1200	0.0138889	225	0	1275	1500			1200	0.0138889	225	0	1275	1500			1200	0.0138889	0	0	29	29			1200	0.0138889	34	0	197	231			1200	0.0138889	30	0	168	198			1200	0.0138889	0	0	86	86
1210	0.0140046	225	0	1275	1500			1210	0.0140046	225	0	1275	1500			1210	0.0140046	0	0	29	29			1210	0.0140046	34	0	198	232			1210	0.0140046	30	0	169	199			1210	0.0140046	0	0	86	86
1220	0.0141204	225	0	1275	1500			1220	0.0141204	225	0	1275	1500			1220	0.0141204	0	0	29	29			1220	0.0141204	34	0	199	233			1220	0.0141204	30	0	170	200			1220	0.0141204	0	0	87	87
1230	0.0142361	225	0	1275	1500			1230	0.0142361	225	0	1275	1500			1230	0.0142361	0	0	29	29			1230	0.0142361	34	0	199	233			1230	0.0142361	30	0	170	200			1230	0.0142361	0	0	87	87
1240	0.0143519	225	0	1275	1500			1240	0.0143519	225	0	1275	1500			1240	0.0143519	0	0	29	29			1240	0.0143519	35	0	200	235			1240	0.0143519	30	0	171	201			1240	0.0143518	0	0	87	87
1250	0.0144676	225	0	1275	1500			1250	0.0144676	225	0	1275	1500			1250	0.0144676	0	0	29	29			1250	0.0144676	35	0	201	236			1250	0.0144676	30	0	172	202			1250	0.0144676	0	0	88	88
1260	0.0145833	225	0	1275	1500			1260	0.0145833	225	0	1275	1500			1260	0.0145833	0	0	29	29			1260	0.0145833	35	0	201	236			1260	0.0145833	30	0	172	202			1260	0.0145833	0	0	88	88
1270	0.0146991	225	0	1275	1500			1270	0.0146991	225	0	1275	1500			1270	0.0146991	0	0	29	29			1270	0.0146991	35	0	202	237			1270	0.0146991	30	0	173	203			1270	0.0146991	0	0	88	88
1280	0.0148148	225	0	1275	1500			1280	0.0148148	225	0	1275	1500			1280	0.0148148	0	0	29	29			1280	0.0148148	35	0	203	238			1280	0.0148148	31	0	173	204			1280	0.0148148	0	0	89	89
1290	0.0149306	225	0	1275	1500			1290	0.0149306	225	0	1275	1500			1290	0.0149306	0	0	29	29			1290	0.0149306	35	0	203	238			1290	0.0149306	31	0	174	205			1290	0.0149306	0	0	89	89
1300	0.0150463	225	0	1275	1500			1300	0.0150463	225	0	1275	1500			1300	0.0150463	0	0	29	29			1300	0.0150463	35	0	204	239			1300	0.0150463	31	0	175	206			1300	0.0150463	0	0	90	90
1310	0.015162	225	0	1275	1500			1310	0.015162	225	0	1275	1500			1310	0.015162	0	0	30	30			1310	0.015162	35	0	205	240			1310	0.015162	31	0	175	206			1310	0.015162	0	0	90	90
1320	0.0152778	225	0	1275	1500			1320	0.0152778	225	0	1275	1500			1320	0.0152778	0	0	30	30			1320	0.0152778	36	0	205	241			1320	0.0152778	31	0	176	207			1320	0.0152778	0	0	90	90
1330	0.0153935	225	0	1275	1500			1330	0.0153935	225	0	1275	1500			1330	0.0153935	0	0	30	30			1330	0.0153935	36	0	206	242			1330	0.0153935	31	0	176	207			1330	0.0153935	0	0	91	91
1340	0.0155093	225	0	1275	1500			1340	0.0155093	225	0	1275	1500			1340	0.0155093	0	0	30	30			1340	0.0155093	36	0	207	243			1340	0.0155093	31	0	177	208			1340	0.0155093	0	0	91	91
1350	0.015625	225	0	1275	1500			1350	0.015625	225	0	1275	1500			1350	0.015625	0	0	30	30			1350	0.015625	36	0	207	243			1350	0.015625	31	0	178	209			1350	0.015625	0	0	91	91
1360	0.0157407	225	0	1275	1500			1360	0.0157407	225	0	1275	1500			1360	0.0157407	0	0	30	30			1360	0.0157407	36	0	208	244			1360	0.0157407	31	0	178	209			1360	0.0157407	0	0	92	92
1370	0.0158565	225	0	1275	1500			1370	0.0158565	225	0	1275	1500			1370	0.0158565	0	0	30	30			1370	0.0158565	36	0	209	245			1370	0.0158565	32	0	179	211			1370	0.0158565	0	0	92	92
1380	0.0159722	225	0	1275	1500			1380	0.0159722	225	0	1275	1500			1380	0.0159722	0	0	30	30			1380	0.0159722	36	0	209	245			1380	0.0159722	32	0	180	212			1380	0.0159722	0	0	92	92
1390	0.016088	225	0	1275	1500			1390	0.016088	225	0	1275	1500			1390	0.016088	0	0	30	30			1390	0.016088	36	0	210	246			1390	0.016088	32	0	180	212			1390	0.016088	0	0	93	93
1400	0.0162037	225	0	1275	1500			1400	0.0162037	225	0	1275	1500			1400	0.0162037	0	0	30	30			1400	0.0162037	36	0	211	247			1400	0.0162037	32	0	181	213			1400	0.0162037	0	0	93	93
1410	0.0163194	225	0	1275	1500			1410	0.0163194	225	0	1275	1500			1410	0.0163194	0	0	30	30			1410	0.0163194	37	0	211	248			1410	0.0163194	32	0	181	213			1410	0.0163194	0	0	93	93
1420	0.0164352	225	0	1275	1500			1420	0.0164352	225	0	1275	1500			1420	0.0164352	0	0	30	30			1420	0.0164352	37	0	212	249			1420	0.0164352	32	0	182	214			1420	0.0164352	0	0	94	94
1430	0.0165509	225	0	1275	1500			1430	0.0165509	225	0	1275	1500			1430	0.0165509	0	0	31	31			1430	0.0165509	37	0	213	250			1430	0.0165509	32	0	183	215			1430	0.0165509	0	0	94	94
1440	0.0166667	225	0	1275	1500			1440	0.0166667	225	0	1275	1500			1440	0.0166667	0	0	31	31			1440	0.0166667	37	0	213	250			1440	0.0166667	32	0	183	215			1440	0.0166667	0	0	95	95
1450	0.0167824	225	0	1275	1500			1450	0.0167824	225	0	1275	1500			1450	0.0167824	0	0	31	31			1450	0.0167824	37	0	214	251			1450	0.0167824	32	0	184	216			1450	0.0167824	0	0	95	95
1460	0.0168981	225	0	1275	1500			1460	0.0168981	225	0	1275	1500			1460	0.0168981	0	0	31	31			1460	0.0168981	37	0	215	252			1460	0.0168981	33	0	185	218			1460	0.0168982	0	0	95	95
1470	0.0170139	225	0	1275	1500			1470	0.0170139	225	0	1275	1500			1470	0.0170139	0	0	31	31			1470	0.0170139	37	0	215	252			1470	0.0170139	33	0	185	218			1470	0.0170139	0	0	96	96
1480	0.0171296	225	0	1275	1500			1480	0.0171296	225	0	1275	1500			1480	0.0171296	0	0	31	31			1480	0.0171296	37	0	216	253			1480	0.0171296	33	0	186	219			1480	0.0171296	0	0	96	96
1490	0.0172454	225	0	1275	1500			1490	0.0172454	225	0	1275	1500			1490	0.0172454	0	0	31	31			1490	0.0172454	38	0	217	255			1490	0.0172454	33	0	186	219			1490	0.0172454	0	0	96	96
1500	0.0173611	225	0	1275	1500			1500	0.0173611	225	0	1275	1500			1500	0.0173611	0	0	31	31			1500	0.0173611	38	0	217	255			1500	0.0173611	33	0	187	220			1500	0.0173611	0	0	97	97
1510	0.0174769	225	0	1275	1500			1510	0.0174769	225	0	1275	1500			1510	0.0174769	0	0	31	31			1510	0.0174769	38	0	218	256			1510	0.0174769	33	0	188	221			1510	0.0174768	0	0	97	97
1520	0.0175926	225	0	1275	1500			1520	0.0175926	225	0	1275	1500			1520	0.0175926	0	0	31	31			1520	0.0175926	38	0	219	257			1520	0.0175926	33	0	188	221			1520	0.0175926	0	0	97	97
1530	0.0177083	225	0	1275	1500			1530	0.0177083	225	0	1275	1500			1530	0.0177083	0	0	31	31			1530	0.0177083	38	0	219	257			1530	0.0177083	33	0	189	222			1530	0.0177083	0	0	98	98
1540	0.0178241	225	0	1275	1500			1540	0.0178241	225	0	1275	1500			1540	0.0178241	0	0	31	31			1540	0.0178241	38	0	220	258			1540	0.0178241	33	0	189	222			1540	0.0178241	0	0	98	98
1550	0.0179398	225	0	1275	1500			1550	0.0179398	225	0	1275	1500			1550	0.0179398	0	0	31	31			1550	0.0179398	38	0	221	259			1550	0.0179398	34	0	190	224			1550	0.0179398	0	0	99	99
1560	0.0180556	225	0	1275	1500			1560	0.0180556	225	0	1275	1500			1560	0.0180556	0	0	32	32			1560	0.0180556	38	0	221	259			1560	0.0180556	34	0	191	225			1560	0.0180556	0	0	99	99
1570	0.0181713	225	0	1275	1500			1570	0.0181713	225	0	1275	1500			1570	0.0181713	0	0	32	32			1570	0.0181713	39	0	222	261			1570	0.0181713	34	0	191	225			1570	0.0181713	0	0	99	99
1580	0.018287	225	0	1275	1500			1580	0.018287	225	0	1275	1500			1580	0.018287	0	0	32	32			1580	0.018287	39	0	223	262			1580	0.018287	34	0	192	226			1580	0.018287	0	0	100	100
1590	0.0184028	225	0	1275	1500			1590	0.0184028	225	0	1275	1500			1590	0.0184028	0	0	32	32			1590	0.0184028	39	0	223	262			1590	0.0184028	34	0	193	227			1590	0.0184028	0	0	100	100
1600	0.0185185	225	0	1275	1500			1600	0.0185185	225	0	1275	1500			1600	0.0185185	0	0	32	32			1600	0.0185185	39	0	224	263			1600	0.0185185	34	0	193	227			1600	0.0185185	0	0	100	100
1610	0.0186343	225	0	1275	1500			1610	0.0186343	225	0	1275	1500			1610	0.0186343	0	0	32	32			1610	0.0186343	39	0	225	264			1610	0.0186343	34	0	194	228			1610	0.0186343	0	0	101	101
1620	0.01875	225	0	1275	1500			1620	0.01875	225	0	1275	1500			1620	0.01875	0	0	32	32			1620	0.01875	39	0	225	264			1620	0.01875	34	0	195	229			1620	0.01875	0	0	101	101
1630	0.0188657	225	0	1275	1500			1630	0.0188657	225	0	1275	1500			1630	0.0188657	0	0	32	32			1630	0.0188657	39	0	226	265			1630	0.0188657	34	0	195	229			1630	0.0188657	0	0	101	101
1640	0.0189815	225	0	1275	1500			1640	0.0189815	225	0	1275	1500			1640	0.0189815	0	0	32	32			1640	0.0189815	39	0	227	266			1640	0.0189815	35	0	196	231			1640	0.0189815	0	0	102	102
1650	0.0190972	225	0	1275	1500			1650	0.0190972	225	0	1275	1500			1650	0.0190972	0	0	32	32			1650	0.0190972	40	0	227	267			1650	0.0190972	35	0	196	231			1650	0.0190972	0	0	102	102
1660	0.019213	225	0	1275	1500			1660	0.019213	225	0	1275	1500			1660	0.019213	0	0	32	32			1660	0.019213	40	0	228	268			1660	0.019213	35	0	197	232			1660	0.019213	0	0	102	102
1670	0.0193287	225	0	1275	1500			1670	0.0193287	225	0	1275	1500			1670	0.0193287	0	0	32	32			1670	0.0193287	40	0	229	269			1670	0.0193287	35	0	198	233			1670	0.0193287	0	0	103	103
1680	0.0194444	225	0	1275	1500			1680	0.0194444	225	0	1275	1500			1680	0.0194444	0	0	33	33			1680	0.0194444	40	0	229	269			1680	0.0194444	35	0	198	233			1680	0.0194444	0	0	103	103
1690	0.0195602	225	0	1275	1500			1690	0.0195602	225	0	1275	1500			1690	0.0195602	0	0	33	33			1690	0.0195602	40	0	230	270			1690	0.0195602	35	0	199	234			1690	0.0195602	0	0	104	104
1700	0.0196759	225	0	1275	1500			1700	0.0196759	225	0	1275	1500			1700	0.0196759	0	0	33	33			1700	0.0196759	40	0	231	271			1700	0.0196759	35	0	200	235			1700	0.0196759	0	0	104	104
1710	0.0197917	225	0	1275	1500			1710	0.0197917	225	0	1275	1500			1710	0.0197917	0	0	33	33			1710	0.0197917	40	0	231	271			1710	0.0197917	35	0	200	235			1710	0.0197917	0	0	104	104
1720	0.0199074	225	0	1275	1500			1720	0.0199074	225	0	1275	1500			1720	0.0199074	0	0	33	33			1720	0.0199074	40	0	232	272			1720	0.0199074	35	0	201	236			1720	0.0199074	0	0	105	105
1730	0.0200231	225	0	1275	1500			1730	0.0200231	225	0	1275	1500			1730	0.0200231	0	0	33	33			1730	0.0200231	41	0	233	274			1730	0.0200231	36	0	201	237			1730	0.0200231	0	0	105	105
1740	0.0201389	225	0	1275	1500			1740	0.0201389	225	0	1275	1500			1740	0.0201389	0	0	33	33			1740	0.0201389	41	0	233	274			1740	0.0201389	36	0	202	238			1740	0.0201389	0	0	105	105
1750	0.0202546	225	0	1275	1500			1750	0.0202546	225	0	1275	1500			1750	0.0202546	0	0	33	33			1750	0.0202546	41	0	234	275			1750	0.0202546	36	0	203	239			1750	0.0202546	0	0	106	106
1760	0.0203704	225	0	1275	1500			1760	0.0203704	225	0	1275	1500			1760	0.0203704	0	0	33	33			1760	0.0203704	41	0	235	276			1760	0.0203704	36	0	203	239			1760	0.0203704	0	0	106	106
1770	0.0204861	225	0	1275	1500			1770	0.0204861	225	0	1275	1500			1770	0.0204861	0	0	33	33			1770	0.0204861	41	0	235	276			1770	0.0204861	36	0	204	240			1770	0.0204861	0	0	106	106
1780	0.0206019	225	0	1275	1500			1780	0.0206019	225	0	1275	1500			1780	0.0206019	0	0	33	33			1780	0.0206019	41	0	236	277			1780	0.0206019	36	0	205	241			1780	0.0206019	0	0	107	107
1790	0.0207176	225	0	1275	1500			1790	0.0207176	225	0	1275	1500			1790	0.0207176	0	0	33	33			1790	0.0207176	41	0	237	278			1790	0.0207176	36	0	205	241			1790	0.0207176	0	0	107	107
1800	0.0208333	225	0	1275	1500			1800	0.0208333	225	0	1275	1500			1800	0.0208333	0	0	34	34			1800	0.0208333	42	0	238	280			1800	0.0208333	36	0	206	242			1800	0.0208333	0	0	108	108
1810	0.0209491	225	0	1275	1500			1810	0.0209491	225	0	1275	1500			1810	0.0209491	0	0	34	34			1810	0.0209491	42	0	238	280			1810	0.0209491	37	0	207	244			1810	0.0209491	0	0	108	108
1820	0.0210648	225	0	1275	1500			1820	0.0210648	225	0	1275	1500			1820	0.0210648	0	0	34	34			1820	0.0210648	42	0	239	281			1820	0.0210648	37	0	207	244			1820	0.0210648	0	0	108	108
1830	0.0211806	225	0	1275	1500			1830	0.0211806	225	0	1275	1500			1830	0.0211806	0	0	34	34			1830	0.0211806	42	0	239	281			1830	0.0211806	37	0	208	245			1830	0.0211806	0	0	109	109
1840	0.0212963	225	0	1275	1500			1840	0.0212963	225	0	1275	1500			1840	0.0212963	0	0	34	34			1840	0.0212963	42	0	240	282			1840	0.0212963	37	0	208	245			1840	0.0212963	0	0	109	109
1850	0.021412	225	0	1275	1500			1850	0.021412	225	0	1275	1500			1850	0.021412	0	0	34	34			1850	0.021412	42	0	241	283			1850	0.021412	37	0	209	246			1850	0.021412	0	0	109	109
1860	0.0215278	225	0	1275	1500			1860	0.0215278	225	0	1275	1500			1860	0.0215278	0	0	34	34			1860	0.0215278	42	0	241	283			1860	0.0215278	37	0	210	247			1860	0.0215278	0	0	110	110
1870	0.0216435	225	0	1275	1500			1870	0.0216435	225	0	1275	1500			1870	0.0216435	0	0	34	34			1870	0.0216435	42	0	242	284			1870	0.0216435	37	0	210	247			1870	0.0216435	0	0	110	110
1880	0.0217593	225	0	1275	1500			1880	0.0217593	225	0	1275	1500			1880	0.0217593	0	0	34	34			1880	0.0217593	42	0	243	285			1880	0.0217593	37	0	211	248			1880	0.0217593	0	0	110	110
1890	0.021875	225	0	1275	1500			1890	0.021875	225	0	1275	1500			1890	0.021875	0	0	34	34			1890	0.021875	43	0	243	286			1890	0.021875	37	0	211	248			1890	0.021875	0	0	111	111
1900	0.0219907	225	0	1275	1500			1900	0.0219907	225	0	1275	1500			1900	0.0219907	0	0	34	34			1900	0.0219907	43	0	244	287			1900	0.0219907	37	0	212	249			1900	0.0219907	0	0	111	111
1910	0.0221065	225	0	1275	1500			1910	0.0221065	225	0	1275	1500			1910	0.0221065	0	0	34	34			1910	0.0221065	43	0	245	288			1910	0.0221065	37	0	213	250			1910	0.0221065	0	0	111	111
1920	0.0222222	225	0	1275	1500			1920	0.0222222	225	0	1275	1500			1920	0.0222222	0	0	34	34			1920	0.0222222	43	0	245	288			1920	0.0222222	38	0	213	251			1920	0.0222222	0	0	112	112
1930	0.022338	225	0	1275	1500			1930	0.022338	225	0	1275	1500			1930	0.022338	0	0	35	35			1930	0.022338	43	0	246	289			1930	0.022338	38	0	214	252			1930	0.022338	0	0	112	112
1940	0.0224537	225	0	1275	1500			1940	0.0224537	225	0	1275	1500			1940	0.0224537	0	0	35	35			1940	0.0224537	43	0	247	290			1940	0.0224537	38	0	214	252			1940	0.0224537	0	0	112	112
1950	0.0225694	225	0	1275	1500			1950	0.0225694	225	0	1275	1500			1950	0.0225694	0	0	35	35			1950	0.0225694	43	0	247	290			1950	0.0225694	38	0	215	253			1950	0.0225694	0	0	113	113
1960	0.0226852	225	0	1275	1500			1960	0.0226852	225	0	1275	1500			1960	0.0226852	0	0	35	35			1960	0.0226852	43	0	248	291			1960	0.0226852	38	0	216	254			1960	0.0226852	0	0	113	113
1970	0.0228009	225	0	1275	1500			1970	0.0228009	225	0	1275	1500			1970	0.0228009	0	0	35	35			1970	0.0228009	44	0	249	293			1970	0.0228009	38	0	216	254			1970	0.0228009	0	0	113	113
1980	0.0229167	225	0	1275	1500			1980	0.0229167	225	0	1275	1500			1980	0.0229167	0	0	35	35			1980	0.0229167	44	0	249	293			1980	0.0229167	38	0	217	255			1980	0.0229167	0	0	114	114
1990	0.0230324	225	0	1275	1500			1990	0.0230324	225	0	1275	1500			1990	0.0230324	0	0	35	35			1990	0.0230324	44	0	250	294			1990	0.0230324	38	0	218	256			1990	0.0230324	0	0	114	114
2000	0.0231481	225	0	1275	1500			2000	0.0231481	225	0	1275	1500			2000	0.0231481	0	0	35	35			2000	0.0231481	44	0	251	295			2000	0.0231481	38	0	218	256			2000	0.0231481	0	0	114	114
2010	0.0232639	225	0	1275	1500			2010	0.0232639	225	0	1275	1500			2010	0.0232639	0	0	35	35			2010	0.0232639	44	0	251	295			2010	0.0232639	38	0	219	257			2010	0.0232639	0	0	115	115
2020	0.0233796	225	0	1275	1500			2020	0.0233796	225	0	1275	1500			2020	0.0233796	0	0	35	35			2020	0.0233796	44	0	252	296			2020	0.0233796	39	0	219	258			2020	0.0233796	0	0	115	115
2030	0.0234954	225	0	1275	1500			2030	0.0234954	225	0	1275	1500			2030	0.0234954	0	0	35	35			2030	0.0234954	44	0	253	297			2030	0.0234954	39	0	220	259			2030	0.0234954	0	0	116	116
2040	0.0236111	225	0	1275	1500			2040	0.0236111	225	0	1275	1500			2040	0.0236111	0	0	36	36			2040	0.0236111	44	0	253	297			2040	0.0236111	39	0	221	260			2040	0.0236111	0	0	116	116
2050	0.0237269	225	0	1275	1500			2050	0.0237269	225	0	1275	1500			2050	0.0237269	0	0	36	36			2050	0.0237269	44	0	254	298			2050	0.0237269	39	0	221	260			2050	0.0237269	0	0	116	116
2060	0.0238426	225	0	1275	1500			2060	0.0238426	225	0	1275	1500			2060	0.0238426	0	0	36	36			2060	0.0238426	45	0	255	300			2060	0.0238426	39	0	222	261			2060	0.0238426	0	0	117	117
2070	0.0239583	225	0	1275	1500			2070	0.0239583	225	0	1275	1500			2070	0.0239583	0	0	36	36			2070	0.0239583	45	0	255	300			2070	0.0239583	39	0	223	262			2070	0.0239583	0	0	117	117
2080	0.0240741	225	0	1275	1500			2080	0.0240741	225	0	1275	1500			2080	0.0240741	0	0	36	36			2080	0.0240741	45	0	256	301			2080	0.0240741	39	0	223	262			2080	0.0240741	0	0	117	117
2090	0.0241898	225	0	1275	1500			2090	0.0241898	225	0	1275	1500			2090	0.0241898	0	0	36	36			2090	0.0241898	45	0	257	302			2090	0.0241898	39	0	224	263			2090	0.0241898	0	0	118	118
2100	0.0243056	225	0	1275	1500			2100	0.0243056	225	0	1275	1500			2100	0.0243056	0	0	36	36			2100	0.0243056	45	0	257	302			2100	0.0243056	39	0	224	263			2100	0.0243056	0	0	118	118
2110	0.0244213	225	0	1275	1500			2110	0.0244213	225	0	1275	1500			2110	0.0244213	0	0	36	36			2110	0.0244213	45	0	258	303			2110	0.0244213	39	0	225	264			2110	0.0244213	0	0	118	118
2120	0.024537	225	0	1275	1500			2120	0.024537	225	0	1275	1500			2120	0.024537	0	0	36	36			2120	0.024537	45	0	259	304			2120	0.024537	40	0	226	266			2120	0.024537	0	0	119	119
2130	0.0246528	225	0	1275	1500			2130	0.0246528	225	0	1275	1500			2130	0.0246528	0	0	36	36			2130	0.0246528	45	0	259	304			2130	0.0246528	40	0	226	266			2130	0.0246528	0	0	119	119
2140	0.0247685	225	0	1275	1500			2140	0.0247685	225	0	1275	1500			2140	0.0247685	0	0	36	36			2140	0.0247685	46	0	260	306			2140	0.0247685	40	0	227	267			2140	0.0247685	0	0	119	119
2150	0.0248843	225	0	1275	1500			2150	0.0248843	225	0	1275	1500			2150	0.0248843	0	0	37	37			2150	0.0248843	46	0	261	307			2150	0.0248843	40	0	228	268			2150	0.0248843	0	0	120	120
2160	0.025	225	0	1275	1500			2160	0.025	225	0	1275	1500			2160	0.025	0	0	37	37			2160	0.025	46	0	261	307			2160	0.025	40	0	228	268			2160	0.025	0	0	120	120
2170	0.0251157	225	0	1275	1500			2170	0.0251157	225	0	1275	1500			2170	0.0251157	0	0	37	37			2170	0.0251157	46	0	262	308			2170	0.0251157	40	0	229	269			2170	0.0251157	0	0	120	120
2180	0.0252315	225	0	1275	1500			2180	0.0252315	225	0	1275	1500			2180	0.0252315	0	0	37	37			2180	0.0252315	46	0	263	309			2180	0.0252315	40	0	229	269			2180	0.0252315	0	0	121	121
2190	0.0253472	225	0	1275	1500			2190	0.0253472	225	0	1275	1500			2190	0.0253472	0	0	37	37			2190	0.0253472	46	0	263	309			2190	0.0253472	40	0	230	270			2190	0.0253472	0	0	121	121
2200	0.025463	225	0	1275	1500			2200	0.025463	225	0	1275	1500			2200	0.025463	0	0	37	37			2200	0.025463	46	0	264	310			2200	0.025463	40	0	231	271			2200	0.025463	0	0	122	122
2210	0.0255787	225	0	1275	1500			2210	0.0255787	225	0	1275	1500			2210	0.0255787	0	0	37	37			2210	0.0255787	46	0	265	311			2210	0.0255787	40	0	231	271			2210	0.0255787	0	0	122	122
2220	0.0256944	225	0	1275	1500			2220	0.0256944	225	0	1275	1500			2220	0.0256944	0	0	37	37			2220	0.0256944	47	0	265	312			2220	0.0256944	41	0	232	273			2220	0.0256944	0	0	122	122
2230	0.0258102	225	0	1275	1500			2230	0.0258102	225	0	1275	1500			2230	0.0258102	0	0	37	37			2230	0.0258102	47	0	266	313			2230	0.0258102	41	0	232	273			2230	0.0258102	0	0	123	123
2240	0.0259259	225	0	1275	1500			2240	0.0259259	225	0	1275	1500			2240	0.0259259	0	0	37	37			2240	0.0259259	47	0	267	314			2240	0.0259259	41	0	233	274			2240	0.0259259	0	0	123	123
2250	0.0260417	225	0	1275	1500			2250	0.0260417	225	0	1275	1500			2250	0.0260417	0	0	37	37			2250	0.0260417	47	0	267	314			2250	0.0260417	41	0	234	275			2250	0.0260417	0	0	123	123
2260	0.0261574	225	0	1275	1500			2260	0.0261574	225	0	1275	1500			2260	0.0261574	0	0	38	38			2260	0.0261574	47	0	268	315			2260	0.0261574	41	0	234	275			2260	0.0261574	0	0	124	124
2270	0.0262731	225	0	1275	1500			2270	0.0262731	225	0	1275	1500			2270	0.0262731	0	0	38	38			2270	0.0262731	47	0	269	316			2270	0.0262731	41	0	235	276			2270	0.0262731	0	0	124	124
2280	0.0263889	225	0	1275	1500			2280	0.0263889	225	0	1275	1500			2280	0.0263889	0	0	38	38			2280	0.0263889	47	0	269	316			2280	0.0263889	41	0	236	277			2280	0.0263889	0	0	124	124
2290	0.0265046	225	0	1275	1500			2290	0.0265046	225	0	1275	1500			2290	0.0265046	0	0	38	38			2290	0.0265046	47	0	270	317			2290	0.0265046	41	0	236	277			2290	0.0265046	0	0	125	125
2300	0.0266204	225	0	1275	1500			2300	0.0266204	225	0	1275	1500			2300	0.0266204	0	0	38	38			2300	0.0266204	47	0	271	318			2300	0.0266204	41	0	237	278			2300	0.0266204	0	0	125	125
2310	0.0267361	225	0	1275	1500			2310	0.0267361	225	0	1275	1500			2310	0.0267361	0	0	38	38			2310	0.0267361	48	0	271	319			2310	0.0267361	41	0	237	278			2310	0.0267361	0	0	125	125
2320	0.0268519	225	0	1275	1500			2320	0.0268519	225	0	1275	1500			2320	0.0268519	0	0	38	38			2320	0.0268519	48	0	272	320			2320	0.0268519	42	0	238	280			2320	0.0268519	0	0	126	126
2330	0.0269676	225	0	1275	1500			2330	0.0269676	225	0	1275	1500			2330	0.0269676	0	0	38	38			2330	0.0269676	48	0	273	321			2330	0.0269676	42	0	239	281			2330	0.0269676	0	0	126	126
2340	0.0270833	225	0	1275	1500			2340	0.0270833	225	0	1275	1500			2340	0.0270833	0	0	38	38			2340	0.0270833	48	0	273	321			2340	0.0270833	42	0	239	281			2340	0.0270833	0	0	127	127
2350	0.0271991	225	0	1275	1500			2350	0.0271991	225	0	1275	1500			2350	0.0271991	0	0	38	38			2350	0.0271991	48	0	274	322			2350	0.0271991	42	0	240	282			2350	0.0271991	0	0	127	127
2360	0.0273148	225	0	1275	1500			2360	0.0273148	225	0	1275	1500			2360	0.0273148	0	0	38	38			2360	0.0273148	48	0	275	323			2360	0.0273148	42	0	241	283			2360	0.0273148	0	0	127	127
2370	0.0274306	225	0	1275	1500			2370	0.0274306	225	0	1275	1500			2370	0.0274306	0	0	39	39			2370	0.0274306	48	0	275	323			2370	0.0274306	42	0	241	283			2370	0.0274306	0	0	128	128
2380	0.0275463	225	0	1275	1500			2380	0.0275463	225	0	1275	1500			2380	0.0275463	0	0	39	39			2380	0.0275463	48	0	276	324			2380	0.0275463	42	0	242	284			2380	0.0275463	0	0	128	128
2390	0.027662	225	0	1275	1500			2390	0.027662	225	0	1275	1500			2390	0.027662	0	0	39	39			2390	0.027662	49	0	277	326			2390	0.027662	42	0	242	284			2390	0.027662	0	0	128	128
2400	0.0277778	225	0	1275	1500			2400	0.0277778	225	0	1275	1500			2400	0.0277778	0	0	39	39			2400	0.0277778	49	0	277	326			2400	0.0277778	42	0	243	285			2400	0.0277778	0	0	129	129
2410	0.0278935	225	0	1275	1500			2410	0.0278935	225	0	1275	1500			2410	0.0278935	0	0	39	39			2410	0.0278935	49	0	278	327			2410	0.0278935	42	0	244	286			2410	0.0278935	0	0	129	129
2420	0.0280093	225	0	1275	1500			2420	0.0280093	225	0	1275	1500			2420	0.0280093	0	0	39	39			2420	0.0280093	49	0	279	328			2420	0.0280093	43	0	244	287			2420	0.0280093	0	0	129	129
2430	0.028125	225	0	1275	1500			2430	0.028125	225	0	1275	1500			2430	0.028125	0	0	39	39			2430	0.028125	49	0	279	328			2430	0.028125	43	0	245	288			2430	0.028125	0	0	130	130
2440	0.0282407	225	0	1275	1500			2440	0.0282407	225	0	1275	1500			2440	0.0282407	0	0	39	39			2440	0.0282407	49	0	280	329			2440	0.0282407	43	0	245	288			2440	0.0282407	0	0	130	130
2450	0.0283565	225	0	1275	1500			2450	0.0283565	225	0	1275	1500			2450	0.0283565	0	0	39	39			2450	0.0283565	49	0	281	330			2450	0.0283565	43	0	246	289			2450	0.0283565	0	0	130	130
2460	0.0284722	225	0	1275	1500			2460	0.0284722	225	0	1275	1500			2460	0.0284722	0	0	39	39			2460	0.0284722	49	0	281	330			2460	0.0284722	43	0	247	290			2460	0.0284722	0	0	131	131
2470	0.028588	225	0	1275	1500			2470	0.028588	225	0	1275	1500			2470	0.028588	0	0	39	39			2470	0.028588	50	0	282	332			2470	0.028588	43	0	247	290			2470	0.028588	0	0	131	131
2480	0.0287037	225	0	1275	1500			2480	0.0287037	225	0	1275	1500			2480	0.0287037	0	0	40	40			2480	0.0287037	50	0	283	333			2480	0.0287037	43	0	248	291			2480	0.0287037	0	0	132	132
2490	0.0288194	225	0	1275	1500			2490	0.0288194	225	0	1275	1500			2490	0.0288194	0	0	40	40			2490	0.0288194	50	0	283	333			2490	0.0288194	43	0	249	292			2490	0.0288194	0	0	132	132
2500	0.0289352	225	0	1275	1500			2500	0.0289352	225	0	1275	1500			2500	0.0289352	0	0	40	40			2500	0.0289352	50	0	284	334			2500	0.0289352	43	0	249	292			2500	0.0289352	0	0	132	132
2510	0.0290509	225	0	1275	1500			2510	0.0290509	225	0	1275	1500			2510	0.0290509	0	0	40	40			2510	0.0290509	50	0	285	335			2510	0.0290509	43	0	250	293			2510	0.0290509	0	0	133	133
2520	0.0291667	225	0	1275	1500			2520	0.0291667	225	0	1275	1500			2520	0.0291667	0	0	40	40			2520	0.0291667	50	0	285	335			2520	0.0291667	44	0	251	295			2520	0.0291667	0	0	133	133
2530	0.0292824	225	0	1275	1500			2530	0.0292824	225	0	1275	1500			2530	0.0292824	0	0	40	40			2530	0.0292824	50	0	286	336			2530	0.0292824	44	0	251	295			2530	0.0292824	20	0	133	153
2540	0.0293981	225	0	1275	1500			2540	0.0293981	225	0	1275	1500			2540	0.0293981	0	0	40	40			2540	0.0293981	50	0	287	337			2540	0.0293981	44	0	252	296			2540	0.0293982	20	0	134	154
2550	0.0295139	225	0	1275	1500			2550	0.0295139	225	0	1275	1500			2550	0.0295139	0	0	40	40			2550	0.0295139	51	0	287	338			2550	0.0295139	44	0	252	296			2550	0.0295139	20	0	134	154
2560	0.0296296	225	0	1275	1500			2560	0.0296296	225	0	1275	1500			2560	0.0296296	0	0	40	40			2560	0.0296296	51	0	288	339			2560	0.0296296	44	0	253	297			2560	0.0296296	21	0	134	155
2570	0.0297454	225	0	1275	1500			2570	0.0297454	225	0	1275	1500			2570	0.0297454	0	0	40	40			2570	0.0297454	51	0	289	340			2570	0.0297454	44	0	254	298			2570	0.0297454	21	0	135	156
2580	0.0298611	225	0	1275	1500			2580	0.0298611	225	0	1275	1500			2580	0.0298611	0	0	40	40			2580	0.0298611	51	0	289	340			2580	0.0298611	44	0	254	298			2580	0.0298611	21	0	135	156
2590	0.0299769	225	0	1275	1500			2590	0.0299769	225	0	1275	1500			2590	0.0299769	0	0	41	41			2590	0.0299769	51	0	290	341			2590	0.0299769	44	0	255	299			2590	0.0299768	21	0	136	157
2600	0.0300926	225	0	1275	1500			2600	0.0300926	225	0	1275	1500			2600	0.0300926	0	0	41	41			2600	0.0300926	51	0	291	342			2600	0.0300926	44	0	256	300			2600	0.0300926	22	0	136	158
2610	0.0302083	225	0	1275	1500			2610	0.0302083	225	0	1275	1500			2610	0.0302083	0	0	41	41			2610	0.0302083	51	0	291	342			2610	0.0302083	44	0	256	300			2610	0.0302083	22	0	136	158
2620	0.0303241	225	0	1275	1500			2620	0.0303241	225	0	1275	1500			2620	0.0303241	0	0	41	41			2620	0.0303241	51	0	292	343			2620	0.0303241	45	0	257	302			2620	0.0303241	22	0	137	159
2630	0.0304398	225	0	1275	1500			2630	0.0304398	225	0	1275	1500			2630	0.0304398	0	0	41	41			2630	0.0304398	52	0	293	345			2630	0.0304398	45	0	257	302			2630	0.0304398	23	0	137	160
2640	0.0305556	225	0	1275	1500			2640	0.0305556	225	0	1275	1500			2640	0.0305556	0	0	41	41			2640	0.0305556	52	0	293	345			2640	0.0305556	45	0	258	303			2640	0.0305556	23	0	137	160
2650	0.0306713	225	0	1275	1500			2650	0.0306713	225	0	1275	1500			2650	0.0306713	0	0	41	41			2650	0.0306713	52	0	294	346			2650	0.0306713	45	0	259	304			2650	0.0306713	23	0	138	161
2660	0.030787	225	0	1275	1500			2660	0.030787	225	0	1275	1500			2660	0.030787	0	0	41	41			2660	0.030787	52	0	295	347			2660	0.030787	45	0	259	304			2660	0.030787	23	0	138	161
2670	0.0309028	225	0	1275	1500			2670	0.0309028	225	0	1275	1500			2670	0.0309028	0	0	41	41			2670	0.0309028	52	0	295	347			2670	0.0309028	45	0	260	305			2670	0.0309028	24	0	138	162
2680	0.0310185	225	0	1275	1500			2680	0.0310185	225	0	1275	1500			2680	0.0310185	0	0	41	41			2680	0.0310185	52	0	296	348			2680	0.0310185	45	0	261	306			2680	0.0310185	24	0	139	163
2690	0.0311343	225	0	1275	1500			2690	0.0311343	225	0	1275	1500			2690	0.0311343	0	0	41	41			2690	0.0311343	52	0	297	349			2690	0.0311343	45	0	261	306			2690	0.0311343	24	0	139	163
2700	0.03125	225	0	1275	1500			2700	0.03125	225	0	1275	1500			2700	0.03125	0	0	42	42			2700	0.03125	53	0	298	351			2700	0.03125	45	0	262	307			2700	0.03125	25	0	140	165
2710	0.0313657	225	0	1275	1500			2710	0.0313657	225	0	1275	1500			2710	0.0313657	0	0	42	42			2710	0.0313657	53	0	299	352			2710	0.0313657	46	0	263	309			2710	0.0313657	25	0	140	165
2720	0.0314815	225	0	1275	1500			2720	0.0314815	225	0	1275	1500			2720	0.0314815	0	0	43	43			2720	0.0314815	53	0	300	353			2720	0.0314815	46	0	263	309			2720	0.0314815	25	0	141	166
2730	0.0315972	225	0	1275	1500			2730	0.0315972	225	0	1275	1500			2730	0.0315972	0	0	43	43			2730	0.0315972	53	0	301	354			2730	0.0315972	46	0	264	310			2730	0.0315972	25	0	142	167
2740	0.031713	225	0	1275	1500			2740	0.031713	225	0	1275	1500			2740	0.031713	0	0	44	44			2740	0.031713	53	0	302	355			2740	0.031713	46	0	265	311			2740	0.031713	25	0	143	168
2750	0.0318287	225	0	1275	1500			2750	0.0318287	225	0	1275	1500			2750	0.0318287	0	0	45	45			2750	0.0318287	53	0	303	356			2750	0.0318287	46	0	266	312			2750	0.0318287	25	0	144	169
2760	0.0319444	225	0	1275	1500			2760	0.0319444	225	0	1275	1500			2760	0.0319444	0	0	45	45			2760	0.0319444	54	0	304	358			2760	0.0319444	46	0	267	313			2760	0.0319444	25	0	145	170
2770	0.0320602	225	0	1275	1500			2770	0.0320602	225	0	1275	1500			2770	0.0320602	0	0	46	46			2770	0.0320602	54	0	305	359			2770	0.0320602	46	0	268	314			2770	0.0320602	26	0	146	172
2780	0.0321759	225	0	1275	1500			2780	0.0321759	225	0	1275	1500			2780	0.0321759	0	0	47	47			2780	0.0321759	54	0	306	360			2780	0.0321759	47	0	269	316			2780	0.0321759	26	0	147	173
2790	0.0322917	225	0	1275	1500			2790	0.0322917	225	0	1275	1500			2790	0.0322917	0	0	47	47			2790	0.0322917	54	0	307	361			2790	0.0322917	47	0	270	317			2790	0.0322917	26	0	148	174
2800	0.0324074	225	0	1275	1500			2800	0.0324074	225	0	1275	1500			2800	0.0324074	0	0	48	48			2800	0.0324074	54	0	308	362			2800	0.0324074	47	0	271	318			2800	0.0324074	26	0	149	175
2810	0.0325231	225	0	1275	1500			2810	0.0325231	225	0	1275	1500			2810	0.0325231	0	0	48	48			2810	0.0325231	54	0	309	363			2810	0.0325231	47	0	272	319			2810	0.0325232	26	0	149	175
2820	0.0326389	225	0	1275	1500			2820	0.0326389	225	0	1275	1500			2820	0.0326389	0	0	49	49			2820	0.0326389	55	0	310	365			2820	0.0326389	47	0	272	319			2820	0.0326389	26	0	150	176
2830	0.0327546	225	0	1275	1500			2830	0.0327546	225	0	1275	1500			2830	0.0327546	0	0	50	50			2830	0.0327546	55	0	311	366			2830	0.0327546	47	0	273	320			2830	0.0327546	26	0	151	177
2840	0.0328704	225	0	1275	1500			2840	0.0328704	225	0	1275	1500			2840	0.0328704	0	0	50	50			2840	0.0328704	55	0	312	367			2840	0.0328704	48	0	274	322			2840	0.0328704	27	0	152	179
2850	0.0329861	225	0	1275	1500			2850	0.0329861	225	0	1275	1500			2850	0.0329861	0	0	51	51			2850	0.0329861	55	0	313	368			2850	0.0329861	48	0	275	323			2850	0.0329861	27	0	153	180
2860	0.0331019	225	0	1275	1500			2860	0.0331019	225	0	1275	1500			2860	0.0331019	0	0	52	52			2860	0.0331019	55	0	314	369			2860	0.0331019	48	0	276	324			2860	0.0331019	27	0	154	181
2870	0.0332176	225	0	1275	1500			2870	0.0332176	225	0	1275	1500			2870	0.0332176	0	0	52	52			2870	0.0332176	55	0	315	370			2870	0.0332176	48	0	277	325			2870	0.0332176	27	0	155	182
2880	0.0333333	225	0	1275	1500			2880	0.0333333	225	0	1275	1500			2880	0.0333333	0	0	53	53			2880	0.0333333	56	0	316	372			2880	0.0333333	48	0	278	326			2880	0.0333333	27	0	156	183
2890	0.0334491	225	0	1275	1500			2890	0.0334491	225	0	1275	1500			2890	0.0334491	0	0	53	53			2890	0.0334491	56	0	317	373			2890	0.0334491	48	0	279	327			2890	0.0334491	27	0	157	184
2900	0.0335648	225	0	1275	1500			2900	0.0335648	225	0	1275	1500			2900	0.0335648	0	0	54	54			2900	0.0335648	56	0	318	374			2900	0.0335648	49	0	280	329			2900	0.0335648	28	0	158	186
2910	0.0336806	225	0	1275	1500			2910	0.0336806	225	0	1275	1500			2910	0.0336806	0	0	55	55			2910	0.0336806	56	0	319	375			2910	0.0336806	49	0	281	330			2910	0.0336806	28	0	158	186
2920	0.0337963	225	0	1275	1500			2920	0.0337963	225	0	1275	1500			2920	0.0337963	0	0	55	55			2920	0.0337963	56	0	320	376			2920	0.0337963	49	0	281	330			2920	0.0337963	28	0	159	187
2930	0.033912	225	0	1275	1500			2930	0.033912	225	0	1275	1500			2930	0.033912	0	0	56	56			2930	0.033912	56	0	321	377			2930	0.033912	49	0	282	331			2930	0.033912	28	0	160	188
2940	0.0340278	225	0	1275	1500			2940	0.0340278	225	0	1275	1500			2940	0.0340278	0	0	57	57			2940	0.0340278	57	0	322	379			2940	0.0340278	49	0	283	332			2940	0.0340278	28	0	161	189
2950	0.0341435	225	0	1275	1500			2950	0.0341435	225	0	1275	1500			2950	0.0341435	0	0	57	57			2950	0.0341435	57	0	323	380			2950	0.0341435	49	0	284	333			2950	0.0341435	28	0	162	190
2960	0.0342593	225	0	1275	1500			2960	0.0342593	225	0	1275	1500			2960	0.0342593	0	0	58	58			2960	0.0342593	57	0	324	381			2960	0.0342593	50	0	285	335			2960	0.0342593	28	0	163	191
2970	0.034375	225	0	1275	1500			2970	0.034375	225	0	1275	1500			2970	0.034375	0	0	59	59			2970	0.034375	57	0	325	382			2970	0.034375	50	0	286	336			2970	0.034375	29	0	164	193
2980	0.0344907	225	0	1275	1500			2980	0.0344907	225	0	1275	1500			2980	0.0344907	0	0	59	59			2980	0.0344907	57	0	326	383			2980	0.0344907	50	0	287	337			2980	0.0344907	29	0	165	194
2990	0.0346065	225	0	1275	1500			2990	0.0346065	225	0	1275	1500			2990	0.0346065	0	0	60	60			2990	0.0346065	58	0	327	385			2990	0.0346065	50	0	288	338			2990	0.0346065	29	0	166	195
3000	0.0347222	225	0	1275	1500			3000	0.0347222	225	0	1275	1500			3000	0.0347222	0	0	60	60			3000	0.0347222	58	0	328	386			3000	0.0347222	50	0	289	339			3000	0.0347222	29	0	167	196
3010	0.034838	225	0	1275	1500			3010	0.034838	225	0	1275	1500			3010	0.034838	0	0	61	61			3010	0.034838	58	0	329	387			3010	0.034838	50	0	290	340			3010	0.034838	29	0	167	196
3020	0.0349537	225	0	1275	1500			3020	0.0349537	225	0	1275	1500			3020	0.0349537	0	0	62	62			3020	0.0349537	58	0	330	388			3020	0.0349537	50	0	290	340			3020	0.0349537	29	0	168	197
3030	0.0350694	225	0	1275	1500			3030	0.0350694	225	0	1275	1500			3030	0.0350694	0	0	62	62			3030	0.0350694	58	0	331	389			3030	0.0350694	51	0	291	342			3030	0.0350694	29	0	169	198
3040	0.0351852	225	0	1275	1500			3040	0.0351852	225	0	1275	1500			3040	0.0351852	0	0	63	63			3040	0.0351852	58	0	332	390			3040	0.0351852	51	0	292	343			3040	0.0351852	30	0	170	200
3050	0.0353009	225	0	1275	1500			3050	0.0353009	225	0	1275	1500			3050	0.0353009	0	0	63	63			3050	0.0353009	59	0	333	392			3050	0.0353009	51	0	293	344			3050	0.0353009	30	0	171	201
3060	0.0354167	225	0	1275	1500			3060	0.0354167	225	0	1275	1500			3060	0.0354167	0	0	64	64			3060	0.0354167	59	0	334	393			3060	0.0354167	51	0	294	345			3060	0.0354167	30	0	172	202
3070	0.0355324	225	0	1275	1500			3070	0.0355324	225	0	1275	1500			3070	0.0355324	0	0	65	65			3070	0.0355324	59	0	336	395			3070	0.0355324	51	0	295	346			3070	0.0355324	30	0	173	203
3080	0.0356481	225	0	1275	1500			3080	0.0356481	225	0	1275	1500			3080	0.0356481	0	0	65	65			3080	0.0356481	59	0	337	396			3080	0.0356481	51	0	296	347			3080	0.0356482	30	0	174	204
3090	0.0357639	225	0	1275	1500			3090	0.0357639	225	0	1275	1500			3090	0.0357639	0	0	66	66			3090	0.0357639	59	0	338	397			3090	0.0357639	52	0	297	349			3090	0.0357639	30	0	175	205
3100	0.0358796	225	0	1275	1500			3100	0.0358796	225	0	1275	1500			3100	0.0358796	0	0	67	67			3100	0.0358796	59	0	339	398			3100	0.0358796	52	0	298	350			3100	0.0358796	31	0	175	206
3110	0.0359954	225	0	1275	1500			3110	0.0359954	225	0	1275	1500			3110	0.0359954	0	0	67	67			3110	0.0359954	60	0	340	400			3110	0.0359954	52	0	298	350			3110	0.0359954	31	0	176	207
3120	0.0361111	225	0	1275	1500			3120	0.0361111	225	0	1275	1500			3120	0.0361111	0	0	68	68			3120	0.0361111	60	0	341	401			3120	0.0361111	52	0	299	351			3120	0.0361111	31	0	177	208
3130	0.0362269	225	0	1275	1500			3130	0.0362269	225	0	1275	1500			3130	0.0362269	0	0	69	69			3130	0.0362269	60	0	342	402			3130	0.0362269	52	0	300	352			3130	0.0362268	31	0	178	209
3140	0.0363426	225	0	1275	1500			3140	0.0363426	225	0	1275	1500			3140	0.0363426	0	0	69	69			3140	0.0363426	60	0	343	403			3140	0.0363426	52	0	301	353			3140	0.0363426	31	0	179	210
3150	0.0364583	225	0	1275	1500			3150	0.0364583	225	0	1275	1500			3150	0.0364583	0	0	70	70			3150	0.0364583	60	0	344	404			3150	0.0364583	53	0	302	355			3150	0.0364583	31	0	180	211
3160	0.0365741	225	0	1275	1500			3160	0.0365741	225	0	1275	1500			3160	0.0365741	0	0	70	70			3160	0.0365741	61	0	345	406			3160	0.0365741	53	0	303	356			3160	0.0365741	31	0	181	212
3170	0.0366898	225	0	1275	1500			3170	0.0366898	225	0	1275	1500			3170	0.0366898	0	0	71	71			3170	0.0366898	61	0	346	407			3170	0.0366898	53	0	304	357			3170	0.0366898	32	0	182	214
3180	0.0368056	225	0	1275	1500			3180	0.0368056	225	0	1275	1500			3180	0.0368056	0	0	72	72			3180	0.0368056	61	0	347	408			3180	0.0368056	53	0	305	358			3180	0.0368056	32	0	183	215
3190	0.0369213	225	0	1275	1500			3190	0.0369213	225	0	1275	1500			3190	0.0369213	0	0	72	72			3190	0.0369213	61	0	348	409			3190	0.0369213	53	0	306	359			3190	0.0369213	32	0	184	216
3200	0.037037	225	0	1275	1500			3200	0.037037	225	0	1275	1500			3200	0.037037	0	0	73	73			3200	0.037037	61	0	349	410			3200	0.037037	54	0	307	361			3200	0.037037	32	0	184	216
3210	0.0371528	225	0	1275	1500			3210	0.0371528	225	0	1275	1500			3210	0.0371528	0	0	74	74			3210	0.0371528	61	0	350	411			3210	0.0371528	54	0	307	361			3210	0.0371528	32	0	185	217
3220	0.0372685	225	0	1275	1500			3220	0.0372685	225	0	1275	1500			3220	0.0372685	0	0	74	74			3220	0.0372685	62	0	351	413			3220	0.0372685	54	0	308	362			3220	0.0372685	32	0	186	218
3230	0.0373843	225	0	1275	1500			3230	0.0373843	225	0	1275	1500			3230	0.0373843	0	0	75	75			3230	0.0373843	62	0	352	414			3230	0.0373843	54	0	309	363			3230	0.0373843	33	0	187	220
3240	0.0375	225	0	1275	1500			3240	0.0375	225	0	1275	1500			3240	0.0375	0	0	75	75			3240	0.0375	62	0	353	415			3240	0.0375	54	0	310	364			3240	0.0375	33	0	188	221
3250	0.0376157	225	0	1275	1500			3250	0.0376157	225	0	1275	1500			3250	0.0376157	0	0	76	76			3250	0.0376157	62	0	354	416			3250	0.0376157	54	0	311	365			3250	0.0376157	33	0	189	222
3260	0.0377315	225	0	1275	1500			3260	0.0377315	225	0	1275	1500			3260	0.0377315	0	0	77	77			3260	0.0377315	62	0	355	417			3260	0.0377315	55	0	312	367			3260	0.0377315	33	0	190	223
3270	0.0378472	225	0	1275	1500			3270	0.0378472	225	0	1275	1500			3270	0.0378472	0	0	77	77			3270	0.0378472	63	0	356	419			3270	0.0378472	55	0	313	368			3270	0.0378472	33	0	191	224
3280	0.037963	225	0	1275	1500			3280	0.037963	225	0	1275	1500			3280	0.037963	0	0	78	78			3280	0.037963	63	0	357	420			3280	0.037963	55	0	314	369			3280	0.037963	33	0	192	225
3290	0.0380787	225	0	1275	1500			3290	0.0380787	225	0	1275	1500			3290	0.0380787	0	0	79	79			3290	0.0380787	63	0	358	421			3290	0.0380787	55	0	315	370			3290	0.0380787	34	0	193	227
3300	0.0381944	225	0	1275	1500			3300	0.0381944	225	0	1275	1500			3300	0.0381944	0	0	79	79			3300	0.0381944	63	0	359	422			3300	0.0381944	55	0	316	371			3300	0.0381944	34	0	193	227
3310	0.0383102	225	0	1275	1500			3310	0.0383102	225	0	1275	1500			3310	0.0383102	0	0	80	80			3310	0.0383102	63	0	360	423			3310	0.0383102	55	0	316	371			3310	0.0383102	34	0	194	228
3320	0.0384259	225	0	1275	1500			3320	0.0384259	225	0	1275	1500			3320	0.0384259	0	0	81	81			3320	0.0384259	63	0	361	424			3320	0.0384259	56	0	317	373			3320	0.0384259	34	0	195	229
3330	0.0385417	225	0	1275	1500			3330	0.0385417	225	0	1275	1500			3330	0.0385417	0	0	81	81			3330	0.0385417	64	0	362	426			3330	0.0385417	56	0	318	374			3330	0.0385417	34	0	196	230
3340	0.0386574	225	0	1275	1500			3340	0.0386574	225	0	1275	1500			3340	0.0386574	0	0	82	82			3340	0.0386574	64	0	363	427			3340	0.0386574	56	0	319	375			3340	0.0386574	34	0	197	231
3350	0.0387731	225	0	1275	1500			3350	0.0387731	225	0	1275	1500			3350	0.0387731	0	0	83	83			3350	0.0387731	64	0	365	429			3350	0.0387731	56	0	320	376			3350	0.0387731	35	0	198	233
3360	0.0388889	225	0	1275	1500			3360	0.0388889	225	0	1275	1500			3360	0.0388889	0	0	83	83			3360	0.0388889	64	0	366	430			3360	0.0388889	56	0	321	377			3360	0.0388889	35	0	199	234
3370	0.0390046	225	0	1275	1500			3370	0.0390046	225	0	1275	1500			3370	0.0390046	0	0	84	84			3370	0.0390046	64	0	367	431			3370	0.0390046	56	0	322	378			3370	0.0390046	35	0	200	235
3380	0.0391204	225	0	1275	1500			3380	0.0391204	225	0	1275	1500			3380	0.0391204	0	0	84	84			3380	0.0391204	65	0	368	433			3380	0.0391204	57	0	323	380			3380	0.0391204	35	0	201	236
3390	0.0392361	225	0	1275	1500			3390	0.0392361	225	0	1275	1500			3390	0.0392361	0	0	85	85			3390	0.0392361	65	0	369	434			3390	0.0392361	57	0	324	381			3390	0.0392361	35	0	202	237
3400	0.0393519	225	0	1275	1500			3400	0.0393519	225	0	1275	1500			3400	0.0393519	0	0	86	86			3400	0.0393519	65	0	370	435			3400	0.0393519	57	0	325	382			3400	0.0393519	35	0	202	237
3410	0.0394676	225	0	1275	1500			3410	0.0394676	225	0	1275	1500			3410	0.0394676	0	0	86	86			3410	0.0394676	65	0	371	436			3410	0.0394676	57	0	325	382			3410	0.0394676	35	0	203	238
3420	0.0395833	225	0	1275	1500			3420	0.0395833	225	0	1275	1500			3420	0.0395833	0	0	87	87			3420	0.0395833	65	0	372	437			3420	0.0395833	57	0	326	383			3420	0.0395833	36	0	204	240
3430	0.0396991	225	0	1275	1500			3430	0.0396991	225	0	1275	1500			3430	0.0396991	0	0	88	88			3430	0.0396991	65	0	373	438			3430	0.0396991	57	0	327	384			3430	0.0396991	36	0	205	241
3440	0.0398148	225	0	1275	1500			3440	0.0398148	225	0	1275	1500			3440	0.0398148	0	0	88	88			3440	0.0398148	66	0	374	440			3440	0.0398148	58	0	328	386			3440	0.0398148	36	0	206	242
3450	0.0399306	225	0	1275	1500			3450	0.0399306	225	0	1275	1500			3450	0.0399306	0	0	89	89			3450	0.0399306	66	0	375	441			3450	0.0399306	58	0	329	387			3450	0.0399306	36	0	207	243
3460	0.0400463	225	0	1275	1500			3460	0.0400463	225	0	1275	1500			3460	0.0400463	0	0	90	90			3460	0.0400463	66	0	376	442			3460	0.0400463	58	0	330	388			3460	0.0400463	36	0	208	244
3470	0.040162	225	0	1275	1500			3470	0.040162	225	0	1275	1500			3470	0.040162	0	0	90	90			3470	0.040162	66	0	377	443			3470	0.040162	58	0	331	389			3470	0.040162	36	0	209	245
3480	0.0402778	225	0	1275	1500			3480	0.0402778	225	0	1275	1500			3480	0.0402778	0	0	91	91			3480	0.0402778	66	0	378	444			3480	0.0402778	58	0	332	390			3480	0.0402778	37	0	210	247
3490	0.0403935	225	0	1275	1500			3490	0.0403935	225	0	1275	1500			3490	0.0403935	0	0	91	91			3490	0.0403935	67	0	379	446			3490	0.0403935	58	0	333	391			3490	0.0403935	37	0	211	248
3500	0.0405093	225	0	1275	1500			3500	0.0405093	225	0	1275	1500			3500	0.0405093	0	0	92	92			3500	0.0405093	67	0	380	447			3500	0.0405093	59	0	334	393			3500	0.0405093	37	0	211	248
3510	0.040625	225	0	1275	1500			3510	0.040625	225	0	1275	1500			3510	0.040625	0	0	93	93			3510	0.040625	67	0	381	448			3510	0.040625	59	0	334	393			3510	0.040625	37	0	212	249
3520	0.0407407	225	0	1275	1500			3520	0.0407407	225	0	1275	1500			3520	0.0407407	0	0	93	93			3520	0.0407407	67	0	382	449			3520	0.0407407	59	0	335	394			3520	0.0407407	37	0	213	250
3530	0.0408565	225	0	1275	1500			3530	0.0408565	225	0	1275	1500			3530	0.0408565	0	0	94	94			3530	0.0408565	67	0	383	450			3530	0.0408565	59	0	336	395			3530	0.0408565	37	0	214	251
3540	0.0409722	225	0	1275	1500			3540	0.0409722	225	0	1275	1500			3540	0.0409722	0	0	95	95			3540	0.0409722	67	0	384	451			3540	0.0409722	59	0	337	396			3540	0.0409722	38	0	215	253
3550	0.041088	225	0	1275	1500			3550	0.041088	225	0	1275	1500			3550	0.041088	0	0	95	95			3550	0.041088	68	0	385	453			3550	0.041088	59	0	338	397			3550	0.041088	38	0	216	254
3560	0.0412037	225	0	1275	1500			3560	0.0412037	225	0	1275	1500			3560	0.0412037	0	0	96	96			3560	0.0412037	68	0	386	454			3560	0.0412037	60	0	339	399			3560	0.0412037	38	0	217	255
3570	0.0413194	225	0	1275	1500			3570	0.0413194	225	0	1275	1500			3570	0.0413194	0	0	97	97			3570	0.0413194	68	0	387	455			3570	0.0413194	60	0	340	400			3570	0.0413194	38	0	218	256
3580	0.0414352	225	0	1275	1500			3580	0.0414352	225	0	1275	1500			3580	0.0414352	0	0	97	97			3580	0.0414352	68	0	388	456			3580	0.0414352	60	0	341	401			3580	0.0414352	38	0	219	257
3590	0.0415509	225	0	1275	1500			3590	0.0415509	225	0	1275	1500			3590	0.0415509	0	0	98	98			3590	0.0415509	68	0	389	457			3590	0.0415509	60	0	342	402			3590	0.0415509	38	0	220	258
3600	0.0416667	225	0	1275	1500			3600	0.0416667	225	0	1275	1500			3600	0.0416667	0	0	99	99			3600	0.0416667	69	0	391	460			3600	0.0416667	60	0	343	403			3600	0.0416667	39	0	221	260
3610	0.0417824	225	0	1275	1500			3610	0.0417824	225	0	1275	1500			3610	0.0417824	0	0	99	99			3610	0.0417824	69	0	391	460			3610	0.0417824	61	0	344	405			3610	0.0417824	39	0	221	260
3620	0.0418981	225	0	1275	1500			3620	0.0418981	225	0	1275	1500			3620	0.0418981	0	0	100	100			3620	0.0418981	69	0	392	461			3620	0.0418981	61	0	344	405			3620	0.0418982	39	0	222	261
3630	0.0420139	225	0	1275	1500			3630	0.0420139	225	0	1275	1500			3630	0.0420139	0	0	100	100			3630	0.0420139	69	0	393	462			3630	0.0420139	61	0	345	406			3630	0.0420139	39	0	223	262
3640	0.0421296	225	0	1275	1500			3640	0.0421296	225	0	1275	1500			3640	0.0421296	0	0	101	101			3640	0.0421296	69	0	395	464			3640	0.0421296	61	0	346	407			3640	0.0421296	39	0	224	263
3650	0.0422454	225	0	1275	1500			3650	0.0422454	225	0	1275	1500			3650	0.0422454	0	0	102	102			3650	0.0422454	69	0	396	465			3650	0.0422454	61	0	347	408			3650	0.0422454	39	0	225	264
3660	0.0423611	225	0	1275	1500			3660	0.0423611	225	0	1275	1500			3660	0.0423611	0	0	102	102			3660	0.0423611	70	0	397	467			3660	0.0423611	61	0	348	409			3660	0.0423611	39	0	226	265
3670	0.0424769	225	0	1275	1500			3670	0.0424769	225	0	1275	1500			3670	0.0424769	0	0	103	103			3670	0.0424769	70	0	398	468			3670	0.0424769	61	0	349	410			3670	0.0424768	40	0	227	267
3680	0.0425926	225	0	1275	1500			3680	0.0425926	225	0	1275	1500			3680	0.0425926	0	0	103	103			3680	0.0425926	70	0	399	469			3680	0.0425926	62	0	350	412			3680	0.0425926	40	0	228	268
3690	0.0427083	225	0	1275	1500			3690	0.0427083	225	0	1275	1500			3690	0.0427083	0	0	104	104			3690	0.0427083	70	0	400	470			3690	0.0427083	62	0	351	413			3690	0.0427083	40	0	229	269
3700	0.0428241	225	0	1275	1500			3700	0.0428241	225	0	1275	1500			3700	0.0428241	0	0	105	105			3700	0.0428241	70	0	401	471			3700	0.0428241	62	0	352	414			3700	0.0428241	40	0	229	269
3710	0.0429398	225	0	1275	1500			3710	0.0429398	225	0	1275	1500			3710	0.0429398	0	0	105	105			3710	0.0429398	70	0	402	472			3710	0.0429398	62	0	353	415			3710	0.0429398	40	0	230	270
3720	0.0430556	225	0	1275	1500			3720	0.0430556	225	0	1275	1500			3720	0.0430556	0	0	106	106			3720	0.0430556	71	0	403	474			3720	0.0430556	62	0	353	415			3720	0.0430556	40	0	231	271
3730	0.0431713	225	0	1275	1500			3730	0.0431713	225	0	1275	1500			3730	0.0431713	0	0	107	107			3730	0.0431713	71	0	404	475			3730	0.0431713	62	0	354	416			3730	0.0431713	40	0	232	272
3740	0.043287	225	0	1275	1500			3740	0.043287	225	0	1275	1500			3740	0.043287	0	0	107	107			3740	0.043287	71	0	405	476			3740	0.043287	62	0	355	417			3740	0.043287	41	0	233	274
3750	0.0434028	225	0	1275	1500			3750	0.0434028	225	0	1275	1500			3750	0.0434028	0	0	108	108			3750	0.0434028	71	0	406	477			3750	0.0434028	63	0	356	419			3750	0.0434028	41	0	234	275
3760	0.0435185	225	0	1275	1500			3760	0.0435185	225	0	1275	1500			3760	0.0435185	0	0	109	109			3760	0.0435185	71	0	407	478			3760	0.0435185	63	0	357	420			3760	0.0435185	41	0	235	276
3770	0.0436343	225	0	1275	1500			3770	0.0436343	225	0	1275	1500			3770	0.0436343	0	0	109	109			3770	0.0436343	71	0	408	479			3770	0.0436343	63	0	358	421			3770	0.0436343	41	0	236	277
3780	0.04375	225	0	1275	1500			3780	0.04375	225	0	1275	1500			3780	0.04375	0	0	110	110			3780	0.04375	72	0	409	481			3780	0.04375	63	0	359	422			3780	0.04375	41	0	237	278
3790	0.0438657	225	0	1275	1500			3790	0.0438657	225	0	1275	1500			3790	0.0438657	0	0	110	110			3790	0.0438657	72	0	410	482			3790	0.0438657	63	0	360	423			3790	0.0438657	41	0	238	279
3800	0.0439815	225	0	1275	1500			3800	0.0439815	225	0	1275	1500			3800	0.0439815	0	0	111	111			3800	0.0439815	72	0	411	483			3800	0.0439815	63	0	361	424			3800	0.0439815	41	0	238	279
3810	0.0440972	225	0	1275	1500			3810	0.0440972	225	0	1275	1500			3810	0.0440972	0	0	112	112			3810	0.0440972	72	0	412	484			3810	0.0440972	63	0	362	425			3810	0.0440972	42	0	239	281
3820	0.044213	225	0	1275	1500			3820	0.044213	225	0	1275	1500			3820	0.044213	0	0	112	112			3820	0.044213	72	0	413	485			3820	0.044213	64	0	363	427			3820	0.044213	42	0	240	282
3830	0.0443287	225	0	1275	1500			3830	0.0443287	225	0	1275	1500			3830	0.0443287	0	0	113	113			3830	0.0443287	72	0	414	486			3830	0.0443287	64	0	363	427			3830	0.0443287	42	0	241	283
3840	0.0444444	225	0	1275	1500			3840	0.0444444	225	0	1275	1500			3840	0.0444444	0	0	114	114			3840	0.0444444	73	0	415	488			3840	0.0444444	64	0	364	428			3840	0.0444444	42	0	242	284
3850	0.0445602	225	0	1275	1500			3850	0.0445602	225	0	1275	1500			3850	0.0445602	0	0	114	114			3850	0.0445602	73	0	416	489			3850	0.0445602	64	0	365	429			3850	0.0445602	42	0	243	285
3860	0.0446759	225	0	1275	1500			3860	0.0446759	225	0	1275	1500			3860	0.0446759	0	0	115	115			3860	0.0446759	73	0	417	490			3860	0.0446759	64	0	366	430			3860	0.0446759	42	0	244	286
3870	0.0447917	225	0	1275	1500			3870	0.0447917	225	0	1275	1500			3870	0.0447917	0	0	115	115			3870	0.0447917	73	0	418	491			3870	0.0447917	64	0	367	431			3870	0.0447917	43	0	245	288
3880	0.0449074	225	0	1275	1500			3880	0.0449074	225	0	1275	1500			3880	0.0449074	0	0	116	116			3880	0.0449074	73	0	419	492			3880	0.0449074	65	0	368	433			3880	0.0449074	43	0	246	289
3890	0.0450231	225	0	1275	1500			3890	0.0450231	225	0	1275	1500			3890	0.0450231	0	0	117	117			3890	0.0450231	74	0	420	494			3890	0.0450231	65	0	369	434			3890	0.0450231	43	0	247	290
3900	0.0451389	225	0	1275	1500			3900	0.0451389	225	0	1275	1500			3900	0.0451389	0	0	117	117			3900	0.0451389	74	0	421	495			3900	0.0451389	65	0	370	435			3900	0.0451389	43	0	247	290
3910	0.0452546	225	0	1275	1500			3910	0.0452546	225	0	1275	1500			3910	0.0452546	0	0	118	118			3910	0.0452546	74	0	422	496			3910	0.0452546	65	0	371	436			3910	0.0452546	43	0	248	291
3920	0.0453704	225	0	1275	1500			3920	0.0453704	225	0	1275	1500			3920	0.0453704	0	0	119	119			3920	0.0453704	74	0	423	497			3920	0.0453704	65	0	372	437			3920	0.0453704	43	0	249	292
3930	0.0454861	225	0	1275	1500			3930	0.0454861	225	0	1275	1500			3930	0.0454861	0	0	119	119			3930	0.0454861	74	0	424	498			3930	0.0454861	65	0	373	438			3930	0.0454861	43	0	250	293
3940	0.0456019	225	0	1275	1500			3940	0.0456019	225	0	1275	1500			3940	0.0456019	0	0	120	120			3940	0.0456019	74	0	425	499			3940	0.0456019	65	0	373	438			3940	0.0456018	44	0	251	295
3950	0.0457176	225	0	1275	1500			3950	0.0457176	225	0	1275	1500			3950	0.0457176	0	0	120	120			3950	0.0457176	75	0	426	501			3950	0.0457176	66	0	374	440			3950	0.0457176	44	0	252	296
3960	0.0458333	225	0	1275	1500			3960	0.0458333	225	0	1275	1500			3960	0.0458333	0	0	121	121			3960	0.0458333	75	0	427	502			3960	0.0458333	66	0	375	441			3960	0.0458333	44	0	253	297
3970	0.0459491	225	0	1275	1500			3970	0.0459491	225	0	1275	1500			3970	0.0459491	0	0	122	122			3970	0.0459491	75	0	429	504			3970	0.0459491	66	0	376	442			3970	0.0459491	44	0	254	298
3980	0.0460648	225	0	1275	1500			3980	0.0460648	225	0	1275	1500			3980	0.0460648	0	0	122	122			3980	0.0460648	75	0	430	505			3980	0.0460648	66	0	377	443			3980	0.0460648	44	0	255	299
3990	0.0461806	225	0	1275	1500			3990	0.0461806	225	0	1275	1500			3990	0.0461806	0	0	123	123			3990	0.0461806	75	0	431	506			3990	0.0461806	66	0	378	444			3990	0.0461806	44	0	256	300
4000	0.0462963	225	0	1275	1500			4000	0.0462963	225	0	1275	1500			4000	0.0462963	0	0	124	124			4000	0.0462963	76	0	432	508			4000	0.0462963	66	0	379	445			4000	0.0462963	45	0	256	301
4010	0.046412	225	0	1275	1500			4010	0.046412	225	0	1275	1500			4010	0.046412	0	0	124	124			4010	0.046412	76	0	433	509			4010	0.046412	67	0	380	447			4010	0.046412	45	0	257	302
4020	0.0465278	225	0	1275	1500			4020	0.0465278	225	0	1275	1500			4020	0.0465278	0	0	125	125			4020	0.0465278	76	0	434	510			4020	0.0465278	67	0	381	448			4020	0.0465278	45	0	258	303
4030	0.0466435	225	0	1275	1500			4030	0.0466435	225	0	1275	1500			4030	0.0466435	0	0	126	126			4030	0.0466435	76	0	435	511			4030	0.0466435	67	0	382	449			4030	0.0466435	45	0	259	304
4040	0.0467593	225	0	1275	1500			4040	0.0467593	225	0	1275	1500			4040	0.0467593	0	0	126	126			4040	0.0467593	76	0	436	512			4040	0.0467593	67	0	383	450			4040	0.0467593	45	0	260	305
4050	0.046875	225	0	1275	1500			4050	0.046875	225	0	1275	1500			4050	0.046875	0	0	127	127			4050	0.046875	76	0	437	513			4050	0.046875	67	0	383	450			4050	0.046875	45	0	261	306
4060	0.0469907	225	0	1275	1500			4060	0.0469907	225	0	1275	1500			4060	0.0469907	0	0	127	127			4060	0.0469907	77	0	438	515			4060	0.0469907	67	0	384	451			4060	0.0469907	45	0	262	307
4070	0.0471065	225	0	1275	1500			4070	0.0471065	225	0	1275	1500			4070	0.0471065	0	0	128	128			4070	0.0471065	77	0	439	516			4070	0.0471065	67	0	385	452			4070	0.0471065	46	0	263	309
4080	0.0472222	225	0	1275	1500			4080	0.0472222	225	0	1275	1500			4080	0.0472222	0	0	129	129			4080	0.0472222	77	0	440	517			4080	0.0472222	68	0	386	454			4080	0.0472222	46	0	264	310
4090	0.047338	225	0	1275	1500			4090	0.047338	225	0	1275	1500			4090	0.047338	0	0	129	129			4090	0.047338	77	0	441	518			4090	0.047338	68	0	387	455			4090	0.047338	46	0	265	311
4100	0.0474537	225	0	1275	1500			4100	0.0474537	225	0	1275	1500			4100	0.0474537	0	0	130	130			4100	0.0474537	77	0	442	519			4100	0.0474537	68	0	388	456			4100	0.0474537	46	0	265	311
4110	0.0475694	225	0	1275	1500			4110	0.0475694	225	0	1275	1500			4110	0.0475694	0	0	131	131			4110	0.0475694	77	0	443	520			4110	0.0475694	68	0	389	457			4110	0.0475694	46	0	266	312
4120	0.0476852	225	0	1275	1500			4120	0.0476852	225	0	1275	1500			4120	0.0476852	0	0	131	131			4120	0.0476852	78	0	444	522			4120	0.0476852	68	0	390	458			4120	0.0476852	46	0	267	313
4130	0.0478009	225	0	1275	1500			4130	0.0478009	225	0	1275	1500			4130	0.0478009	0	0	132	132			4130	0.0478009	78	0	445	523			4130	0.0478009	68	0	391	459			4130	0.0478009	47	0	268	315
4140	0.0479167	225	0	1275	1500			4140	0.0479167	225	0	1275	1500			4140	0.0479167	0	0	132	132			4140	0.0479167	78	0	446	524			4140	0.0479167	69	0	392	461			4140	0.0479167	47	0	269	316
4150	0.0480324	225	0	1275	1500			4150	0.0480324	225	0	1275	1500			4150	0.0480324	0	0	133	133			4150	0.0480324	78	0	447	525			4150	0.0480324	69	0	393	462			4150	0.0480324	47	0	270	317
4160	0.0481481	225	0	1275	1500			4160	0.0481481	225	0	1275	1500			4160	0.0481481	0	0	134	134			4160	0.0481481	78	0	448	526			4160	0.0481481	69	0	393	462			4160	0.0481482	47	0	271	318
4170	0.0482639	225	0	1275	1500			4170	0.0482639	225	0	1275	1500			4170	0.0482639	0	0	134	134			4170	0.0482639	79	0	449	528			4170	0.0482639	69	0	394	463			4170	0.0482639	47	0	272	319
4180	0.0483796	225	0	1275	1500			4180	0.0483796	225	0	1275	1500			4180	0.0483796	0	0	135	135			4180	0.0483796	79	0	450	529			4180	0.0483796	69	0	395	464			4180	0.0483796	47	0	273	320
4190	0.0484954	225	0	1275	1500			4190	0.0484954	225	0	1275	1500			4190	0.0484954	0	0	136	136			4190	0.0484954	79	0	451	530			4190	0.0484954	69	0	396	465			4190	0.0484954	48	0	274	322
4200	0.0486111	225	0	1275	1500			4200	0.0486111	225	0	1275	1500			4200	0.0486111	0	0	136	136			4200	0.0486111	79	0	452	531			4200	0.0486111	70	0	397	467			4200	0.0486111	48	0	274	322
4210	0.0487269	225	0	1275	1500			4210	0.0487269	225	0	1275	1500			4210	0.0487269	0	0	137	137			4210	0.0487269	79	0	453	532			4210	0.0487269	70	0	398	468			4210	0.0487269	48	0	275	323
4220	0.0488426	225	0	1275	1500			4220	0.0488426	225	0	1275	1500			4220	0.0488426	0	0	138	138			4220	0.0488426	79	0	454	533			4220	0.0488426	70	0	399	469			4220	0.0488426	48	0	276	324
4230	0.0489583	225	0	1275	1500			4230	0.0489583	225	0	1275	1500			4230	0.0489583	0	0	138	138			4230	0.0489583	80	0	455	535			4230	0.0489583	70	0	400	470			4230	0.0489583	48	0	277	325
4240	0.0490741	225	0	1275	1500			4240	0.0490741	225	0	1275	1500			4240	0.0490741	0	0	139	139			4240	0.0490741	80	0	456	536			4240	0.0490741	70	0	401	471			4240	0.0490741	48	0	278	326
4250	0.0491898	225	0	1275	1500			4250	0.0491898	225	0	1275	1500			4250	0.0491898	0	0	139	139			4250	0.0491898	80	0	457	537			4250	0.0491898	70	0	402	472			4250	0.0491898	48	0	279	327
4260	0.0493056	225	0	1275	1500			4260	0.0493056	225	0	1275	1500			4260	0.0493056	0	0	140	140			4260	0.0493056	80	0	458	538			4260	0.0493056	70	0	403	473			4260	0.0493056	49	0	280	329
4270	0.0494213	225	0	1275	1500			4270	0.0494213	225	0	1275	1500			4270	0.0494213	20	0	141	161			4270	0.0494213	80	0	459	539			4270	0.0494213	71	0	403	474			4270	0.0494213	49	0	281	330
4280	0.049537	225	0	1275	1500			4280	0.049537	225	0	1275	1500			4280	0.049537	20	0	141	161			4280	0.049537	81	0	461	542			4280	0.049537	71	0	404	475			4280	0.049537	49	0	282	331
4290	0.0496528	225	0	1275	1500			4290	0.0496528	225	0	1275	1500			4290	0.0496528	20	0	142	162			4290	0.0496528	81	0	462	543			4290	0.0496528	71	0	405	476			4290	0.0496528	49	0	282	331
4300	0.0497685	225	0	1275	1500			4300	0.0497685	225	0	1275	1500			4300	0.0497685	20	0	143	163			4300	0.0497685	81	0	463	544			4300	0.0497685	71	0	406	477			4300	0.0497685	49	0	283	332
4310	0.0498843	225	0	1275	1500			4310	0.0498843	225	0	1275	1500			4310	0.0498843	21	0	143	164			4310	0.0498843	81	0	464	545			4310	0.0498843	71	0	407	478			4310	0.0498843	49	0	284	333
4320	0.05	225	0	1275	1500			4320	0.05	225	0	1275	1500			4320	0.05	21	0	144	165			4320	0.05	81	0	465	546			4320	0.05	71	0	408	479			4320	0.05	50	0	285	335
4330	0.0501157	225	0	1275	1500			4330	0.0501157	225	0	1275	1500			4330	0.0501157	21	0	145	166			4330	0.0501157	81	0	466	547			4330	0.0501157	72	0	409	481			4330	0.0501157	50	0	286	336
4340	0.0502315	225	0	1275	1500			4340	0.0502315	225	0	1275	1500			4340	0.0502315	22	0	145	167			4340	0.0502315	82	0	467	549			4340	0.0502315	72	0	410	482			4340	0.0502315	50	0	287	337
4350	0.0503472	225	0	1275	1500			4350	0.0503472	225	0	1275	1500			4350	0.0503472	22	0	146	168			4350	0.0503472	82	0	468	550			4350	0.0503472	72	0	411	483			4350	0.0503472	50	0	288	338
4360	0.050463	225	0	1275	1500			4360	0.050463	225	0	1275	1500			4360	0.050463	22	0	146	168			4360	0.050463	82	0	469	551			4360	0.050463	72	0	412	484			4360	0.050463	50	0	289	339
4370	0.0505787	225	0	1275	1500			4370	0.0505787	225	0	1275	1500			4370	0.0505787	23	0	147	170			4370	0.0505787	82	0	470	552			4370	0.0505787	72	0	413	485			4370	0.0505787	50	0	290	340
4380	0.0506944	225	0	1275	1500			4380	0.0506944	225	0	1275	1500			4380	0.0506944	23	0	148	171			4380	0.0506944	82	0	471	553			4380	0.0506944	72	0	414	486			4380	0.0506944	51	0	291	342
4390	0.0508102	225	0	1275	1500			4390	0.0508102	225	0	1275	1500			4390	0.0508102	23	0	148	171			4390	0.0508102	83	0	472	555			4390	0.0508102	73	0	414	487			4390	0.0508102	51	0	291	342
4400	0.0509259	225	0	1275	1500			4400	0.0509259	225	0	1275	1500			4400	0.0509259	23	0	149	172			4400	0.0509259	83	0	473	556			4400	0.0509259	73	0	415	488			4400	0.0509259	51	0	292	343
4410	0.0510417	225	0	1275	1500			4410	0.0510417	225	0	1275	1500			4410	0.0510417	24	0	150	174			4410	0.0510417	83	0	474	557			4410	0.0510417	73	0	416	489			4410	0.0510417	51	0	293	344
4420	0.0511574	225	0	1275	1500			4420	0.0511574	225	0	1275	1500			4420	0.0511574	24	0	150	174			4420	0.0511574	83	0	475	558			4420	0.0511574	73	0	417	490			4420	0.0511574	51	0	294	345
4430	0.0512731	225	0	1275	1500			4430	0.0512731	225	0	1275	1500			4430	0.0512731	24	0	151	175			4430	0.0512731	83	0	476	559			4430	0.0512731	73	0	418	491			4430	0.0512732	51	0	295	346
4440	0.0513889	225	0	1275	1500			4440	0.0513889	225	0	1275	1500			4440	0.0513889	25	0	152	177			4440	0.0513889	83	0	477	560			4440	0.0513889	73	0	419	492			4440	0.0513889	52	0	296	348
4450	0.0515046	225	0	1275	1500			4450	0.0515046	225	0	1275	1500			4450	0.0515046	25	0	152	177			4450	0.0515046	84	0	478	562			4450	0.0515046	74	0	420	494			4450	0.0515046	52	0	297	349
4460	0.0516204	225	0	1275	1500			4460	0.0516204	225	0	1275	1500			4460	0.0516204	25	0	153	178			4460	0.0516204	84	0	479	563			4460	0.0516204	74	0	421	495			4460	0.0516204	52	0	298	350
4470	0.0517361	225	0	1275	1500			4470	0.0517361	225	0	1275	1500			4470	0.0517361	26	0	154	180			4470	0.0517361	84	0	480	564			4470	0.0517361	74	0	422	496			4470	0.0517361	52	0	299	351
4480	0.0518519	225	0	1275	1500			4480	0.0518519	225	0	1275	1500			4480	0.0518519	26	0	154	180			4480	0.0518519	84	0	481	565			4480	0.0518519	74	0	423	497			4480	0.0518518	52	0	300	352
4490	0.0519676	225	0	1275	1500			4490	0.0519676	225	0	1275	1500			4490	0.0519676	26	0	155	181			4490	0.0519676	84	0	482	566			4490	0.0519676	74	0	424	498			4490	0.0519676	52	0	301	353
4500	0.0520833	225	0	1275	1500			4500	0.0520833	225	0	1275	1500			4500	0.0520833	27	0	156	183			4500	0.0520833	85	0	484	569			4500	0.0520833	74	0	425	499			4500	0.0520833	53	0	302	355
4510	0.0521991	225	0	1275	1500			4510	0.0521991	225	0	1275	1500			4510	0.0521991	27	0	156	183			4510	0.0521991	85	0	485	570			4510	0.0521991	75	0	426	501			4510	0.0521991	53	0	302	355
4520	0.0523148	225	0	1275	1500			4520	0.0523148	225	0	1275	1500			4520	0.0523148	27	0	157	184			4520	0.0523148	85	0	486	571			4520	0.0523148	75	0	426	501			4520	0.0523148	53	0	303	356
4530	0.0524306	225	0	1275	1500			4530	0.0524306	225	0	1275	1500			4530	0.0524306	27	0	157	184			4530	0.0524306	85	0	487	572			4530	0.0524306	75	0	427	502			4530	0.0524306	53	0	304	357
4540	0.0525463	225	0	1275	1500			4540	0.0525463	225	0	1275	1500			4540	0.0525463	27	0	158	185			4540	0.0525463	85	0	488	573			4540	0.0525463	75	0	428	503			4540	0.0525463	53	0	305	358
4550	0.052662	225	0	1275	1500			4550	0.052662	225	0	1275	1500			4550	0.052662	27	0	159	186			4550	0.052662	85	0	489	574			4550	0.052662	75	0	429	504			4550	0.052662	53	0	306	359
4560	0.0527778	225	0	1275	1500			4560	0.0527778	225	0	1275	1500			4560	0.0527778	27	0	159	186			4560	0.0527778	86	0	490	576			4560	0.0527778	75	0	430	505			4560	0.0527778	53	0	307	360
4570	0.0528935	225	0	1275	1500			4570	0.0528935	225	0	1275	1500			4570	0.0528935	27	0	160	187			4570	0.0528935	86	0	491	577			4570	0.0528935	75	0	431	506			4570	0.0528935	54	0	308	362
4580	0.0530093	225	0	1275	1500			4580	0.0530093	225	0	1275	1500			4580	0.0530093	27	0	161	188			4580	0.0530093	86	0	492	578			4580	0.0530093	76	0	432	508			4580	0.0530093	54	0	309	363
4590	0.053125	225	0	1275	1500			4590	0.053125	225	0	1275	1500			4590	0.053125	28	0	161	189			4590	0.053125	86	0	493	579			4590	0.053125	76	0	433	509			4590	0.053125	54	0	309	363
4600	0.0532407	225	0	1275	1500			4600	0.0532407	225	0	1275	1500			4600	0.0532407	28	0	162	190			4600	0.0532407	86	0	494	580			4600	0.0532407	76	0	434	510			4600	0.0532407	54	0	310	364
4610	0.0533565	225	0	1275	1500			4610	0.0533565	225	0	1275	1500			4610	0.0533565	28	0	162	190			4610	0.0533565	86	0	495	581			4610	0.0533565	76	0	435	511			4610	0.0533565	54	0	311	365
4620	0.0534722	225	0	1275	1500			4620	0.0534722	225	0	1275	1500			4620	0.0534722	28	0	163	191			4620	0.0534722	87	0	496	583			4620	0.0534722	76	0	435	511			4620	0.0534722	54	0	312	366
4630	0.053588	225	0	1275	1500			4630	0.053588	225	0	1275	1500			4630	0.053588	28	0	164	192			4630	0.053588	87	0	497	584			4630	0.053588	76	0	436	512			4630	0.053588	54	0	313	367
4640	0.0537037	225	0	1275	1500			4640	0.0537037	225	0	1275	1500			4640	0.0537037	28	0	164	192			4640	0.0537037	87	0	498	585			4640	0.0537037	76	0	437	513			4640	0.0537037	55	0	314	369
4650	0.0538194	225	0	1275	1500			4650	0.0538194	225	0	1275	1500			4650	0.0538194	28	0	165	193			4650	0.0538194	87	0	499	586			4650	0.0538194	77	0	438	515			4650	0.0538194	55	0	315	370
4660	0.0539352	225	0	1275	1500			4660	0.0539352	225	0	1275	1500			4660	0.0539352	28	0	166	194			4660	0.0539352	87	0	500	587			4660	0.0539352	77	0	439	516			4660	0.0539352	55	0	316	371
4670	0.0540509	225	0	1275	1500			4670	0.0540509	225	0	1275	1500			4670	0.0540509	29	0	166	195			4670	0.0540509	88	0	501	589			4670	0.0540509	77	0	440	517			4670	0.0540509	55	0	317	372
4680	0.0541667	225	0	1275	1500			4680	0.0541667	225	0	1275	1500			4680	0.0541667	29	0	167	196			4680	0.0541667	88	0	502	590			4680	0.0541667	77	0	441	518			4680	0.0541667	55	0	317	372
4690	0.0542824	225	0	1275	1500			4690	0.0542824	225	0	1275	1500			4690	0.0542824	29	0	167	196			4690	0.0542824	88	0	503	591			4690	0.0542824	77	0	442	519			4690	0.0542824	55	0	318	373
4700	0.0543981	225	0	1275	1500			4700	0.0543981	225	0	1275	1500			4700	0.0543981	29	0	168	197			4700	0.0543981	88	0	504	592			4700	0.0543981	77	0	443	520			4700	0.0543981	56	0	319	375
4710	0.0545139	225	0	1275	1500			4710	0.0545139	225	0	1275	1500			4710	0.0545139	29	0	169	198			4710	0.0545139	88	0	505	593			4710	0.0545139	78	0	444	522			4710	0.0545139	56	0	320	376
4720	0.0546296	225	0	1275	1500			4720	0.0546296	225	0	1275	1500			4720	0.0546296	29	0	169	198			4720	0.0546296	89	0	506	595			4720	0.0546296	78	0	444	522			4720	0.0546296	56	0	321	377
4730	0.0547454	225	0	1275	1500			4730	0.0547454	225	0	1275	1500			4730	0.0547454	29	0	170	199			4730	0.0547454	89	0	507	596			4730	0.0547454	78	0	445	523			4730	0.0547454	56	0	322	378
4740	0.0548611	225	0	1275	1500			4740	0.0548611	225	0	1275	1500			4740	0.0548611	29	0	171	200			4740	0.0548611	89	0	508	597			4740	0.0548611	78	0	446	524			4740	0.0548611	56	0	323	379
4750	0.0549769	225	0	1275	1500			4750	0.0549769	225	0	1275	1500			4750	0.0549769	30	0	171	201			4750	0.0549769	89	0	509	598			4750	0.0549769	78	0	447	525			4750	0.0549769	56	0	324	380
4760	0.0550926	225	0	1275	1500			4760	0.0550926	225	0	1275	1500			4760	0.0550926	30	0	172	202			4760	0.0550926	89	0	510	599			4760	0.0550926	78	0	448	526			4760	0.0550926	56	0	325	381
4770	0.0552083	225	0	1275	1500			4770	0.0552083	225	0	1275	1500			4770	0.0552083	30	0	173	203			4770	0.0552083	90	0	511	601			4770	0.0552083	78	0	449	527			4770	0.0552083	57	0	325	382
4780	0.0553241	225	0	1275	1500			4780	0.0553241	225	0	1275	1500			4780	0.0553241	30	0	173	203			4780	0.0553241	90	0	512	602			4780	0.0553241	79	0	450	529			4780	0.0553241	57	0	326	383
4790	0.0554398	225	0	1275	1500			4790	0.0554398	225	0	1275	1500			4790	0.0554398	30	0	174	204			4790	0.0554398	90	0	513	603			4790	0.0554398	79	0	451	530			4790	0.0554398	57	0	327	384
4800	0.0555556	225	0	1275	1500			4800	0.0555556	225	0	1275	1500			4800	0.0555556	30	0	174	204			4800	0.0555556	90	0	514	604			4800	0.0555556	79	0	452	531			4800	0.0555556	57	0	328	385
4810	0.0556713	225	0	1275	1500			4810	0.0556713	225	0	1275	1500			4810	0.0556713	30	0	175	205			4810	0.0556713	90	0	515	605			4810	0.0556713	79	0	453	532			4810	0.0556713	57	0	329	386
4820	0.055787	225	0	1275	1500			4820	0.055787	225	0	1275	1500			4820	0.055787	30	0	176	206			4820	0.055787	90	0	516	606			4820	0.055787	79	0	453	532			4820	0.055787	57	0	330	387
4830	0.0559028	225	0	1275	1500			4830	0.0559028	225	0	1275	1500			4830	0.0559028	30	0	176	206			4830	0.0559028	91	0	517	608			4830	0.0559028	79	0	454	533			4830	0.0559028	57	0	331	388
4840	0.0560185	225	0	1275	1500			4840	0.0560185	225	0	1275	1500			4840	0.0560185	31	0	177	208			4840	0.0560185	91	0	518	609			4840	0.0560185	79	0	455	534			4840	0.0560185	58	0	332	390
4850	0.0561343	225	0	1275	1500			4850	0.0561343	225	0	1275	1500			4850	0.0561343	31	0	177	208			4850	0.0561343	91	0	519	610			4850	0.0561343	80	0	456	536			4850	0.0561343	58	0	332	390
4860	0.05625	225	0	1275	1500			4860	0.05625	225	0	1275	1500			4860	0.05625	31	0	178	209			4860	0.05625	91	0	520	611			4860	0.05625	80	0	457	537			4860	0.05625	58	0	333	391
4870	0.0563657	225	0	1275	1500			4870	0.0563657	225	0	1275	1500			4870	0.0563657	31	0	179	210			4870	0.0563657	91	0	522	613			4870	0.0563657	80	0	458	538			4870	0.0563657	58	0	334	392
4880	0.0564815	225	0	1275	1500			4880	0.0564815	225	0	1275	1500			4880	0.0564815	31	0	179	210			4880	0.0564815	92	0	523	615			4880	0.0564815	80	0	459	539			4880	0.0564815	58	0	335	393
4890	0.0565972	225	0	1275	1500			4890	0.0565972	225	0	1275	1500			4890	0.0565972	31	0	180	211			4890	0.0565972	92	0	524	616			4890	0.0565972	80	0	460	540			4890	0.0565972	58	0	336	394
4900	0.056713	225	0	1275	1500			4900	0.056713	225	0	1275	1500			4900	0.056713	31	0	181	212			4900	0.056713	92	0	525	617			4900	0.056713	80	0	461	541			4900	0.056713	59	0	337	396
4910	0.0568287	225	0	1275	1500			4910	0.0568287	225	0	1275	1500			4910	0.0568287	31	0	181	212			4910	0.0568287	92	0	526	618			4910	0.0568287	81	0	461	542			4910	0.0568287	59	0	338	397
4920	0.0569444	225	0	1275	1500			4920	0.0569444	225	0	1275	1500			4920	0.0569444	32	0	182	214			4920	0.0569444	92	0	527	619			4920	0.0569444	81	0	462	543			4920	0.0569444	59	0	339	398
4930	0.0570602	225	0	1275	1500			4930	0.0570602	225	0	1275	1500			4930	0.0570602	32	0	183	215			4930	0.0570602	93	0	528	621			4930	0.0570602	81	0	463	544			4930	0.0570602	59	0	340	399
4940	0.0571759	225	0	1275	1500			4940	0.0571759	225	0	1275	1500			4940	0.0571759	32	0	183	215			4940	0.0571759	93	0	529	622			4940	0.0571759	81	0	464	545			4940	0.0571759	59	0	340	399
4950	0.0572917	225	0	1275	1500			4950	0.0572917	225	0	1275	1500			4950	0.0572917	32	0	184	216			4950	0.0572917	93	0	530	623			4950	0.0572917	81	0	465	546			4950	0.0572917	59	0	341	400
4960	0.0574074	225	0	1275	1500			4960	0.0574074	225	0	1275	1500			4960	0.0574074	32	0	184	216			4960	0.0574074	93	0	531	624			4960	0.0574074	81	0	466	547			4960	0.0574074	59	0	342	401
4970	0.0575231	225	0	1275	1500			4970	0.0575231	225	0	1275	1500			4970	0.0575231	32	0	185	217			4970	0.0575231	93	0	532	625			4970	0.0575231	81	0	467	548			4970	0.0575232	60	0	343	403
4980	0.0576389	225	0	1275	1500			4980	0.0576389	225	0	1275	1500			4980	0.0576389	32	0	186	218			4980	0.0576389	94	0	533	627			4980	0.0576389	82	0	468	550			4980	0.0576389	60	0	344	404
4990	0.0577546	225	0	1275	1500			4990	0.0577546	225	0	1275	1500			4990	0.0577546	32	0	186	218			4990	0.0577546	94	0	534	628			4990	0.0577546	82	0	469	551			4990	0.0577546	60	0	345	405
5000	0.0578704	225	0	1275	1500			5000	0.0578704	225	0	1275	1500			5000	0.0578704	32	0	187	219			5000	0.0578704	94	0	535	629			5000	0.0578704	82	0	470	552			5000	0.0578704	60	0	346	406
5010	0.0579861	225	0	1275	1500			5010	0.0579861	225	0	1275	1500			5010	0.0579861	33	0	188	221			5010	0.0579861	94	0	536	630			5010	0.0579861	82	0	470	552			5010	0.0579861	60	0	347	407
5020	0.0581019	225	0	1275	1500			5020	0.0581019	225	0	1275	1500			5020	0.0581019	33	0	188	221			5020	0.0581019	94	0	537	631			5020	0.0581019	82	0	471	553			5020	0.0581018	60	0	348	408
5030	0.0582176	225	0	1275	1500			5030	0.0582176	225	0	1275	1500			5030	0.0582176	33	0	189	222			5030	0.0582176	94	0	538	632			5030	0.0582176	82	0	472	554			5030	0.0582176	61	0	348	409
5040	0.0583333	225	0	1275	1500			5040	0.0583333	225	0	1275	1500			5040	0.0583333	33	0	189	222			5040	0.0583333	95	0	539	634			5040	0.0583333	83	0	473	556			5040	0.0583333	61	0	349	410
5050	0.0584491	225	0	1275	1500			5050	0.0584491	225	0	1275	1500			5050	0.0584491	33	0	190	223			5050	0.0584491	95	0	540	635			5050	0.0584491	83	0	474	557			5050	0.0584491	61	0	350	411
5060	0.0585648	225	0	1275	1500			5060	0.0585648	225	0	1275	1500			5060	0.0585648	33	0	191	224			5060	0.0585648	95	0	541	636			5060	0.0585648	83	0	475	558			5060	0.0585648	61	0	351	412
5070	0.0586806	225	0	1275	1500			5070	0.0586806	225	0	1275	1500			5070	0.0586806	33	0	191	224			5070	0.0586806	95	0	542	637			5070	0.0586806	83	0	476	559			5070	0.0586806	61	0	352	413
5080	0.0587963	225	0	1275	1500			5080	0.0587963	225	0	1275	1500			5080	0.0587963	33	0	192	225			5080	0.0587963	95	0	543	638			5080	0.0587963	83	0	477	560			5080	0.0587963	61	0	353	414
5090	0.058912	225	0	1275	1500			5090	0.058912	225	0	1275	1500			5090	0.058912	34	0	193	227			5090	0.058912	96	0	544	640			5090	0.058912	83	0	478	561			5090	0.058912	62	0	354	416
5100	0.0590278	225	0	1275	1500			5100	0.0590278	225	0	1275	1500			5100	0.0590278	34	0	193	227			5100	0.0590278	96	0	545	641			5100	0.0590278	84	0	479	563			5100	0.0590278	62	0	355	417
5110	0.0591435	225	0	1275	1500			5110	0.0591435	225	0	1275	1500			5110	0.0591435	34	0	194	228			5110	0.0591435	96	0	546	642			5110	0.0591435	84	0	479	563			5110	0.0591435	62	0	356	418
5120	0.0592593	225	0	1275	1500			5120	0.0592593	225	0	1275	1500			5120	0.0592593	34	0	195	229			5120	0.0592593	96	0	547	643			5120	0.0592593	84	0	480	564			5120	0.0592593	62	0	356	418
5130	0.059375	225	0	1275	1500			5130	0.059375	225	0	1275	1500			5130	0.059375	34	0	195	229			5130	0.059375	96	0	548	644			5130	0.059375	84	0	481	565			5130	0.059375	62	0	357	419
5140	0.0594907	225	0	1275	1500			5140	0.0594907	225	0	1275	1500			5140	0.0594907	34	0	196	230			5140	0.0594907	97	0	549	646			5140	0.0594907	84	0	482	566			5140	0.0594907	62	0	358	420
5150	0.0596065	225	0	1275	1500			5150	0.0596065	225	0	1275	1500			5150	0.0596065	34	0	197	231			5150	0.0596065	97	0	551	648			5150	0.0596065	84	0	483	567			5150	0.0596065	63	0	359	422
5160	0.0597222	225	0	1275	1500			5160	0.0597222	225	0	1275	1500			5160	0.0597222	34	0	197	231			5160	0.0597222	97	0	552	649			5160	0.0597222	85	0	484	569			5160	0.0597222	63	0	360	423
5170	0.059838	225	0	1275	1500			5170	0.059838	225	0	1275	1500			5170	0.059838	35	0	198	233			5170	0.059838	97	0	553	650			5170	0.059838	85	0	485	570			5170	0.059838	63	0	361	424
5180	0.0599537	225	0	1275	1500			5180	0.0599537	225	0	1275	1500			5180	0.0599537	35	0	198	233			5180	0.0599537	97	0	554	651			5180	0.0599537	85	0	486	571			5180	0.0599537	63	0	362	425
5190	0.0600694	225	0	1275	1500			5190	0.0600694	225	0	1275	1500			5190	0.0600694	35	0	199	234			5190	0.0600694	97	0	555	652			5190	0.0600694	85	0	487	572			5190	0.0600694	63	0	363	426
5200	0.0601852	225	0	1275	1500			5200	0.0601852	225	0	1275	1500			5200	0.0601852	35	0	200	235			5200	0.0601852	98	0	556	654			5200	0.0601852	85	0	488	573			5200	0.0601852	63	0	364	427
5210	0.0603009	225	0	1275	1500			5210	0.0603009	225	0	1275	1500			5210	0.0603009	35	0	200	235			5210	0.0603009	98	0	557	655			5210	0.0603009	85	0	488	573			5210	0.0603009	63	0	365	428
5220	0.0604167	225	0	1275	1500			5220	0.0604167	225	0	1275	1500			5220	0.0604167	35	0	201	236			5220	0.0604167	98	0	558	656			5220	0.0604167	85	0	489	574			5220	0.0604167	64	0	365	429
5230	0.0605324	225	0	1275	1500			5230	0.0605324	225	0	1275	1500			5230	0.0605324	35	0	202	237			5230	0.0605324	98	0	559	657			5230	0.0605324	86	0	490	576			5230	0.0605324	64	0	366	430
5240	0.0606481	225	0	1275	1500			5240	0.0606481	225	0	1275	1500			5240	0.0606481	35	0	202	237			5240	0.0606481	98	0	560	658			5240	0.0606481	86	0	491	577			5240	0.0606481	64	0	367	431
5250	0.0607639	225	0	1275	1500			5250	0.0607639	225	0	1275	1500			5250	0.0607639	36	0	203	239			5250	0.0607639	99	0	561	660			5250	0.0607639	86	0	492	578			5250	0.0607639	64	0	368	432
5260	0.0608796	225	0	1275	1500			5260	0.0608796	225	0	1275	1500			5260	0.0608796	36	0	204	240			5260	0.0608796	99	0	562	661			5260	0.0608796	86	0	493	579			5260	0.0608796	64	0	369	433
5270	0.0609954	225	0	1275	1500			5270	0.0609954	225	0	1275	1500			5270	0.0609954	36	0	204	240			5270	0.0609954	99	0	563	662			5270	0.0609954	86	0	494	580			5270	0.0609954	64	0	370	434
5280	0.0611111	225	0	1275	1500			5280	0.0611111	225	0	1275	1500			5280	0.0611111	36	0	205	241			5280	0.0611111	99	0	564	663			5280	0.0611111	86	0	495	581			5280	0.0611111	65	0	371	436
5290	0.0612269	225	0	1275	1500			5290	0.0612269	225	0	1275	1500			5290	0.0612269	36	0	205	241			5290	0.0612269	99	0	565	664			5290	0.0612269	87	0	496	583			5290	0.0612268	65	0	372	437
5300	0.0613426	225	0	1275	1500			5300	0.0613426	225	0	1275	1500			5300	0.0613426	36	0	206	242			5300	0.0613426	100	0	566	666			5300	0.0613426	87	0	497	584			5300	0.0613426	65	0	373	438
5310	0.0614583	225	0	1275	1500			5310	0.0614583	225	0	1275	1500			5310	0.0614583	36	0	207	243			5310	0.0614583	100	0	567	667			5310	0.0614583	87	0	497	584			5310	0.0614583	65	0	373	438
5320	0.0615741	225	0	1275	1500			5320	0.0615741	225	0	1275	1500			5320	0.0615741	36	0	207	243			5320	0.0615741	100	0	568	668			5320	0.0615741	87	0	498	585			5320	0.0615741	65	0	374	439
5330	0.0616898	225	0	1275	1500			5330	0.0616898	225	0	1275	1500			5330	0.0616898	37	0	208	245			5330	0.0616898	100	0	569	669			5330	0.0616898	87	0	499	586			5330	0.0616898	65	0	375	440
5340	0.0618056	225	0	1275	1500			5340	0.0618056	225	0	1275	1500			5340	0.0618056	37	0	209	246			5340	0.0618056	100	0	570	670			5340	0.0618056	87	0	500	587			5340	0.0618056	66	0	376	442
5350	0.0619213	225	0	1275	1500			5350	0.0619213	225	0	1275	1500			5350	0.0619213	37	0	209	246			5350	0.0619213	101	0	571	672			5350	0.0619213	88	0	501	589			5350	0.0619213	66	0	377	443
5360	0.062037	225	0	1275	1500			5360	0.062037	225	0	1275	1500			5360	0.062037	37	0	210	247			5360	0.062037	101	0	572	673			5360	0.062037	88	0	502	590			5360	0.062037	66	0	378	444
5370	0.0621528	225	0	1275	1500			5370	0.0621528	225	0	1275	1500			5370	0.0621528	37	0	211	248			5370	0.0621528	101	0	573	674			5370	0.0621528	88	0	503	591			5370	0.0621528	66	0	379	445
5380	0.0622685	225	0	1275	1500			5380	0.0622685	225	0	1275	1500			5380	0.0622685	37	0	211	248			5380	0.0622685	101	0	574	675			5380	0.0622685	88	0	504	592			5380	0.0622685	66	0	380	446
5390	0.0623843	225	0	1275	1500			5390	0.0623843	225	0	1275	1500			5390	0.0623843	37	0	212	249			5390	0.0623843	101	0	575	676			5390	0.0623843	88	0	505	593			5390	0.0623843	66	0	381	447
5400	0.0625	225	0	1275	1500			5400	0.0625	225	0	1275	1500			5400	0.0625	38	0	213	251			5400	0.0625	102	0	577	679			5400	0.0625	88	0	506	594			5400	0.0625	67	0	382	449
5410	0.0626157	225	0	1275	1500			5410	0.0626157	225	0	1275	1500			5410	0.0626157	38	0	213	251			5410	0.0626157	102	0	577	679			5410	0.0626157	89	0	507	596			5410	0.0626157	67	0	382	449
5420	0.0627315	225	0	1275	1500			5420	0.0627315	225	0	1275	1500			5420	0.0627315	38	0	214	252			5420	0.0627315	102	0	578	680			5420	0.0627315	89	0	507	596			5420	0.0627315	67	0	383	450
5430	0.0628472	225	0	1275	1500			5430	0.0628472	225	0	1275	1500			5430	0.0628472	38	0	214	252			5430	0.0628472	102	0	579	681			5430	0.0628472	89	0	508	597			5430	0.0628472	67	0	384	451
5440	0.062963	225	0	1275	1500			5440	0.062963	225	0	1275	1500			5440	0.062963	38	0	215	253			5440	0.062963	102	0	581	683			5440	0.062963	89	0	509	598			5440	0.062963	67	0	385	452
5450	0.0630787	225	0	1275	1500			5450	0.0630787	225	0	1275	1500			5450	0.0630787	38	0	216	254			5450	0.0630787	102	0	582	684			5450	0.0630787	89	0	510	599			5450	0.0630787	67	0	386	453
5460	0.0631944	225	0	1275	1500			5460	0.0631944	225	0	1275	1500			5460	0.0631944	38	0	216	254			5460	0.0631944	103	0	583	686			5460	0.0631944	89	0	511	600			5460	0.0631944	67	0	387	454
5470	0.0633102	225	0	1275	1500			5470	0.0633102	225	0	1275	1500			5470	0.0633102	38	0	217	255			5470	0.0633102	103	0	584	687			5470	0.0633102	89	0	512	601			5470	0.0633102	68	0	388	456
5480	0.0634259	225	0	1275	1500			5480	0.0634259	225	0	1275	1500			5480	0.0634259	38	0	217	255			5480	0.0634259	103	0	585	688			5480	0.0634259	90	0	513	603			5480	0.0634259	68	0	389	457
5490	0.0635417	225	0	1275	1500			5490	0.0635417	225	0	1275	1500			5490	0.0635417	38	0	218	256			5490	0.0635417	103	0	586	689			5490	0.0635417	90	0	514	604			5490	0.0635417	68	0	390	458
5500	0.0636574	225	0	1275	1500			5500	0.0636574	225	0	1275	1500			5500	0.0636574	39	0	219	258			5500	0.0636574	103	0	587	690			5500	0.0636574	90	0	515	605			5500	0.0636574	68	0	390	458
5510	0.0637731	225	0	1275	1500			5510	0.0637731	225	0	1275	1500			5510	0.0637731	39	0	219	258			5510	0.0637731	103	0	588	691			5510	0.0637731	90	0	515	605			5510	0.0637732	68	0	391	459
5520	0.0638889	225	0	1275	1500			5520	0.0638889	225	0	1275	1500			5520	0.0638889	39	0	220	259			5520	0.0638889	104	0	589	693			5520	0.0638889	90	0	516	606			5520	0.0638889	68	0	392	460
5530	0.0640046	225	0	1275	1500			5530	0.0640046	225	0	1275	1500			5530	0.0640046	39	0	220	259			5530	0.0640046	104	0	590	694			5530	0.0640046	90	0	517	607			5530	0.0640046	69	0	393	462
5540	0.0641204	225	0	1275	1500			5540	0.0641204	225	0	1275	1500			5540	0.0641204	39	0	221	260			5540	0.0641204	104	0	591	695			5540	0.0641204	91	0	518	609			5540	0.0641204	69	0	394	463
5550	0.0642361	225	0	1275	1500			5550	0.0642361	225	0	1275	1500			5550	0.0642361	39	0	222	261			5550	0.0642361	104	0	592	696			5550	0.0642361	91	0	519	610			5550	0.0642361	69	0	395	464
5560	0.0643519	225	0	1275	1500			5560	0.0643519	225	0	1275	1500			5560	0.0643519	39	0	222	261			5560	0.0643519	104	0	593	697			5560	0.0643519	91	0	520	611			5560	0.0643519	69	0	396	465
5570	0.0644676	225	0	1275	1500			5570	0.0644676	225	0	1275	1500			5570	0.0644676	39	0	223	262			5570	0.0644676	104	0	594	698			5570	0.0644676	91	0	521	612			5570	0.0644676	69	0	397	466
5580	0.0645833	225	0	1275	1500			5580	0.0645833	225	0	1275	1500			5580	0.0645833	39	0	224	263			5580	0.0645833	105	0	595	700			5580	0.0645833	91	0	522	613			5580	0.0645833	69	0	398	467
5590	0.0646991	225	0	1275	1500			5590	0.0646991	225	0	1275	1500			5590	0.0646991	40	0	224	264			5590	0.0646991	105	0	596	701			5590	0.0646991	91	0	523	614			5590	0.0646991	70	0	399	469
5600	0.0648148	225	0	1275	1500			5600	0.0648148	225	0	1275	1500			5600	0.0648148	40	0	225	265			5600	0.0648148	105	0	597	702			5600	0.0648148	92	0	524	616			5600	0.0648148	70	0	399	469
5610	0.0649306	225	0	1275	1500			5610	0.0649306	225	0	1275	1500			5610	0.0649306	40	0	225	265			5610	0.0649306	105	0	598	703			5610	0.0649306	92	0	524	616			5610	0.0649306	70	0	400	470
5620	0.0650463	225	0	1275	1500			5620	0.0650463	225	0	1275	1500			5620	0.0650463	40	0	226	266			5620	0.0650463	105	0	599	704			5620	0.0650463	92	0	525	617			5620	0.0650463	70	0	401	471
5630	0.065162	225	0	1275	1500			5630	0.065162	225	0	1275	1500			5630	0.065162	40	0	227	267			5630	0.065162	105	0	600	705			5630	0.065162	92	0	526	618			5630	0.065162	70	0	402	472
5640	0.0652778	225	0	1275	1500			5640	0.0652778	225	0	1275	1500			5640	0.0652778	40	0	227	267			5640	0.0652778	106	0	601	707			5640	0.0652778	92	0	527	619			5640	0.0652778	70	0	403	473
5650	0.0653935	225	0	1275	1500			5650	0.0653935	225	0	1275	1500			5650	0.0653935	40	0	228	268			5650	0.0653935	106	0	602	708			5650	0.0653935	92	0	528	620			5650	0.0653935	70	0	404	474
5660	0.0655093	225	0	1275	1500			5660	0.0655093	225	0	1275	1500			5660	0.0655093	40	0	229	269			5660	0.0655093	106	0	603	709			5660	0.0655093	92	0	529	621			5660	0.0655093	71	0	405	476
5670	0.065625	225	0	1275	1500			5670	0.065625	225	0	1275	1500			5670	0.065625	40	0	229	269			5670	0.065625	106	0	604	710			5670	0.065625	93	0	530	623			5670	0.065625	71	0	406	477
5680	0.0657407	225	0	1275	1500			5680	0.0657407	225	0	1275	1500			5680	0.0657407	41	0	230	271			5680	0.0657407	106	0	605	711			5680	0.0657407	93	0	531	624			5680	0.0657407	71	0	407	478
5690	0.0658565	225	0	1275	1500			5690	0.0658565	225	0	1275	1500			5690	0.0658565	41	0	230	271			5690	0.0658565	107	0	606	713			5690	0.0658565	93	0	532	625			5690	0.0658565	71	0	408	479
5700	0.0659722	225	0	1275	1500			5700	0.0659722	225	0	1275	1500			5700	0.0659722	41	0	231	272			5700	0.0659722	107	0	607	714			5700	0.0659722	93	0	533	626			5700	0.0659722	71	0	408	479
5710	0.066088	225	0	1275	1500			5710	0.066088	225	0	1275	1500			5710	0.066088	41	0	232	273			5710	0.066088	107	0	608	715			5710	0.066088	93	0	533	626			5710	0.066088	71	0	409	480
5720	0.0662037	225	0	1275	1500			5720	0.0662037	225	0	1275	1500			5720	0.0662037	41	0	232	273			5720	0.0662037	107	0	609	716			5720	0.0662037	93	0	534	627			5720	0.0662037	72	0	410	482
5730	0.0663194	225	0	1275	1500			5730	0.0663194	225	0	1275	1500			5730	0.0663194	41	0	233	274			5730	0.0663194	107	0	610	717			5730	0.0663194	94	0	535	629			5730	0.0663194	72	0	411	483
5740	0.0664352	225	0	1275	1500			5740	0.0664352	225	0	1275	1500			5740	0.0664352	41	0	234	275			5740	0.0664352	107	0	611	718			5740	0.0664352	94	0	536	630			5740	0.0664352	72	0	412	484
5750	0.0665509	225	0	1275	1500			5750	0.0665509	225	0	1275	1500			5750	0.0665509	41	0	234	275			5750	0.0665509	108	0	612	720			5750	0.0665509	94	0	537	631			5750	0.0665509	72	0	413	485
5760	0.0666667	225	0	1275	1500			5760	0.0666667	225	0	1275	1500			5760	0.0666667	41	0	235	276			5760	0.0666667	108	0	613	721			5760	0.0666667	94	0	538	632			5760	0.0666667	72	0	414	486
5770	0.0667824	225	0	1275	1500			5770	0.0667824	225	0	1275	1500			5770	0.0667824	42	0	235	277			5770	0.0667824	108	0	615	723			5770	0.0667824	94	0	539	633			5770	0.0667824	72	0	415	487
5780	0.0668981	225	0	1275	1500			5780	0.0668981	225	0	1275	1500			5780	0.0668981	42	0	236	278			5780	0.0668981	108	0	616	724			5780	0.0668981	94	0	540	634			5780	0.0668982	73	0	416	489
5790	0.0670139	225	0	1275	1500			5790	0.0670139	225	0	1275	1500			5790	0.0670139	42	0	237	279			5790	0.0670139	108	0	617	725			5790	0.0670139	95	0	541	636			5790	0.0670139	73	0	417	490
5800	0.0671296	225	0	1275	1500			5800	0.0671296	225	0	1275	1500			5800	0.0671296	42	0	237	279			5800	0.0671296	109	0	618	727			5800	0.0671296	95	0	542	637			5800	0.0671296	73	0	417	490
5810	0.0672454	225	0	1275	1500			5810	0.0672454	225	0	1275	1500			5810	0.0672454	42	0	238	280			5810	0.0672454	109	0	619	728			5810	0.0672454	95	0	542	637			5810	0.0672454	73	0	418	491
5820	0.0673611	225	0	1275	1500			5820	0.0673611	225	0	1275	1500			5820	0.0673611	42	0	238	280			5820	0.0673611	109	0	620	729			5820	0.0673611	95	0	543	638			5820	0.0673611	73	0	419	492
5830	0.0674769	225	0	1275	1500			5830	0.0674769	225	0	1275	1500			5830	0.0674769	42	0	239	281			5830	0.0674769	109	0	621	730			5830	0.0674769	95	0	544	639			5830	0.0674769	74	0	420	494
5840	0.0675926	225	0	1275	1500			5840	0.0675926	225	0	1275	1500			5840	0.0675926	42	0	240	282			5840	0.0675926	109	0	622	731			5840	0.0675926	96	0	545	641			5840	0.0675926	74	0	421	495
5850	0.0677083	225	0	1275	1500			5850	0.0677083	225	0	1275	1500			5850	0.0677083	42	0	240	282			5850	0.0677083	109	0	623	732			5850	0.0677083	96	0	546	642			5850	0.0677083	74	0	422	496
5860	0.0678241	225	0	1275	1500			5860	0.0678241	225	0	1275	1500			5860	0.0678241	43	0	241	284			5860	0.0678241	110	0	624	734			5860	0.0678241	96	0	547	643			5860	0.0678241	74	0	423	497
5870	0.0679398	225	0	1275	1500			5870	0.0679398	225	0	1275	1500			5870	0.0679398	43	0	242	285			5870	0.0679398	110	0	625	735			5870	0.0679398	96	0	548	644			5870	0.0679398	74	0	424	498
5880	0.0680556	225	0	1275	1500			5880	0.0680556	225	0	1275	1500			5880	0.0680556	43	0	242	285			5880	0.0680556	110	0	626	736			5880	0.0680556	96	0	549	645			5880	0.0680556	74	0	425	499
5890	0.0681713	225	0	1275	1500			5890	0.0681713	225	0	1275	1500			5890	0.0681713	43	0	243	286			5890	0.0681713	110	0	627	737			5890	0.0681713	96	0	550	646			5890	0.0681713	75	0	426	501
5900	0.068287	225	0	1275	1500			5900	0.068287	225	0	1275	1500			5900	0.068287	43	0	243	286			5900	0.068287	110	0	628	738			5900	0.068287	97	0	551	648			5900	0.068287	75	0	426	501
5910	0.0684028	225	0	1275	1500			5910	0.0684028	225	0	1275	1500			5910	0.0684028	43	0	244	287			5910	0.0684028	110	0	629	739			5910	0.0684028	97	0	551	648			5910	0.0684028	75	0	427	502
5920	0.0685185	225	0	1275	1500			5920	0.0685185	225	0	1275	1500			5920	0.0685185	43	0	245	288			5920	0.0685185	111	0	630	741			5920	0.0685185	97	0	552	649			5920	0.0685185	75	0	428	503
5930	0.0686343	225	0	1275	1500			5930	0.0686343	225	0	1275	1500			5930	0.0686343	43	0	245	288			5930	0.0686343	111	0	631	742			5930	0.0686343	97	0	553	650			5930	0.0686343	75	0	429	504
5940	0.06875	225	0	1275	1500			5940	0.06875	225	0	1275	1500			5940	0.06875	43	0	246	289			5940	0.06875	111	0	632	743			5940	0.06875	97	0	554	651			5940	0.06875	75	0	430	505
5950	0.0688657	225	0	1275	1500			5950	0.0688657	225	0	1275	1500			5950	0.0688657	44	0	247	291			5950	0.0688657	111	0	633	744			5950	0.0688657	97	0	555	652			5950	0.0688657	76	0	431	507
5960	0.0689815	225	0	1275	1500			5960	0.0689815	225	0	1275	1500			5960	0.0689815	44	0	247	291			5960	0.0689815	111	0	634	745			5960	0.0689815	98	0	556	654			5960	0.0689815	76	0	432	508
5970	0.0690972	225	0	1275	1500			5970	0.0690972	225	0	1275	1500			5970	0.0690972	44	0	248	292			5970	0.0690972	112	0	635	747			5970	0.0690972	98	0	557	655			5970	0.0690972	76	0	433	509
5980	0.069213	225	0	1275	1500			5980	0.069213	225	0	1275	1500			5980	0.069213	44	0	248	292			5980	0.069213	112	0	636	748			5980	0.069213	98	0	558	656			5980	0.069213	76	0	434	510
5990	0.0693287	225	0	1275	1500			5990	0.0693287	225	0	1275	1500			5990	0.0693287	44	0	249	293			5990	0.0693287	112	0	637	749			5990	0.0693287	98	0	559	657			5990	0.0693287	76	0	435	511
6000	0.0694444	225	0	1275	1500			6000	0.0694444	225	0	1275	1500			6000	0.0694444	44	0	250	294			6000	0.0694444	112	0	638	750			6000	0.0694444	98	0	560	658			6000	0.0694444	76	0	435	511
6010	0.0695602	225	0	1275	1500			6010	0.0695602	225	0	1275	1500			6010	0.0695602	44	0	250	294			6010	0.0695602	112	0	639	751			6010	0.0695602	98	0	560	658			6010	0.0695602	77	0	436	513
6020	0.0696759	225	0	1275	1500			6020	0.0696759	225	0	1275	1500			6020	0.0696759	44	0	251	295			6020	0.0696759	112	0	640	752			6020	0.0696759	99	0	561	660			6020	0.0696759	77	0	437	514
6030	0.0697917	225	0	1275	1500			6030	0.0697917	225	0	1275	1500			6030	0.0697917	44	0	251	295			6030	0.0697917	113	0	641	754			6030	0.0697917	99	0	562	661			6030	0.0697917	77	0	438	515
6040	0.0699074	225	0	1275	1500			6040	0.0699074	225	0	1275	1500			6040	0.0699074	45	0	252	297			6040	0.0699074	113	0	642	755			6040	0.0699074	99	0	563	662			6040	0.0699074	77	0	439	516
6050	0.0700231	225	0	1275	1500			6050	0.0700231	225	0	1275	1500			6050	0.0700231	45	0	253	298			6050	0.0700231	113	0	643	756			6050	0.0700231	99	0	564	663			6050	0.0700232	77	0	440	517
6060	0.0701389	225	0	1275	1500			6060	0.0701389	225	0	1275	1500			6060	0.0701389	45	0	253	298			6060	0.0701389	113	0	644	757			6060	0.0701389	99	0	565	664			6060	0.0701389	77	0	441	518
6070	0.0702546	225	0	1275	1500			6070	0.0702546	225	0	1275	1500			6070	0.0702546	45	0	254	299			6070	0.0702546	113	0	645	758			6070	0.0702546	99	0	566	665			6070	0.0702546	78	0	442	520
6080	0.0703704	225	0	1275	1500			6080	0.0703704	225	0	1275	1500			6080	0.0703704	45	0	255	300			6080	0.0703704	114	0	647	761			6080	0.0703704	100	0	567	667			6080	0.0703704	78	0	443	521
6090	0.0704861	225	0	1275	1500			6090	0.0704861	225	0	1275	1500			6090	0.0704861	45	0	255	300			6090	0.0704861	114	0	648	762			6090	0.0704861	100	0	568	668			6090	0.0704861	78	0	443	521
6100	0.0706019	225	0	1275	1500			6100	0.0706019	225	0	1275	1500			6100	0.0706019	45	0	256	301			6100	0.0706019	114	0	649	763			6100	0.0706019	100	0	568	668			6100	0.0706018	78	0	444	522
6110	0.0707176	225	0	1275	1500			6110	0.0707176	225	0	1275	1500			6110	0.0707176	45	0	257	302			6110	0.0707176	114	0	650	764			6110	0.0707176	100	0	569	669			6110	0.0707176	78	0	445	523
6120	0.0708333	225	0	1275	1500			6120	0.0708333	225	0	1275	1500			6120	0.0708333	45	0	257	302			6120	0.0708333	114	0	651	765			6120	0.0708333	100	0	570	670			6120	0.0708333	78	0	446	524
6130	0.0709491	225	0	1275	1500			6130	0.0709491	225	0	1275	1500			6130	0.0709491	46	0	258	304			6130	0.0709491	114	0	652	766			6130	0.0709491	100	0	571	671			6130	0.0709491	79	0	447	526
6140	0.0710648	225	0	1275	1500			6140	0.0710648	225	0	1275	1500			6140	0.0710648	46	0	258	304			6140	0.0710648	115	0	653	768			6140	0.0710648	101	0	572	673			6140	0.0710648	79	0	448	527
6150	0.0711806	225	0	1275	1500			6150	0.0711806	225	0	1275	1500			6150	0.0711806	46	0	259	305			6150	0.0711806	115	0	654	769			6150	0.0711806	101	0	573	674			6150	0.0711806	79	0	449	528
6160	0.0712963	225	0	1275	1500			6160	0.0712963	225	0	1275	1500			6160	0.0712963	46	0	260	306			6160	0.0712963	115	0	655	770			6160	0.0712963	101	0	574	675			6160	0.0712963	79	0	450	529
6170	0.071412	225	0	1275	1500			6170	0.071412	225	0	1275	1500			6170	0.071412	46	0	260	306			6170	0.071412	115	0	656	771			6170	0.071412	101	0	575	676			6170	0.071412	79	0	451	530
6180	0.0715278	225	0	1275	1500			6180	0.0715278	225	0	1275	1500			6180	0.0715278	46	0	261	307			6180	0.0715278	115	0	657	772			6180	0.0715278	101	0	576	677			6180	0.0715278	79	0	452	531
6190	0.0716435	225	0	1275	1500			6190	0.0716435	225	0	1275	1500			6190	0.0716435	46	0	262	308			6190	0.0716435	116	0	658	774			6190	0.0716435	101	0	577	678			6190	0.0716435	80	0	452	532
6200	0.0717593	225	0	1275	1500			6200	0.0717593	225	0	1275	1500			6200	0.0717593	46	0	262	308			6200	0.0717593	116	0	659	775			6200	0.0717593	102	0	577	679			6200	0.0717593	80	0	453	533
6210	0.071875	225	0	1275	1500			6210	0.071875	225	0	1275	1500			6210	0.071875	46	0	263	309			6210	0.071875	116	0	660	776			6210	0.071875	102	0	578	680			6210	0.071875	80	0	454	534
6220	0.0719907	225	0	1275	1500			6220	0.0719907	225	0	1275	1500			6220	0.0719907	47	0	263	310			6220	0.0719907	116	0	661	777			6220	0.0719907	102	0	579	681			6220	0.0719907	80	0	455	535
6230	0.0721065	225	0	1275	1500			6230	0.0721065	225	0	1275	1500			6230	0.0721065	47	0	264	311			6230	0.0721065	116	0	662	778			6230	0.0721065	102	0	580	682			6230	0.0721065	80	0	456	536
6240	0.0722222	225	0	1275	1500			6240	0.0722222	225	0	1275	1500			6240	0.0722222	47	0	265	312			6240	0.0722222	116	0	663	779			6240	0.0722222	102	0	581	683			6240	0.0722222	80	0	457	537
6250	0.072338	225	0	1275	1500			6250	0.072338	225	0	1275	1500			6250	0.072338	47	0	265	312			6250	0.072338	117	0	664	781			6250	0.072338	102	0	582	684			6250	0.072338	81	0	458	539
6260	0.0724537	225	0	1275	1500			6260	0.0724537	225	0	1275	1500			6260	0.0724537	47	0	266	313			6260	0.0724537	117	0	665	782			6260	0.0724537	103	0	583	686			6260	0.0724537	81	0	459	540
6270	0.0725694	225	0	1275	1500			6270	0.0725694	225	0	1275	1500			6270	0.0725694	47	0	267	314			6270	0.0725694	117	0	666	783			6270	0.0725694	103	0	584	687			6270	0.0725694	81	0	460	541
6280	0.0726852	225	0	1275	1500			6280	0.0726852	225	0	1275	1500			6280	0.0726852	47	0	267	314			6280	0.0726852	117	0	667	784			6280	0.0726852	103	0	585	688			6280	0.0726852	81	0	461	542
6290	0.0728009	225	0	1275	1500			6290	0.0728009	225	0	1275	1500			6290	0.0728009	47	0	268	315			6290	0.0728009	117	0	668	785			6290	0.0728009	103	0	586	689			6290	0.0728009	81	0	462	543
6300	0.0729167	225	0	1275	1500			6300	0.0729167	225	0	1275	1500			6300	0.0729167	48	0	269	317			6300	0.0729167	118	0	670	788			6300	0.0729167	103	0	587	690			6300	0.0729167	82	0	463	545
6310	0.0730324	225	0	1275	1500			6310	0.0730324	225	0	1275	1500			6310	0.0730324	48	0	269	317			6310	0.0730324	118	0	671	789			6310	0.0730324	104	0	588	692			6310	0.0730324	82	0	464	546
6320	0.0731481	225	0	1275	1500			6320	0.0731481	225	0	1275	1500			6320	0.0731481	48	0	270	318			6320	0.0731481	118	0	672	790			6320	0.0731481	104	0	588	692			6320	0.0731481	82	0	465	547
6330	0.0732639	225	0	1275	1500			6330	0.0732639	225	0	1275	1500			6330	0.0732639	48	0	271	319			6330	0.0732639	118	0	673	791			6330	0.0732639	104	0	589	693			6330	0.0732639	82	0	466	548
6340	0.0733796	225	0	1275	1500			6340	0.0733796	225	0	1275	1500			6340	0.0733796	48	0	272	320			6340	0.0733796	118	0	674	792			6340	0.0733796	104	0	590	694			6340	0.0733796	82	0	467	549
6350	0.0734954	225	0	1275	1500			6350	0.0734954	225	0	1275	1500			6350	0.0734954	48	0	273	321			6350	0.0734954	118	0	675	793			6350	0.0734954	104	0	591	695			6350	0.0734954	82	0	468	550
6360	0.0736111	225	0	1275	1500			6360	0.0736111	225	0	1275	1500			6360	0.0736111	48	0	274	322			6360	0.0736111	119	0	676	795			6360	0.0736111	104	0	592	696			6360	0.0736111	83	0	469	552
6370	0.0737269	225	0	1275	1500			6370	0.0737269	225	0	1275	1500			6370	0.0737269	48	0	274	322			6370	0.0737269	119	0	677	796			6370	0.0737269	104	0	593	697			6370	0.0737268	83	0	470	553
6380	0.0738426	225	0	1275	1500			6380	0.0738426	225	0	1275	1500			6380	0.0738426	49	0	275	324			6380	0.0738426	119	0	678	797			6380	0.0738426	105	0	594	699			6380	0.0738426	83	0	471	554
6390	0.0739583	225	0	1275	1500			6390	0.0739583	225	0	1275	1500			6390	0.0739583	49	0	276	325			6390	0.0739583	119	0	679	798			6390	0.0739583	105	0	595	700			6390	0.0739583	83	0	472	555
6400	0.0740741	225	0	1275	1500			6400	0.0740741	225	0	1275	1500			6400	0.0740741	49	0	277	326			6400	0.0740741	119	0	680	799			6400	0.0740741	105	0	596	701			6400	0.0740741	83	0	473	556
6410	0.0741898	225	0	1275	1500			6410	0.0741898	225	0	1275	1500			6410	0.0741898	49	0	278	327			6410	0.0741898	119	0	681	800			6410	0.0741898	105	0	597	702			6410	0.0741898	83	0	474	557
6420	0.0743056	225	0	1275	1500			6420	0.0743056	225	0	1275	1500			6420	0.0743056	49	0	279	328			6420	0.0743056	120	0	682	802			6420	0.0743056	105	0	598	703			6420	0.0743056	84	0	475	559
6430	0.0744213	225	0	1275	1500			6430	0.0744213	225	0	1275	1500			6430	0.0744213	49	0	280	329			6430	0.0744213	120	0	683	803			6430	0.0744213	105	0	599	704			6430	0.0744213	84	0	476	560
6440	0.074537	225	0	1275	1500			6440	0.074537	225	0	1275	1500			6440	0.074537	49	0	280	329			6440	0.074537	120	0	684	804			6440	0.074537	106	0	600	706			6440	0.074537	84	0	477	561
6450	0.0746528	225	0	1275	1500			6450	0.0746528	225	0	1275	1500			6450	0.0746528	50	0	281	331			6450	0.0746528	120	0	685	805			6450	0.0746528	106	0	601	707			6450	0.0746528	84	0	478	562
6460	0.0747685	225	0	1275	1500			6460	0.0747685	225	0	1275	1500			6460	0.0747685	50	0	282	332			6460	0.0747685	120	0	686	806			6460	0.0747685	106	0	601	707			6460	0.0747685	84	0	479	563
6470	0.0748843	225	0	1275	1500			6470	0.0748843	225	0	1275	1500			6470	0.0748843	50	0	283	333			6470	0.0748843	121	0	687	808			6470	0.0748843	106	0	602	708			6470	0.0748843	84	0	480	564
6480	0.075	225	0	1275	1500			6480	0.075	225	0	1275	1500			6480	0.075	50	0	284	334			6480	0.075	121	0	688	809			6480	0.075	106	0	603	709			6480	0.075	85	0	481	566
6490	0.0751157	225	0	1275	1500			6490	0.0751157	225	0	1275	1500			6490	0.0751157	50	0	285	335			6490	0.0751157	121	0	689	810			6490	0.0751157	106	0	604	710			6490	0.0751157	85	0	482	567
6500	0.0752315	225	0	1275	1500			6500	0.0752315	225	0	1275	1500			6500	0.0752315	50	0	286	336			6500	0.0752315	121	0	690	811			6500	0.0752315	107	0	605	712			6500	0.0752315	85	0	483	568
6510	0.0753472	225	0	1275	1500			6510	0.0753472	225	0	1275	1500			6510	0.0753472	50	0	286	336			6510	0.0753472	121	0	691	812			6510	0.0753472	107	0	606	713			6510	0.0753472	85	0	484	569
6520	0.075463	225	0	1275	1500			6520	0.075463	225	0	1275	1500			6520	0.075463	51	0	287	338			6520	0.075463	122	0	692	814			6520	0.075463	107	0	607	714			6520	0.075463	85	0	485	570
6530	0.0755787	225	0	1275	1500			6530	0.0755787	225	0	1275	1500			6530	0.0755787	51	0	288	339			6530	0.0755787	122	0	693	815			6530	0.0755787	107	0	608	715			6530	0.0755787	85	0	486	571
6540	0.0756944	225	0	1275	1500			6540	0.0756944	225	0	1275	1500			6540	0.0756944	51	0	289	340			6540	0.0756944	122	0	694	816			6540	0.0756944	107	0	609	716			6540	0.0756944	86	0	487	573
6550	0.0758102	225	0	1275	1500			6550	0.0758102	225	0	1275	1500			6550	0.0758102	51	0	290	341			6550	0.0758102	122	0	696	818			6550	0.0758102	107	0	610	717			6550	0.0758102	86	0	488	574
6560	0.0759259	225	0	1275	1500			6560	0.0759259	225	0	1275	1500			6560	0.0759259	51	0	291	342			6560	0.0759259	122	0	697	819			6560	0.0759259	108	0	611	719			6560	0.0759259	86	0	489	575
6570	0.0760417	225	0	1275	1500			6570	0.0760417	225	0	1275	1500			6570	0.0760417	51	0	291	342			6570	0.0760417	123	0	698	821			6570	0.0760417	108	0	612	720			6570	0.0760417	86	0	490	576
6580	0.0761574	225	0	1275	1500			6580	0.0761574	225	0	1275	1500			6580	0.0761574	51	0	292	343			6580	0.0761574	123	0	699	822			6580	0.0761574	108	0	613	721			6580	0.0761574	86	0	491	577
6590	0.0762731	225	0	1275	1500			6590	0.0762731	225	0	1275	1500			6590	0.0762731	52	0	293	345			6590	0.0762731	123	0	700	823			6590	0.0762731	108	0	614	722			6590	0.0762731	87	0	492	579
6600	0.0763889	225	0	1275	1500			6600	0.0763889	225	0	1275	1500			6600	0.0763889	52	0	294	346			6600	0.0763889	123	0	701	824			6600	0.0763889	108	0	614	722			6600	0.0763889	87	0	493	580
6610	0.0765046	225	0	1275	1500			6610	0.0765046	225	0	1275	1500			6610	0.0765046	52	0	295	347			6610	0.0765046	123	0	702	825			6610	0.0765046	108	0	615	723			6610	0.0765046	87	0	494	581
6620	0.0766204	225	0	1275	1500			6620	0.0766204	225	0	1275	1500			6620	0.0766204	52	0	296	348			6620	0.0766204	123	0	703	826			6620	0.0766204	108	0	616	724			6620	0.0766204	87	0	495	582
6630	0.0767361	225	0	1275	1500			6630	0.0767361	225	0	1275	1500			6630	0.0767361	52	0	296	348			6630	0.0767361	124	0	704	828			6630	0.0767361	109	0	617	726			6630	0.0767361	87	0	496	583
6640	0.0768519	225	0	1275	1500			6640	0.0768519	225	0	1275	1500			6640	0.0768519	52	0	297	349			6640	0.0768519	124	0	705	829			6640	0.0768519	109	0	618	727			6640	0.0768518	87	0	497	584
6650	0.0769676	225	0	1275	1500			6650	0.0769676	225	0	1275	1500			6650	0.0769676	52	0	298	350			6650	0.0769676	124	0	706	830			6650	0.0769676	109	0	619	728			6650	0.0769676	88	0	498	586
6660	0.0770833	225	0	1275	1500			6660	0.0770833	225	0	1275	1500			6660	0.0770833	53	0	299	352			6660	0.0770833	124	0	707	831			6660	0.0770833	109	0	620	729			6660	0.0770833	88	0	499	587
6670	0.0771991	225	0	1275	1500			6670	0.0771991	225	0	1275	1500			6670	0.0771991	53	0	300	353			6670	0.0771991	124	0	708	832			6670	0.0771991	109	0	621	730			6670	0.0771991	88	0	500	588
6680	0.0773148	225	0	1275	1500			6680	0.0773148	225	0	1275	1500			6680	0.0773148	53	0	301	354			6680	0.0773148	125	0	709	834			6680	0.0773148	109	0	622	731			6680	0.0773148	88	0	501	589
6690	0.0774306	225	0	1275	1500			6690	0.0774306	225	0	1275	1500			6690	0.0774306	53	0	302	355			6690	0.0774306	125	0	710	835			6690	0.0774306	110	0	623	733			6690	0.0774306	88	0	502	590
6700	0.0775463	225	0	1275	1500			6700	0.0775463	225	0	1275	1500			6700	0.0775463	53	0	303	356			6700	0.0775463	125	0	711	836			6700	0.0775463	110	0	624	734			6700	0.0775463	88	0	503	591
6710	0.077662	225	0	1275	1500			6710	0.077662	225	0	1275	1500			6710	0.077662	53	0	303	356			6710	0.077662	125	0	712	837			6710	0.077662	110	0	625	735			6710	0.077662	89	0	504	593
6720	0.0777778	225	0	1275	1500			6720	0.0777778	225	0	1275	1500			6720	0.0777778	53	0	304	357			6720	0.0777778	125	0	713	838			6720	0.0777778	110	0	626	736			6720	0.0777778	89	0	505	594
6730	0.0778935	225	0	1275	1500			6730	0.0778935	225	0	1275	1500			6730	0.0778935	54	0	305	359			6730	0.0778935	126	0	714	840			6730	0.0778935	110	0	626	736			6730	0.0778935	89	0	506	595
6740	0.0780093	225	0	1275	1500			6740	0.0780093	225	0	1275	1500			6740	0.0780093	54	0	306	360			6740	0.0780093	126	0	715	841			6740	0.0780093	110	0	627	737			6740	0.0780093	89	0	507	596
6750	0.078125	225	0	1275	1500			6750	0.078125	225	0	1275	1500			6750	0.078125	54	0	307	361			6750	0.078125	126	0	716	842			6750	0.078125	111	0	628	739			6750	0.078125	89	0	508	597
6760	0.0782407	225	0	1275	1500			6760	0.0782407	225	0	1275	1500			6760	0.0782407	54	0	308	362			6760	0.0782407	126	0	717	843			6760	0.0782407	111	0	629	740			6760	0.0782407	90	0	509	599
6770	0.0783565	225	0	1275	1500			6770	0.0783565	225	0	1275	1500			6770	0.0783565	54	0	309	363			6770	0.0783565	126	0	718	844			6770	0.0783565	111	0	630	741			6770	0.0783565	90	0	510	600
6780	0.0784722	225	0	1275	1500			6780	0.0784722	225	0	1275	1500			6780	0.0784722	54	0	309	363			6780	0.0784722	127	0	719	846			6780	0.0784722	111	0	631	742			6780	0.0784722	90	0	511	601
6790	0.078588	225	0	1275	1500			6790	0.078588	225	0	1275	1500			6790	0.078588	54	0	310	364			6790	0.078588	127	0	720	847			6790	0.078588	111	0	632	743			6790	0.078588	90	0	512	602
6800	0.0787037	225	0	1275	1500			6800	0.0787037	225	0	1275	1500			6800	0.0787037	55	0	311	366			6800	0.0787037	127	0	722	849			6800	0.0787037	112	0	633	745			6800	0.0787037	90	0	513	603
6810	0.0788194	225	0	1275	1500			6810	0.0788194	225	0	1275	1500			6810	0.0788194	55	0	312	367			6810	0.0788194	127	0	723	850			6810	0.0788194	112	0	634	746			6810	0.0788194	90	0	514	604
6820	0.0789352	225	0	1275	1500			6820	0.0789352	225	0	1275	1500			6820	0.0789352	55	0	313	368			6820	0.0789352	127	0	724	851			6820	0.0789352	112	0	635	747			6820	0.0789352	91	0	515	606
6830	0.0790509	225	0	1275	1500			6830	0.0790509	225	0	1275	1500			6830	0.0790509	55	0	314	369			6830	0.0790509	127	0	725	852			6830	0.0790509	112	0	636	748			6830	0.0790509	91	0	516	607
6840	0.0791667	225	0	1275	1500			6840	0.0791667	225	0	1275	1500			6840	0.0791667	55	0	315	370			6840	0.0791667	128	0	726	854			6840	0.0791667	112	0	637	749			6840	0.0791667	91	0	517	608
6850	0.0792824	225	0	1275	1500			6850	0.0792824	225	0	1275	1500			6850	0.0792824	55	0	315	370			6850	0.0792824	128	0	727	855			6850	0.0792824	112	0	638	750			6850	0.0792824	91	0	518	609
6860	0.0793981	225	0	1275	1500			6860	0.0793981	225	0	1275	1500			6860	0.0793981	55	0	316	371			6860	0.0793981	128	0	728	856			6860	0.0793981	113	0	639	752			6860	0.0793982	91	0	520	611
6870	0.0795139	225	0	1275	1500			6870	0.0795139	225	0	1275	1500			6870	0.0795139	56	0	317	373			6870	0.0795139	128	0	729	857			6870	0.0795139	113	0	640	753			6870	0.0795139	92	0	521	613
6880	0.0796296	225	0	1275	1500			6880	0.0796296	225	0	1275	1500			6880	0.0796296	56	0	318	374			6880	0.0796296	128	0	730	858			6880	0.0796296	113	0	640	753			6880	0.0796296	92	0	522	614
6890	0.0797454	225	0	1275	1500			6890	0.0797454	225	0	1275	1500			6890	0.0797454	56	0	319	375			6890	0.0797454	129	0	731	860			6890	0.0797454	113	0	641	754			6890	0.0797454	92	0	523	615
6900	0.0798611	225	0	1275	1500			6900	0.0798611	225	0	1275	1500			6900	0.0798611	56	0	320	376			6900	0.0798611	129	0	732	861			6900	0.0798611	113	0	642	755			6900	0.0798611	92	0	524	616
6910	0.0799769	225	0	1275	1500			6910	0.0799769	225	0	1275	1500			6910	0.0799769	56	0	321	377			6910	0.0799769	129	0	733	862			6910	0.0799769	113	0	643	756			6910	0.0799769	92	0	525	617
6920	0.0800926	225	0	1275	1500			6920	0.0800926	225	0	1275	1500			6920	0.0800926	56	0	321	377			6920	0.0800926	129	0	734	863			6920	0.0800926	114	0	644	758			6920	0.0800926	92	0	526	618
6930	0.0802083	225	0	1275	1500			6930	0.0802083	225	0	1275	1500			6930	0.0802083	56	0	322	378			6930	0.0802083	129	0	735	864			6930	0.0802083	114	0	645	759			6930	0.0802083	93	0	527	620
6940	0.0803241	225	0	1275	1500			6940	0.0803241	225	0	1275	1500			6940	0.0803241	57	0	323	380			6940	0.0803241	130	0	736	866			6940	0.0803241	114	0	646	760			6940	0.0803241	93	0	528	621
6950	0.0804398	225	0	1275	1500			6950	0.0804398	225	0	1275	1500			6950	0.0804398	57	0	324	381			6950	0.0804398	130	0	737	867			6950	0.0804398	114	0	647	761			6950	0.0804398	93	0	529	622
6960	0.0805556	225	0	1275	1500			6960	0.0805556	225	0	1275	1500			6960	0.0805556	57	0	325	382			6960	0.0805556	130	0	738	868			6960	0.0805556	114	0	648	762			6960	0.0805556	93	0	530	623
6970	0.0806713	225	0	1275	1500			6970	0.0806713	225	0	1275	1500			6970	0.0806713	57	0	326	383			6970	0.0806713	130	0	739	869			6970	0.0806713	114	0	649	763			6970	0.0806713	93	0	531	624
6980	0.080787	225	0	1275	1500			6980	0.080787	225	0	1275	1500			6980	0.080787	57	0	327	384			6980	0.080787	130	0	740	870			6980	0.080787	115	0	650	765			6980	0.080787	94	0	532	626
6990	0.0809028	225	0	1275	1500			6990	0.0809028	225	0	1275	1500			6990	0.0809028	57	0	327	384			6990	0.0809028	130	0	741	871			6990	0.0809028	115	0	651	766			6990	0.0809028	94	0	533	627
7000	0.0810185	225	0	1275	1500			7000	0.0810185	225	0	1275	1500			7000	0.0810185	58	0	328	386			7000	0.0810185	131	0	743	874			7000	0.0810185	115	0	652	767			7000	0.0810185	94	0	534	628
7010	0.0811343	225	0	1275	1500			7010	0.0811343	225	0	1275	1500			7010	0.0811343	58	0	329	387			7010	0.0811343	131	0	744	875			7010	0.0811343	115	0	653	768			7010	0.0811343	94	0	535	629
7020	0.08125	225	0	1275	1500			7020	0.08125	225	0	1275	1500			7020	0.08125	58	0	330	388			7020	0.08125	131	0	745	876			7020	0.08125	115	0	654	769			7020	0.08125	94	0	536	630
7030	0.0813657	225	0	1275	1500			7030	0.0813657	225	0	1275	1500			7030	0.0813657	58	0	331	389			7030	0.0813657	131	0	746	877			7030	0.0813657	115	0	655	770			7030	0.0813657	94	0	537	631
7040	0.0814815	225	0	1275	1500			7040	0.0814815	225	0	1275	1500			7040	0.0814815	58	0	332	390			7040	0.0814815	131	0	747	878			7040	0.0814815	116	0	656	772			7040	0.0814815	95	0	538	633
7050	0.0815972	225	0	1275	1500			7050	0.0815972	225	0	1275	1500			7050	0.0815972	58	0	333	391			7050	0.0815972	132	0	748	880			7050	0.0815972	116	0	656	772			7050	0.0815972	95	0	539	634
7060	0.081713	225	0	1275	1500			7060	0.081713	225	0	1275	1500			7060	0.081713	58	0	333	391			7060	0.081713	132	0	749	881			7060	0.081713	116	0	657	773			7060	0.081713	95	0	540	635
7070	0.0818287	225	0	1275	1500			7070	0.0818287	225	0	1275	1500			7070	0.0818287	59	0	334	393			7070	0.0818287	132	0	750	882			7070	0.0818287	116	0	658	774			7070	0.0818287	95	0	541	636
7080	0.0819444	225	0	1275	1500			7080	0.0819444	225	0	1275	1500			7080	0.0819444	59	0	335	394			7080	0.0819444	132	0	751	883			7080	0.0819444	116	0	659	775			7080	0.0819444	95	0	542	637
7090	0.0820602	225	0	1275	1500			7090	0.0820602	225	0	1275	1500			7090	0.0820602	59	0	336	395			7090	0.0820602	132	0	752	884			7090	0.0820602	116	0	660	776			7090	0.0820602	96	0	543	639
7100	0.0821759	225	0	1275	1500			7100	0.0821759	225	0	1275	1500			7100	0.0821759	59	0	337	396			7100	0.0821759	133	0	753	886			7100	0.0821759	117	0	661	778			7100	0.0821759	96	0	544	640
7110	0.0822917	225	0	1275	1500			7110	0.0822917	225	0	1275	1500			7110	0.0822917	59	0	338	397			7110	0.0822917	133	0	754	887			7110	0.0822917	117	0	662	779			7110	0.0822917	96	0	545	641
7120	0.0824074	225	0	1275	1500			7120	0.0824074	225	0	1275	1500			7120	0.0824074	59	0	339	398			7120	0.0824074	133	0	755	888			7120	0.0824074	117	0	663	780			7120	0.0824074	96	0	546	642
7130	0.0825231	225	0	1275	1500			7130	0.0825231	225	0	1275	1500			7130	0.0825231	59	0	339	398			7130	0.0825231	133	0	756	889			7130	0.0825231	117	0	664	781			7130	0.0825232	96	0	547	643
7140	0.0826389	225	0	1275	1500			7140	0.0826389	225	0	1275	1500			7140	0.0826389	60	0	340	400			7140	0.0826389	133	0	757	890			7140	0.0826389	117	0	665	782			7140	0.0826389	96	0	548	644
7150	0.0827546	225	0	1275	1500			7150	0.0827546	225	0	1275	1500			7150	0.0827546	60	0	341	401			7150	0.0827546	134	0	758	892			7150	0.0827546	117	0	666	783			7150	0.0827546	97	0	549	646
7160	0.0828704	225	0	1275	1500			7160	0.0828704	225	0	1275	1500			7160	0.0828704	60	0	342	402			7160	0.0828704	134	0	759	893			7160	0.0828704	118	0	667	785			7160	0.0828704	97	0	550	647
7170	0.0829861	225	0	1275	1500			7170	0.0829861	225	0	1275	1500			7170	0.0829861	60	0	343	403			7170	0.0829861	134	0	760	894			7170	0.0829861	118	0	668	786			7170	0.0829861	97	0	551	648
7180	0.0831019	225	0	1275	1500			7180	0.0831019	225	0	1275	1500			7180	0.0831019	60	0	344	404			7180	0.0831019	134	0	761	895			7180	0.0831019	118	0	669	787			7180	0.0831019	97	0	552	649
7190	0.0832176	225	0	1275	1500			7190	0.0832176	225	0	1275	1500			7190	0.0832176	60	0	345	405			7190	0.0832176	134	0	762	896			7190	0.0832176	118	0	670	788			7190	0.0832176	97	0	553	650
7200	0.0833333	225	0	1275	1500			7200	0.0833333	225	0	1275	1500			7200	0.0833333	61	0	346	407			7200	0.0833333	135	0	764	899			7200	0.0833333	118	0	671	789			7200	0.0833333	98	0	555	653
7210	0.0834491	225	0	1275	1500			7210	0.0834491	225	0	1275	1500			7210	0.0834491	61	0	346	407			7210	0.0834491	135	0	764	899			7210	0.0834491	119	0	672	791			7210	0.0834491	98	0	555	653
7220	0.0835648	225	0	1275	1500			7220	0.0835648	225	0	1275	1500			7220	0.0835648	61	0	347	408			7220	0.0835648	135	0	765	900			7220	0.0835648	119	0	672	791			7220	0.0835648	98	0	556	654
7230	0.0836806	225	0	1275	1500			7230	0.0836806	225	0	1275	1500			7230	0.0836806	61	0	348	409			7230	0.0836806	135	0	767	902			7230	0.0836806	119	0	673	792			7230	0.0836806	98	0	557	655
7240	0.0837963	225	0	1275	1500			7240	0.0837963	225	0	1275	1500			7240	0.0837963	61	0	349	410			7240	0.0837963	135	0	768	903			7240	0.0837963	119	0	674	793			7240	0.0837963	98	0	558	656
7250	0.083912	225	0	1275	1500			7250	0.083912	225	0	1275	1500			7250	0.083912	61	0	350	411			7250	0.083912	135	0	769	904			7250	0.083912	119	0	675	794			7250	0.083912	98	0	559	657
7260	0.0840278	225	0	1275	1500			7260	0.0840278	225	0	1275	1500			7260	0.0840278	61	0	351	412			7260	0.0840278	136	0	770	906			7260	0.0840278	119	0	676	795			7260	0.0840278	99	0	561	660
7270	0.0841435	225	0	1275	1500			7270	0.0841435	225	0	1275	1500			7270	0.0841435	62	0	351	413			7270	0.0841435	136	0	771	907			7270	0.0841435	119	0	677	796			7270	0.0841435	99	0	562	661
7280	0.0842593	225	0	1275	1500			7280	0.0842593	225	0	1275	1500			7280	0.0842593	62	0	352	414			7280	0.0842593	136	0	772	908			7280	0.0842593	120	0	678	798			7280	0.0842593	99	0	563	662
7290	0.084375	225	0	1275	1500			7290	0.084375	225	0	1275	1500			7290	0.084375	62	0	353	415			7290	0.084375	136	0	773	909			7290	0.084375	120	0	679	799			7290	0.084375	99	0	564	663
7300	0.0844907	225	0	1275	1500			7300	0.0844907	225	0	1275	1500			7300	0.0844907	62	0	354	416			7300	0.0844907	136	0	774	910			7300	0.0844907	120	0	680	800			7300	0.0844907	99	0	565	664
7310	0.0846065	225	0	1275	1500			7310	0.0846065	225	0	1275	1500			7310	0.0846065	62	0	355	417			7310	0.0846065	136	0	775	911			7310	0.0846065	120	0	681	801			7310	0.0846065	99	0	566	665
7320	0.0847222	225	0	1275	1500			7320	0.0847222	225	0	1275	1500			7320	0.0847222	62	0	356	418			7320	0.0847222	137	0	776	913			7320	0.0847222	120	0	682	802			7320	0.0847222	100	0	567	667
7330	0.084838	225	0	1275	1500			7330	0.084838	225	0	1275	1500			7330	0.084838	62	0	356	418			7330	0.084838	137	0	777	914			7330	0.084838	120	0	683	803			7330	0.084838	100	0	568	668
7340	0.0849537	225	0	1275	1500			7340	0.0849537	225	0	1275	1500			7340	0.0849537	63	0	357	420			7340	0.0849537	137	0	778	915			7340	0.0849537	120	0	683	803			7340	0.0849537	100	0	569	669
7350	0.0850694	225	0	1275	1500			7350	0.0850694	225	0	1275	1500			7350	0.0850694	63	0	358	421			7350	0.0850694	137	0	779	916			7350	0.0850694	121	0	684	805			7350	0.0850694	100	0	570	670
7360	0.0851852	225	0	1275	1500			7360	0.0851852	225	0	1275	1500			7360	0.0851852	63	0	359	422			7360	0.0851852	137	0	780	917			7360	0.0851852	121	0	685	806			7360	0.0851852	100	0	571	671
7370	0.0853009	225	0	1275	1500			7370	0.0853009	225	0	1275	1500			7370	0.0853009	63	0	360	423			7370	0.0853009	138	0	781	919			7370	0.0853009	121	0	686	807			7370	0.0853009	100	0	572	672
7380	0.0854167	225	0	1275	1500			7380	0.0854167	225	0	1275	1500			7380	0.0854167	63	0	361	424			7380	0.0854167	138	0	782	920			7380	0.0854167	121	0	687	808			7380	0.0854167	101	0	573	674
7390	0.0855324	225	0	1275	1500			7390	0.0855324	225	0	1275	1500			7390	0.0855324	63	0	362	425			7390	0.0855324	138	0	783	921			7390	0.0855324	121	0	688	809			7390	0.0855324	101	0	574	675
7400	0.0856481	225	0	1275	1500			7400	0.0856481	225	0	1275	1500			7400	0.0856481	63	0	362	425			7400	0.0856481	138	0	784	922			7400	0.0856481	121	0	689	810			7400	0.0856482	101	0	575	676
7410	0.0857639	225	0	1275	1500			7410	0.0857639	225	0	1275	1500			7410	0.0857639	64	0	363	427			7410	0.0857639	138	0	785	923			7410	0.0857639	121	0	690	811			7410	0.0857639	101	0	576	677
7420	0.0858796	225	0	1275	1500			7420	0.0858796	225	0	1275	1500			7420	0.0858796	64	0	364	428			7420	0.0858796	139	0	786	925			7420	0.0858796	122	0	691	813			7420	0.0858796	101	0	577	678
7430	0.0859954	225	0	1275	1500			7430	0.0859954	225	0	1275	1500			7430	0.0859954	64	0	365	429			7430	0.0859954	139	0	788	927			7430	0.0859954	122	0	692	814			7430	0.0859954	101	0	578	679
7440	0.0861111	225	0	1275	1500			7440	0.0861111	225	0	1275	1500			7440	0.0861111	64	0	366	430			7440	0.0861111	139	0	789	928			7440	0.0861111	122	0	693	815			7440	0.0861111	102	0	579	681
7450	0.0862269	225	0	1275	1500			7450	0.0862269	225	0	1275	1500			7450	0.0862269	64	0	367	431			7450	0.0862269	139	0	790	929			7450	0.0862269	122	0	694	816			7450	0.0862268	102	0	580	682
7460	0.0863426	225	0	1275	1500			7460	0.0863426	225	0	1275	1500			7460	0.0863426	64	0	368	432			7460	0.0863426	139	0	791	930			7460	0.0863426	122	0	695	817			7460	0.0863426	102	0	581	683
7470	0.0864583	225	0	1275	1500			7470	0.0864583	225	0	1275	1500			7470	0.0864583	65	0	368	433			7470	0.0864583	140	0	792	932			7470	0.0864583	122	0	696	818			7470	0.0864583	102	0	582	684
7480	0.0865741	225	0	1275	1500			7480	0.0865741	225	0	1275	1500			7480	0.0865741	65	0	369	434			7480	0.0865741	140	0	793	933			7480	0.0865741	123	0	697	820			7480	0.0865741	102	0	583	685
7490	0.0866898	225	0	1275	1500			7490	0.0866898	225	0	1275	1500			7490	0.0866898	65	0	370	435			7490	0.0866898	140	0	794	934			7490	0.0866898	123	0	697	820			7490	0.0866898	103	0	584	687
7500	0.0868056	225	0	1275	1500			7500	0.0868056	225	0	1275	1500			7500	0.0868056	65	0	371	436			7500	0.0868056	140	0	795	935			7500	0.0868056	123	0	698	821			7500	0.0868056	103	0	585	688
7510	0.0869213	225	0	1275	1500			7510	0.0869213	225	0	1275	1500			7510	0.0869213	65	0	372	437			7510	0.0869213	140	0	796	936			7510	0.0869213	123	0	699	822			7510	0.0869213	103	0	586	689
7520	0.087037	225	0	1275	1500			7520	0.087037	225	0	1275	1500			7520	0.087037	65	0	373	438			7520	0.087037	140	0	797	937			7520	0.087037	123	0	700	823			7520	0.087037	103	0	587	690
7530	0.0871528	225	0	1275	1500			7530	0.0871528	225	0	1275	1500			7530	0.0871528	65	0	373	438			7530	0.0871528	141	0	798	939			7530	0.0871528	123	0	701	824			7530	0.0871528	103	0	588	691
7540	0.0872685	225	0	1275	1500			7540	0.0872685	225	0	1275	1500			7540	0.0872685	66	0	374	440			7540	0.0872685	141	0	799	940			7540	0.0872685	123	0	702	825			7540	0.0872685	103	0	589	692
7550	0.0873843	225	0	1275	1500			7550	0.0873843	225	0	1275	1500			7550	0.0873843	66	0	375	441			7550	0.0873843	141	0	800	941			7550	0.0873843	124	0	703	827			7550	0.0873843	104	0	590	694
7560	0.0875	225	0	1275	1500			7560	0.0875	225	0	1275	1500			7560	0.0875	66	0	376	442			7560	0.0875	141	0	801	942			7560	0.0875	124	0	704	828			7560	0.0875	104	0	591	695
7570	0.0876157	225	0	1275	1500			7570	0.0876157	225	0	1275	1500			7570	0.0876157	66	0	377	443			7570	0.0876157	141	0	802	943			7570	0.0876157	124	0	705	829			7570	0.0876157	104	0	592	696
7580	0.0877315	225	0	1275	1500			7580	0.0877315	225	0	1275	1500			7580	0.0877315	66	0	378	444			7580	0.0877315	142	0	803	945			7580	0.0877315	124	0	706	830			7580	0.0877315	104	0	593	697
7590	0.0878472	225	0	1275	1500			7590	0.0878472	225	0	1275	1500			7590	0.0878472	66	0	379	445			7590	0.0878472	142	0	804	946			7590	0.0878472	124	0	707	831			7590	0.0878472	104	0	594	698
7600	0.087963	225	0	1275	1500			7600	0.087963	225	0	1275	1500			7600	0.087963	67	0	380	447			7600	0.087963	142	0	806	948			7600	0.087963	124	0	708	832			7600	0.087963	105	0	595	700
7610	0.0880787	225	0	1275	1500			7610	0.0880787	225	0	1275	1500			7610	0.0880787	67	0	380	447			7610	0.0880787	142	0	807	949			7610	0.0880787	125	0	709	834			7610	0.0880787	105	0	596	701
7620	0.0881944	225	0	1275	1500			7620	0.0881944	225	0	1275	1500			7620	0.0881944	67	0	381	448			7620	0.0881944	142	0	808	950			7620	0.0881944	125	0	710	835			7620	0.0881944	105	0	597	702
7630	0.0883102	225	0	1275	1500			7630	0.0883102	225	0	1275	1500			7630	0.0883102	67	0	382	449			7630	0.0883102	143	0	809	952			7630	0.0883102	125	0	710	835			7630	0.0883102	105	0	598	703
7640	0.0884259	225	0	1275	1500			7640	0.0884259	225	0	1275	1500			7640	0.0884259	67	0	383	450			7640	0.0884259	143	0	810	953			7640	0.0884259	125	0	711	836			7640	0.0884259	105	0	599	704
7650	0.0885417	225	0	1275	1500			7650	0.0885417	225	0	1275	1500			7650	0.0885417	67	0	384	451			7650	0.0885417	143	0	811	954			7650	0.0885417	125	0	712	837			7650	0.0885417	105	0	600	705
7660	0.0886574	225	0	1275	1500			7660	0.0886574	225	0	1275	1500			7660	0.0886574	67	0	385	452			7660	0.0886574	143	0	812	955			7660	0.0886574	125	0	713	838			7660	0.0886574	106	0	601	707
7670	0.0887731	225	0	1275	1500			7670	0.0887731	225	0	1275	1500			7670	0.0887731	68	0	386	454			7670	0.0887731	143	0	813	956			7670	0.0887731	125	0	714	839			7670	0.0887731	106	0	602	708
7680	0.0888889	225	0	1275	1500			7680	0.0888889	225	0	1275	1500			7680	0.0888889	68	0	386	454			7680	0.0888889	144	0	814	958			7680	0.0888889	126	0	715	841			7680	0.0888889	106	0	603	709
7690	0.0890046	225	0	1275	1500			7690	0.0890046	225	0	1275	1500			7690	0.0890046	68	0	387	455			7690	0.0890046	144	0	815	959			7690	0.0890046	126	0	716	842			7690	0.0890046	106	0	604	710
7700	0.0891204	225	0	1275	1500			7700	0.0891204	225	0	1275	1500			7700	0.0891204	68	0	388	456			7700	0.0891204	144	0	816	960			7700	0.0891204	126	0	717	843			7700	0.0891204	106	0	605	711
7710	0.0892361	225	0	1275	1500			7710	0.0892361	225	0	1275	1500			7710	0.0892361	68	0	389	457			7710	0.0892361	144	0	817	961			7710	0.0892361	126	0	718	844			7710	0.0892361	106	0	606	712
7720	0.0893519	225	0	1275	1500			7720	0.0893519	225	0	1275	1500			7720	0.0893519	68	0	390	458			7720	0.0893519	144	0	818	962			7720	0.0893519	126	0	719	845			7720	0.0893518	107	0	607	714
7730	0.0894676	225	0	1275	1500			7730	0.0894676	225	0	1275	1500			7730	0.0894676	69	0	391	460			7730	0.0894676	144	0	819	963			7730	0.0894676	126	0	720	846			7730	0.0894676	107	0	608	715
7740	0.0895833	225	0	1275	1500			7740	0.0895833	225	0	1275	1500			7740	0.0895833	69	0	392	461			7740	0.0895833	145	0	820	965			7740	0.0895833	127	0	721	848			7740	0.0895833	107	0	609	716
7750	0.0896991	225	0	1275	1500			7750	0.0896991	225	0	1275	1500			7750	0.0896991	69	0	392	461			7750	0.0896991	145	0	821	966			7750	0.0896991	127	0	722	849			7750	0.0896991	107	0	610	717
7760	0.0898148	225	0	1275	1500			7760	0.0898148	225	0	1275	1500			7760	0.0898148	69	0	393	462			7760	0.0898148	145	0	822	967			7760	0.0898148	127	0	723	850			7760	0.0898148	107	0	612	719
7770	0.0899306	225	0	1275	1500			7770	0.0899306	225	0	1275	1500			7770	0.0899306	69	0	394	463			7770	0.0899306	145	0	824	969			7770	0.0899306	127	0	724	851			7770	0.0899306	108	0	613	721
7780	0.0900463	225	0	1275	1500			7780	0.0900463	225	0	1275	1500			7780	0.0900463	69	0	395	464			7780	0.0900463	145	0	825	970			7780	0.0900463	127	0	724	851			7780	0.0900463	108	0	614	722
7790	0.090162	225	0	1275	1500			7790	0.090162	225	0	1275	1500			7790	0.090162	70	0	396	466			7790	0.090162	146	0	826	972			7790	0.090162	127	0	725	852			7790	0.090162	108	0	615	723
7800	0.0902778	225	0	1275	1500			7800	0.0902778	225	0	1275	1500			7800	0.0902778	70	0	397	467			7800	0.0902778	146	0	827	973			7800	0.0902778	128	0	726	854			7800	0.0902778	108	0	616	724
7810	0.0903935	225	0	1275	1500			7810	0.0903935	225	0	1275	1500			7810	0.0903935	70	0	397	467			7810	0.0903935	146	0	828	974			7810	0.0903935	128	0	727	855			7810	0.0903935	108	0	617	725
7820	0.0905093	225	0	1275	1500			7820	0.0905093	225	0	1275	1500			7820	0.0905093	70	0	398	468			7820	0.0905093	146	0	829	975			7820	0.0905093	128	0	728	856			7820	0.0905093	108	0	618	726
7830	0.090625	225	0	1275	1500			7830	0.090625	225	0	1275	1500			7830	0.090625	70	0	399	469			7830	0.090625	146	0	830	976			7830	0.090625	128	0	729	857			7830	0.090625	109	0	619	728
7840	0.0907407	225	0	1275	1500			7840	0.0907407	225	0	1275	1500			7840	0.0907407	70	0	400	470			7840	0.0907407	147	0	831	978			7840	0.0907407	128	0	730	858			7840	0.0907407	109	0	620	729
7850	0.0908565	225	0	1275	1500			7850	0.0908565	225	0	1275	1500			7850	0.0908565	70	0	401	471			7850	0.0908565	147	0	832	979			7850	0.0908565	128	0	731	859			7850	0.0908565	109	0	621	730
7860	0.0909722	225	0	1275	1500			7860	0.0909722	225	0	1275	1500			7860	0.0909722	71	0	402	473			7860	0.0909722	147	0	833	980			7860	0.0909722	128	0	732	860			7860	0.0909722	109	0	622	731
7870	0.091088	225	0	1275	1500			7870	0.091088	225	0	1275	1500			7870	0.091088	71	0	403	474			7870	0.091088	147	0	834	981			7870	0.091088	129	0	733	862			7870	0.091088	109	0	623	732
7880	0.0912037	225	0	1275	1500			7880	0.0912037	225	0	1275	1500			7880	0.0912037	71	0	403	474			7880	0.0912037	147	0	835	982			7880	0.0912037	129	0	734	863			7880	0.0912037	110	0	624	734
7890	0.0913194	225	0	1275	1500			7890	0.0913194	225	0	1275	1500			7890	0.0913194	71	0	404	475			7890	0.0913194	147	0	836	983			7890	0.0913194	129	0	735	864			7890	0.0913194	110	0	625	735
7900	0.0914352	225	0	1275	1500			7900	0.0914352	225	0	1275	1500			7900	0.0914352	71	0	405	476			7900	0.0914352	148	0	837	985			7900	0.0914352	129	0	736	865			7900	0.0914352	110	0	626	736
7910	0.0915509	225	0	1275	1500			7910	0.0915509	225	0	1275	1500			7910	0.0915509	71	0	406	477			7910	0.0915509	148	0	838	986			7910	0.0915509	129	0	737	866			7910	0.0915509	110	0	627	737
7920	0.0916667	225	0	1275	1500			7920	0.0916667	225	0	1275	1500			7920	0.0916667	72	0	407	479			7920	0.0916667	148	0	839	987			7920	0.0916667	129	0	738	867			7920	0.0916667	110	0	628	738
7930	0.0917824	225	0	1275	1500			7930	0.0917824	225	0	1275	1500			7930	0.0917824	72	0	408	480			7930	0.0917824	148	0	840	988			7930	0.0917824	130	0	738	868			7930	0.0917824	110	0	629	739
7940	0.0918981	225	0	1275	1500			7940	0.0918981	225	0	1275	1500			7940	0.0918981	72	0	409	481			7940	0.0918981	148	0	841	989			7940	0.0918981	130	0	739	869			7940	0.0918981	111	0	630	741
7950	0.0920139	225	0	1275	1500			7950	0.0920139	225	0	1275	1500			7950	0.0920139	72	0	410	482			7950	0.0920139	149	0	842	991			7950	0.0920139	130	0	740	870			7950	0.0920139	111	0	631	742
7960	0.0921296	225	0	1275	1500			7960	0.0921296	225	0	1275	1500			7960	0.0921296	72	0	410	482			7960	0.0921296	149	0	844	993			7960	0.0921296	130	0	741	871			7960	0.0921296	111	0	632	743
7970	0.0922454	225	0	1275	1500			7970	0.0922454	225	0	1275	1500			7970	0.0922454	72	0	411	483			7970	0.0922454	149	0	845	994			7970	0.0922454	130	0	742	872			7970	0.0922454	111	0	633	744
7980	0.0923611	225	0	1275	1500			7980	0.0923611	225	0	1275	1500			7980	0.0923611	73	0	412	485			7980	0.0923611	149	0	846	995			7980	0.0923611	130	0	743	873			7980	0.0923611	111	0	634	745
7990	0.0924769	225	0	1275	1500			7990	0.0924769	225	0	1275	1500			7990	0.0924769	73	0	413	486			7990	0.0924769	149	0	847	996			7990	0.0924769	131	0	744	875			7990	0.0924768	112	0	635	747
8000	0.0925926	225	0	1275	1500			8000	0.0925926	225	0	1275	1500			8000	0.0925926	73	0	414	487			8000	0.0925926	150	0	848	998			8000	0.0925926	131	0	745	876			8000	0.0925926	112	0	636	748
8010	0.0927083	225	0	1275	1500			8010	0.0927083	225	0	1275	1500			8010	0.0927083	73	0	415	488			8010	0.0927083	150	0	849	999			8010	0.0927083	131	0	746	877			8010	0.0927083	112	0	637	749
8020	0.0928241	225	0	1275	1500			8020	0.0928241	225	0	1275	1500			8020	0.0928241	73	0	416	489			8020	0.0928241	150	0	850	1000			8020	0.0928241	131	0	747	878			8020	0.0928241	112	0	638	750
8030	0.0929398	225	0	1275	1500			8030	0.0929398	225	0	1275	1500			8030	0.0929398	73	0	416	489			8030	0.0929398	150	0	851	1001			8030	0.0929398	131	0	748	879			8030	0.0929398	112	0	639	751
8040	0.0930556	225	0	1275	1500			8040	0.0930556	225	0	1275	1500			8040	0.0930556	74	0	417	491			8040	0.0930556	150	0	852	1002			8040	0.0930556	131	0	749	880			8040	0.0930556	112	0	640	752
8050	0.0931713	225	0	1275	1500			8050	0.0931713	225	0	1275	1500			8050	0.0931713	74	0	418	492			8050	0.0931713	151	0	853	1004			8050	0.0931713	132	0	750	882			8050	0.0931713	113	0	641	754
8060	0.093287	225	0	1275	1500			8060	0.093287	225	0	1275	1500			8060	0.093287	74	0	419	493			8060	0.093287	151	0	854	1005			8060	0.093287	132	0	751	883			8060	0.093287	113	0	642	755
8070	0.0934028	225	0	1275	1500			8070	0.0934028	225	0	1275	1500			8070	0.0934028	74	0	420	494			8070	0.0934028	151	0	855	1006			8070	0.0934028	132	0	752	884			8070	0.0934028	113	0	643	756
8080	0.0935185	225	0	1275	1500			8080	0.0935185	225	0	1275	1500			8080	0.0935185	74	0	421	495			8080	0.0935185	151	0	856	1007			8080	0.0935185	132	0	753	885			8080	0.0935185	113	0	644	757
8090	0.0936343	225	0	1275	1500			8090	0.0936343	225	0	1275	1500			8090	0.0936343	74	0	422	496			8090	0.0936343	151	0	857	1008			8090	0.0936343	132	0	754	886			8090	0.0936343	113	0	645	758
8100	0.09375	225	0	1275	1500			8100	0.09375	225	0	1275	1500			8100	0.09375	75	0	423	498			8100	0.09375	152	0	859	1011			8100	0.09375	132	0	755	887			8100	0.09375	114	0	647	761
8110	0.0938657	225	0	1275	1500			8110	0.0938657	225	0	1275	1500			8110	0.0938657	75	0	423	498			8110	0.0938657	152	0	860	1012			8110	0.0938657	133	0	756	889			8110	0.0938657	114	0	648	762
8120	0.0939815	225	0	1275	1500			8120	0.0939815	225	0	1275	1500			8120	0.0939815	75	0	424	499			8120	0.0939815	152	0	861	1013			8120	0.0939815	133	0	756	889			8120	0.0939815	114	0	649	763
8130	0.0940972	225	0	1275	1500			8130	0.0940972	225	0	1275	1500			8130	0.0940972	75	0	425	500			8130	0.0940972	152	0	862	1014			8130	0.0940972	133	0	757	890			8130	0.0940972	114	0	650	764
8140	0.094213	225	0	1275	1500			8140	0.094213	225	0	1275	1500			8140	0.094213	75	0	426	501			8140	0.094213	152	0	863	1015			8140	0.094213	133	0	758	891			8140	0.094213	114	0	651	765
8150	0.0943287	225	0	1275	1500			8150	0.0943287	225	0	1275	1500			8150	0.0943287	75	0	427	502			8150	0.0943287	152	0	864	1016			8150	0.0943287	133	0	759	892			8150	0.0943287	114	0	652	766
8160	0.0944444	225	0	1275	1500			8160	0.0944444	225	0	1275	1500			8160	0.0944444	75	0	428	503			8160	0.0944444	153	0	865	1018			8160	0.0944444	133	0	760	893			8160	0.0944444	115	0	653	768
8170	0.0945602	225	0	1275	1500			8170	0.0945602	225	0	1275	1500			8170	0.0945602	75	0	428	503			8170	0.0945602	153	0	866	1019			8170	0.0945602	133	0	761	894			8170	0.0945602	115	0	654	769
8180	0.0946759	225	0	1275	1500			8180	0.0946759	225	0	1275	1500			8180	0.0946759	76	0	429	505			8180	0.0946759	153	0	867	1020			8180	0.0946759	134	0	762	896			8180	0.0946759	115	0	655	770
8190	0.0947917	225	0	1275	1500			8190	0.0947917	225	0	1275	1500			8190	0.0947917	76	0	430	506			8190	0.0947917	153	0	868	1021			8190	0.0947917	134	0	763	897			8190	0.0947917	115	0	656	771
8200	0.0949074	225	0	1275	1500			8200	0.0949074	225	0	1275	1500			8200	0.0949074	76	0	431	507			8200	0.0949074	153	0	869	1022			8200	0.0949074	134	0	764	898			8200	0.0949074	115	0	657	772
8210	0.0950231	225	0	1275	1500			8210	0.0950231	225	0	1275	1500			8210	0.0950231	76	0	432	508			8210	0.0950231	153	0	870	1023			8210	0.0950231	134	0	765	899			8210	0.0950232	115	0	658	773
8220	0.0951389	225	0	1275	1500			8220	0.0951389	225	0	1275	1500			8220	0.0951389	76	0	433	509			8220	0.0951389	154	0	871	1025			8220	0.0951389	134	0	766	900			8220	0.0951389	116	0	659	775
8230	0.0952546	225	0	1275	1500			8230	0.0952546	225	0	1275	1500			8230	0.0952546	76	0	433	509			8230	0.0952546	154	0	872	1026			8230	0.0952546	134	0	767	901			8230	0.0952546	116	0	660	776
8240	0.0953704	225	0	1275	1500			8240	0.0953704	225	0	1275	1500			8240	0.0953704	76	0	434	510			8240	0.0953704	154	0	873	1027			8240	0.0953704	135	0	767	902			8240	0.0953704	116	0	661	777
8250	0.0954861	225	0	1275	1500			8250	0.0954861	225	0	1275	1500			8250	0.0954861	77	0	435	512			8250	0.0954861	154	0	874	1028			8250	0.0954861	135	0	768	903			8250	0.0954861	116	0	662	778
8260	0.0956019	225	0	1275	1500			8260	0.0956019	225	0	1275	1500			8260	0.0956019	77	0	436	513			8260	0.0956019	154	0	875	1029			8260	0.0956019	135	0	769	904			8260	0.0956019	116	0	663	779
8270	0.0957176	225	0	1275	1500			8270	0.0957176	225	0	1275	1500			8270	0.0957176	77	0	437	514			8270	0.0957176	154	0	876	1030			8270	0.0957176	135	0	770	905			8270	0.0957176	116	0	664	780
8280	0.0958333	225	0	1275	1500			8280	0.0958333	225	0	1275	1500			8280	0.0958333	77	0	438	515			8280	0.0958333	155	0	877	1032			8280	0.0958333	135	0	771	906			8280	0.0958333	117	0	665	782
8290	0.0959491	225	0	1275	1500			8290	0.0959491	225	0	1275	1500			8290	0.0959491	77	0	438	515			8290	0.0959491	155	0	878	1033			8290	0.0959491	135	0	772	907			8290	0.0959491	117	0	666	783
8300	0.0960648	225	0	1275	1500			8300	0.0960648	225	0	1275	1500			8300	0.0960648	77	0	439	516			8300	0.0960648	155	0	879	1034			8300	0.0960648	136	0	773	909			8300	0.0960648	117	0	667	784
8310	0.0961806	225	0	1275	1500			8310	0.0961806	225	0	1275	1500			8310	0.0961806	77	0	440	517			8310	0.0961806	155	0	880	1035			8310	0.0961806	136	0	774	910			8310	0.0961806	117	0	668	785
8320	0.0962963	225	0	1275	1500			8320	0.0962963	225	0	1275	1500			8320	0.0962963	78	0	441	519			8320	0.0962963	155	0	881	1036			8320	0.0962963	136	0	775	911			8320	0.0962963	117	0	669	786
8330	0.096412	225	0	1275	1500			8330	0.096412	225	0	1275	1500			8330	0.096412	78	0	442	520			8330	0.096412	155	0	882	1037			8330	0.096412	136	0	776	912			8330	0.096412	117	0	670	787
8340	0.0965278	225	0	1275	1500			8340	0.0965278	225	0	1275	1500			8340	0.0965278	78	0	443	521			8340	0.0965278	156	0	883	1039			8340	0.0965278	136	0	777	913			8340	0.0965278	118	0	671	789
8350	0.0966435	225	0	1275	1500			8350	0.0966435	225	0	1275	1500			8350	0.0966435	78	0	444	522			8350	0.0966435	156	0	885	1041			8350	0.0966435	136	0	778	914			8350	0.0966435	118	0	672	790
8360	0.0967593	225	0	1275	1500			8360	0.0967593	225	0	1275	1500			8360	0.0967593	78	0	444	522			8360	0.0967593	156	0	886	1042			8360	0.0967593	137	0	779	916			8360	0.0967593	118	0	673	791
8370	0.096875	225	0	1275	1500			8370	0.096875	225	0	1275	1500			8370	0.096875	78	0	445	523			8370	0.096875	156	0	887	1043			8370	0.096875	137	0	779	916			8370	0.096875	118	0	674	792
8380	0.0969907	225	0	1275	1500			8380	0.0969907	225	0	1275	1500			8380	0.0969907	78	0	446	524			8380	0.0969907	156	0	888	1044			8380	0.0969907	137	0	780	917			8380	0.0969907	118	0	675	793
8390	0.0971065	225	0	1275	1500			8390	0.0971065	225	0	1275	1500			8390	0.0971065	79	0	447	526			8390	0.0971065	157	0	889	1046			8390	0.0971065	137	0	781	918			8390	0.0971065	119	0	676	795
8400	0.0972222	225	0	1275	1500			8400	0.0972222	225	0	1275	1500			8400	0.0972222	79	0	448	527			8400	0.0972222	157	0	890	1047			8400	0.0972222	137	0	782	919			8400	0.0972222	119	0	677	796
8410	0.097338	225	0	1275	1500			8410	0.097338	225	0	1275	1500			8410	0.097338	79	0	448	527			8410	0.097338	157	0	891	1048			8410	0.097338	137	0	783	920			8410	0.097338	119	0	678	797
8420	0.0974537	225	0	1275	1500			8420	0.0974537	225	0	1275	1500			8420	0.0974537	79	0	449	528			8420	0.0974537	157	0	892	1049			8420	0.0974537	137	0	784	921			8420	0.0974537	119	0	679	798
8430	0.0975694	225	0	1275	1500			8430	0.0975694	225	0	1275	1500			8430	0.0975694	79	0	450	529			8430	0.0975694	157	0	893	1050			8430	0.0975694	138	0	785	923			8430	0.0975694	119	0	680	799
8440	0.0976852	225	0	1275	1500			8440	0.0976852	225	0	1275	1500			8440	0.0976852	79	0	451	530			8440	0.0976852	157	0	894	1051			8440	0.0976852	138	0	786	924			8440	0.0976852	119	0	681	800
8450	0.0978009	225	0	1275	1500			8450	0.0978009	225	0	1275	1500			8450	0.0978009	79	0	452	531			8450	0.0978009	158	0	895	1053			8450	0.0978009	138	0	787	925			8450	0.0978009	120	0	682	802
8460	0.0979167	225	0	1275	1500			8460	0.0979167	225	0	1275	1500			8460	0.0979167	80	0	453	533			8460	0.0979167	158	0	896	1054			8460	0.0979167	138	0	788	926			8460	0.0979167	120	0	683	803
8470	0.0980324	225	0	1275	1500			8470	0.0980324	225	0	1275	1500			8470	0.0980324	80	0	453	533			8470	0.0980324	158	0	897	1055			8470	0.0980324	138	0	789	927			8470	0.0980324	120	0	684	804
8480	0.0981481	225	0	1275	1500			8480	0.0981481	225	0	1275	1500			8480	0.0981481	80	0	454	534			8480	0.0981481	158	0	898	1056			8480	0.0981481	138	0	789	927			8480	0.0981482	120	0	685	805
8490	0.0982639	225	0	1275	1500			8490	0.0982639	225	0	1275	1500			8490	0.0982639	80	0	455	535			8490	0.0982639	158	0	899	1057			8490	0.0982639	139	0	790	929			8490	0.0982639	120	0	686	806
8500	0.0983796	225	0	1275	1500			8500	0.0983796	225	0	1275	1500			8500	0.0983796	80	0	456	536			8500	0.0983796	158	0	900	1058			8500	0.0983796	139	0	791	930			8500	0.0983796	120	0	687	807
8510	0.0984954	225	0	1275	1500			8510	0.0984954	225	0	1275	1500			8510	0.0984954	80	0	457	537			8510	0.0984954	159	0	901	1060			8510	0.0984954	139	0	792	931			8510	0.0984954	121	0	688	809
8520	0.0986111	225	0	1275	1500			8520	0.0986111	225	0	1275	1500			8520	0.0986111	80	0	458	538			8520	0.0986111	159	0	902	1061			8520	0.0986111	139	0	793	932			8520	0.0986111	121	0	689	810
8530	0.0987269	225	0	1275	1500			8530	0.0987269	225	0	1275	1500			8530	0.0987269	81	0	459	540			8530	0.0987269	159	0	903	1062			8530	0.0987269	139	0	794	933			8530	0.0987269	121	0	690	811
8540	0.0988426	225	0	1275	1500			8540	0.0988426	225	0	1275	1500			8540	0.0988426	81	0	459	540			8540	0.0988426	159	0	904	1063			8540	0.0988426	139	0	795	934			8540	0.0988426	121	0	691	812
8550	0.0989583	225	0	1275	1500			8550	0.0989583	225	0	1275	1500			8550	0.0989583	81	0	460	541			8550	0.0989583	159	0	905	1064			8550	0.0989583	140	0	796	936			8550	0.0989583	121	0	692	813
8560	0.0990741	225	0	1275	1500			8560	0.0990741	225	0	1275	1500			8560	0.0990741	81	0	461	542			8560	0.0990741	160	0	906	1066			8560	0.0990741	140	0	797	937			8560	0.0990741	122	0	693	815
8570	0.0991898	225	0	1275	1500			8570	0.0991898	225	0	1275	1500			8570	0.0991898	81	0	462	543			8570	0.0991898	160	0	907	1067			8570	0.0991898	140	0	798	938			8570	0.0991898	122	0	694	816
8580	0.0993056	225	0	1275	1500			8580	0.0993056	225	0	1275	1500			8580	0.0993056	81	0	463	544			8580	0.0993056	160	0	908	1068			8580	0.0993056	140	0	799	939			8580	0.0993056	122	0	695	817
8590	0.0994213	225	0	1275	1500			8590	0.0994213	225	0	1275	1500			8590	0.0994213	81	0	464	545			8590	0.0994213	160	0	909	1069			8590	0.0994213	140	0	800	940			8590	0.0994213	122	0	696	818
8600	0.099537	225	0	1275	1500			8600	0.099537	225	0	1275	1500			8600	0.099537	82	0	465	547			8600	0.099537	160	0	911	1071			8600	0.099537	141	0	800	941			8600	0.099537	122	0	697	819
8610	0.0996528	225	0	1275	1500			8610	0.0996528	225	0	1275	1500			8610	0.0996528	82	0	465	547			8610	0.0996528	160	0	912	1072			8610	0.0996528	141	0	801	942			8610	0.0996528	122	0	698	820
8620	0.0997685	225	0	1275	1500			8620	0.0997685	225	0	1275	1500			8620	0.0997685	82	0	466	548			8620	0.0997685	161	0	913	1074			8620	0.0997685	141	0	802	943			8620	0.0997685	123	0	699	822
8630	0.0998843	225	0	1275	1500			8630	0.0998843	225	0	1275	1500			8630	0.0998843	82	0	467	549			8630	0.0998843	161	0	914	1075			8630	0.0998843	141	0	803	944			8630	0.0998843	123	0	700	823
8640	0.1	225	0	1275	1500			8640	0.1	225	0	1275	1500			8640	0.1	82	0	468	550			8640	0.1	161	0	915	1076			8640	0.1	141	0	804	945			8640	0.1	123	0	701	824
8650	0.100116	225	0	1275	1500			8650	0.100116	225	0	1275	1500			8650	0.100116	82	0	469	551			8650	0.100116	161	0	916	1077			8650	0.100116	141	0	805	946			8650	0.100116	123	0	702	825
8660	0.100231	225	0	1275	1500			8660	0.100231	225	0	1275	1500			8660	0.100231	82	0	470	552			8660	0.100231	161	0	917	1078			8660	0.100231	142	0	806	948			8660	0.100231	123	0	704	827
8670	0.100347	225	0	1275	1500			8670	0.100347	225	0	1275	1500			8670	0.100347	83	0	470	553			8670	0.100347	162	0	918	1080			8670	0.100347	142	0	807	949			8670	0.100347	124	0	705	829
8680	0.100463	225	0	1275	1500			8680	0.100463	225	0	1275	1500			8680	0.100463	83	0	471	554			8680	0.100463	162	0	919	1081			8680	0.100463	142	0	808	950			8680	0.100463	124	0	706	830
8690	0.100579	225	0	1275	1500			8690	0.100579	225	0	1275	1500			8690	0.100579	83	0	472	555			8690	0.100579	162	0	920	1082			8690	0.100579	142	0	809	951			8690	0.100579	124	0	707	831
8700	0.100694	225	0	1275	1500			8700	0.100694	225	0	1275	1500			8700	0.100694	83	0	473	556			8700	0.100694	162	0	921	1083			8700	0.100694	142	0	810	952			8700	0.100694	124	0	708	832
8710	0.10081	225	0	1275	1500			8710	0.10081	225	0	1275	1500			8710	0.10081	83	0	474	557			8710	0.10081	162	0	922	1084			8710	0.10081	142	0	811	953			8710	0.10081	124	0	709	833
8720	0.100926	225	0	1275	1500			8720	0.100926	225	0	1275	1500			8720	0.100926	83	0	475	558			8720	0.100926	162	0	923	1085			8720	0.100926	143	0	812	955			8720	0.100926	124	0	710	834
8730	0.101042	225	0	1275	1500			8730	0.101042	225	0	1275	1500			8730	0.101042	83	0	476	559			8730	0.101042	163	0	924	1087			8730	0.101042	143	0	812	955			8730	0.101042	125	0	711	836
8740	0.101157	225	0	1275	1500			8740	0.101157	225	0	1275	1500			8740	0.101157	84	0	476	560			8740	0.101157	163	0	925	1088			8740	0.101157	143	0	813	956			8740	0.101157	125	0	712	837
8750	0.101273	225	0	1275	1500			8750	0.101273	225	0	1275	1500			8750	0.101273	84	0	477	561			8750	0.101273	163	0	926	1089			8750	0.101273	143	0	814	957			8750	0.101273	125	0	713	838
8760	0.101389	225	0	1275	1500			8760	0.101389	225	0	1275	1500			8760	0.101389	84	0	478	562			8760	0.101389	163	0	927	1090			8760	0.101389	143	0	815	958			8760	0.101389	125	0	714	839
8770	0.101505	225	0	1275	1500			8770	0.101505	225	0	1275	1500			8770	0.101505	84	0	479	563			8770	0.101505	163	0	928	1091			8770	0.101505	143	0	816	959			8770	0.101505	125	0	715	840
8780	0.10162	225	0	1275	1500			8780	0.10162	225	0	1275	1500			8780	0.10162	84	0	480	564			8780	0.10162	164	0	929	1093			8780	0.10162	144	0	817	961			8780	0.10162	126	0	716	842
8790	0.101736	225	0	1275	1500			8790	0.101736	225	0	1275	1500			8790	0.101736	84	0	481	565			8790	0.101736	164	0	930	1094			8790	0.101736	144	0	818	962			8790	0.101736	126	0	717	843
8800	0.101852	225	0	1275	1500			8800	0.101852	225	0	1275	1500			8800	0.101852	85	0	482	567			8800	0.101852	164	0	932	1096			8800	0.101852	144	0	819	963			8800	0.101852	126	0	718	844
8810	0.101968	225	0	1275	1500			8810	0.101968	225	0	1275	1500			8810	0.101968	85	0	482	567			8810	0.101968	164	0	933	1097			8810	0.101968	144	0	820	964			8810	0.101968	126	0	719	845
8820	0.102083	225	0	1275	1500			8820	0.102083	225	0	1275	1500			8820	0.102083	85	0	483	568			8820	0.102083	164	0	934	1098			8820	0.102083	144	0	821	965			8820	0.102083	126	0	720	846
8830	0.102199	225	0	1275	1500			8830	0.102199	225	0	1275	1500			8830	0.102199	85	0	484	569			8830	0.102199	164	0	935	1099			8830	0.102199	144	0	822	966			8830	0.102199	126	0	721	847
8840	0.102315	225	0	1275	1500			8840	0.102315	225	0	1275	1500			8840	0.102315	85	0	485	570			8840	0.102315	165	0	936	1101			8840	0.102315	145	0	823	968			8840	0.102315	127	0	722	849
8850	0.102431	225	0	1275	1500			8850	0.102431	225	0	1275	1500			8850	0.102431	85	0	486	571			8850	0.102431	165	0	937	1102			8850	0.102431	145	0	824	969			8850	0.102431	127	0	723	850
8860	0.102546	225	0	1275	1500			8860	0.102546	225	0	1275	1500			8860	0.102546	85	0	487	572			8860	0.102546	165	0	938	1103			8860	0.102546	145	0	825	970			8860	0.102546	127	0	724	851
8870	0.102662	225	0	1275	1500			8870	0.102662	225	0	1275	1500			8870	0.102662	86	0	487	573			8870	0.102662	165	0	939	1104			8870	0.102662	145	0	825	970			8870	0.102662	127	0	725	852
8880	0.102778	225	0	1275	1500			8880	0.102778	225	0	1275	1500			8880	0.102778	86	0	488	574			8880	0.102778	165	0	940	1105			8880	0.102778	145	0	826	971			8880	0.102778	127	0	726	853
8890	0.102894	225	0	1275	1500			8890	0.102894	225	0	1275	1500			8890	0.102894	86	0	489	575			8890	0.102894	166	0	941	1107			8890	0.102894	145	0	827	972			8890	0.102894	128	0	727	855
8900	0.103009	225	0	1275	1500			8900	0.103009	225	0	1275	1500			8900	0.103009	86	0	490	576			8900	0.103009	166	0	942	1108			8900	0.103009	146	0	828	974			8900	0.103009	128	0	728	856
8910	0.103125	225	0	1275	1500			8910	0.103125	225	0	1275	1500			8910	0.103125	86	0	491	577			8910	0.103125	166	0	943	1109			8910	0.103125	146	0	829	975			8910	0.103125	128	0	729	857
8920	0.103241	225	0	1275	1500			8920	0.103241	225	0	1275	1500			8920	0.103241	86	0	492	578			8920	0.103241	166	0	944	1110			8920	0.103241	146	0	830	976			8920	0.103241	128	0	730	858
8930	0.103356	225	0	1275	1500			8930	0.103356	225	0	1275	1500			8930	0.103356	86	0	493	579			8930	0.103356	166	0	945	1111			8930	0.103356	146	0	831	977			8930	0.103356	128	0	731	859
8940	0.103472	225	0	1275	1500			8940	0.103472	225	0	1275	1500			8940	0.103472	87	0	493	580			8940	0.103472	166	0	946	1112			8940	0.103472	146	0	832	978			8940	0.103472	128	0	732	860
8950	0.103588	225	0	1275	1500			8950	0.103588	225	0	1275	1500			8950	0.103588	87	0	494	581			8950	0.103588	167	0	947	1114			8950	0.103588	146	0	833	979			8950	0.103588	129	0	733	862
8960	0.103704	225	0	1275	1500			8960	0.103704	225	0	1275	1500			8960	0.103704	87	0	495	582			8960	0.103704	167	0	948	1115			8960	0.103704	147	0	834	981			8960	0.103704	129	0	734	863
8970	0.103819	225	0	1275	1500			8970	0.103819	225	0	1275	1500			8970	0.103819	87	0	496	583			8970	0.103819	167	0	949	1116			8970	0.103819	147	0	835	982			8970	0.103819	129	0	735	864
8980	0.103935	225	0	1275	1500			8980	0.103935	225	0	1275	1500			8980	0.103935	87	0	497	584			8980	0.103935	167	0	950	1117			8980	0.103935	147	0	836	983			8980	0.103935	129	0	736	865
8990	0.104051	225	0	1275	1500			8990	0.104051	225	0	1275	1500			8990	0.104051	87	0	498	585			8990	0.104051	167	0	951	1118			8990	0.104051	147	0	837	984			8990	0.104051	129	0	737	866
9000	0.104167	225	0	1275	1500			9000	0.104167	225	0	1275	1500			9000	0.104167	88	0	499	587			9000	0.104167	168	0	953	1121			9000	0.104167	147	0	838	985			9000	0.104167	130	0	739	869
9010	0.104282	225	0	1275	1500			9010	0.104282	225	0	1275	1500			9010	0.104282	88	0	499	587			9010	0.104282	168	0	953	1121			9010	0.104282	148	0	839	987			9010	0.104282	130	0	739	869
9020	0.104398	225	0	1275	1500			9020	0.104398	225	0	1275	1500			9020	0.104398	88	0	500	588			9020	0.104398	168	0	954	1122			9020	0.104398	148	0	839	987			9020	0.104398	130	0	740	870
9030	0.104514	225	0	1275	1500			9030	0.104514	225	0	1275	1500			9030	0.104514	88	0	501	589			9030	0.104514	168	0	956	1124			9030	0.104514	148	0	840	988			9030	0.104514	130	0	741	871
9040	0.10463	225	0	1275	1500			9040	0.10463	225	0	1275	1500			9040	0.10463	88	0	502	590			9040	0.10463	168	0	957	1125			9040	0.10463	148	0	841	989			9040	0.10463	130	0	742	872
9050	0.104745	225	0	1275	1500			9050	0.104745	225	0	1275	1500			9050	0.104745	88	0	503	591			9050	0.104745	168	0	958	1126			9050	0.104745	148	0	842	990			9050	0.104745	130	0	743	873
9060	0.104861	225	0	1275	1500			9060	0.104861	225	0	1275	1500			9060	0.104861	88	0	504	592			9060	0.104861	169	0	959	1128			9060	0.104861	148	0	843	991			9060	0.104861	131	0	745	876
9070	0.104977	225	0	1275	1500			9070	0.104977	225	0	1275	1500			9070	0.104977	89	0	504	593			9070	0.104977	169	0	960	1129			9070	0.104977	148	0	844	992			9070	0.104977	131	0	746	877
9080	0.105093	225	0	1275	1500			9080	0.105093	225	0	1275	1500			9080	0.105093	89	0	505	594			9080	0.105093	169	0	961	1130			9080	0.105093	149	0	845	994			9080	0.105093	131	0	747	878
9090	0.105208	225	0	1275	1500			9090	0.105208	225	0	1275	1500			9090	0.105208	89	0	506	595			9090	0.105208	169	0	962	1131			9090	0.105208	149	0	846	995			9090	0.105208	131	0	748	879
9100	0.105324	225	0	1275	1500			9100	0.105324	225	0	1275	1500			9100	0.105324	89	0	507	596			9100	0.105324	169	0	963	1132			9100	0.105324	149	0	847	996			9100	0.105324	131	0	749	880
9110	0.10544	225	0	1275	1500			9110	0.10544	225	0	1275	1500			9110	0.10544	89	0	508	597			9110	0.10544	169	0	964	1133			9110	0.10544	149	0	848	997			9110	0.10544	131	0	750	881
9120	0.105556	225	0	1275	1500			9120	0.105556	225	0	1275	1500			9120	0.105556	89	0	509	598			9120	0.105556	170	0	965	1135			9120	0.105556	149	0	849	998			9120	0.105556	132	0	751	883
9130	0.105671	225	0	1275	1500			9130	0.105671	225	0	1275	1500			9130	0.105671	89	0	509	598			9130	0.105671	170	0	966	1136			9130	0.105671	149	0	850	999			9130	0.105671	132	0	752	884
9140	0.105787	225	0	1275	1500			9140	0.105787	225	0	1275	1500			9140	0.105787	90	0	510	600			9140	0.105787	170	0	967	1137			9140	0.105787	150	0	850	1000			9140	0.105787	132	0	753	885
9150	0.105903	225	0	1275	1500			9150	0.105903	225	0	1275	1500			9150	0.105903	90	0	511	601			9150	0.105903	170	0	968	1138			9150	0.105903	150	0	851	1001			9150	0.105903	132	0	754	886
9160	0.106019	225	0	1275	1500			9160	0.106019	225	0	1275	1500			9160	0.106019	90	0	512	602			9160	0.106019	170	0	969	1139			9160	0.106019	150	0	852	1002			9160	0.106019	132	0	755	887
9170	0.106134	225	0	1275	1500			9170	0.106134	225	0	1275	1500			9170	0.106134	90	0	513	603			9170	0.106134	171	0	970	1141			9170	0.106134	150	0	853	1003			9170	0.106134	133	0	756	889
9180	0.10625	225	0	1275	1500			9180	0.10625	225	0	1275	1500			9180	0.10625	90	0	514	604			9180	0.10625	171	0	971	1142			9180	0.10625	150	0	854	1004			9180	0.10625	133	0	757	890
9190	0.106366	225	0	1275	1500			9190	0.106366	225	0	1275	1500			9190	0.106366	90	0	515	605			9190	0.106366	171	0	972	1143			9190	0.106366	150	0	855	1005			9190	0.106366	133	0	758	891
9200	0.106481	225	0	1275	1500			9200	0.106481	225	0	1275	1500			9200	0.106481	90	0	515	605			9200	0.106481	171	0	973	1144			9200	0.106481	151	0	856	1007			9200	0.106481	133	0	759	892
9210	0.106597	225	0	1275	1500			9210	0.106597	225	0	1275	1500			9210	0.106597	91	0	516	607			9210	0.106597	171	0	974	1145			9210	0.106597	151	0	857	1008			9210	0.106597	133	0	760	893
9220	0.106713	225	0	1275	1500			9220	0.106713	225	0	1275	1500			9220	0.106713	91	0	517	608			9220	0.106713	172	0	975	1147			9220	0.106713	151	0	858	1009			9220	0.106713	134	0	761	895
9230	0.106829	225	0	1275	1500			9230	0.106829	225	0	1275	1500			9230	0.106829	91	0	518	609			9230	0.106829	172	0	977	1149			9230	0.106829	151	0	859	1010			9230	0.106829	134	0	762	896
9240	0.106944	225	0	1275	1500			9240	0.106944	225	0	1275	1500			9240	0.106944	91	0	519	610			9240	0.106944	172	0	978	1150			9240	0.106944	151	0	860	1011			9240	0.106944	134	0	763	897
9250	0.10706	225	0	1275	1500			9250	0.10706	225	0	1275	1500			9250	0.10706	91	0	520	611			9250	0.10706	172	0	979	1151			9250	0.10706	151	0	861	1012			9250	0.10706	134	0	764	898
9260	0.107176	225	0	1275	1500			9260	0.107176	225	0	1275	1500			9260	0.107176	91	0	521	612			9260	0.107176	172	0	980	1152			9260	0.107176	151	0	862	1013			9260	0.107176	134	0	765	899
9270	0.107292	225	0	1275	1500			9270	0.107292	225	0	1275	1500			9270	0.107292	92	0	521	613			9270	0.107292	173	0	981	1154			9270	0.107292	152	0	863	1015			9270	0.107292	135	0	766	901
9280	0.107407	225	0	1275	1500			9280	0.107407	225	0	1275	1500			9280	0.107407	92	0	522	614			9280	0.107407	173	0	982	1155			9280	0.107407	152	0	864	1016			9280	0.107407	135	0	767	902
9290	0.107523	225	0	1275	1500			9290	0.107523	225	0	1275	1500			9290	0.107523	92	0	523	615			9290	0.107523	173	0	983	1156			9290	0.107523	152	0	864	1016			9290	0.107523	135	0	768	903
9300	0.107639	225	0	1275	1500			9300	0.107639	225	0	1275	1500			9300	0.107639	92	0	524	616			9300	0.107639	173	0	984	1157			9300	0.107639	152	0	865	1017			9300	0.107639	135	0	769	904
9310	0.107755	225	0	1275	1500			9310	0.107755	225	0	1275	1500			9310	0.107755	92	0	525	617			9310	0.107755	173	0	985	1158			9310	0.107755	152	0	866	1018			9310	0.107755	135	0	770	905
9320	0.10787	225	0	1275	1500			9320	0.10787	225	0	1275	1500			9320	0.10787	92	0	526	618			9320	0.10787	173	0	986	1159			9320	0.10787	152	0	867	1019			9320	0.10787	135	0	771	906
9330	0.107986	225	0	1275	1500			9330	0.107986	225	0	1275	1500			9330	0.107986	92	0	526	618			9330	0.107986	174	0	987	1161			9330	0.107986	153	0	868	1021			9330	0.107986	136	0	772	908
9340	0.108102	225	0	1275	1500			9340	0.108102	225	0	1275	1500			9340	0.108102	93	0	527	620			9340	0.108102	174	0	988	1162			9340	0.108102	153	0	869	1022			9340	0.108102	136	0	773	909
9350	0.108218	225	0	1275	1500			9350	0.108218	225	0	1275	1500			9350	0.108218	93	0	528	621			9350	0.108218	174	0	989	1163			9350	0.108218	153	0	870	1023			9350	0.108218	136	0	774	910
9360	0.108333	225	0	1275	1500			9360	0.108333	225	0	1275	1500			9360	0.108333	93	0	529	622			9360	0.108333	174	0	990	1164			9360	0.108333	153	0	871	1024			9360	0.108333	136	0	775	911
9370	0.108449	225	0	1275	1500			9370	0.108449	225	0	1275	1500			9370	0.108449	93	0	530	623			9370	0.108449	174	0	991	1165			9370	0.108449	153	0	872	1025			9370	0.108449	136	0	776	912
9380	0.108565	225	0	1275	1500			9380	0.108565	225	0	1275	1500			9380	0.108565	93	0	531	624			9380	0.108565	175	0	992	1167			9380	0.108565	153	0	873	1026			9380	0.108565	137	0	777	914
9390	0.108681	225	0	1275	1500			9390	0.108681	225	0	1275	1500			9390	0.108681	93	0	532	625			9390	0.108681	175	0	993	1168			9390	0.108681	154	0	874	1028			9390	0.108681	137	0	778	915
9400	0.108796	225	0	1275	1500			9400	0.108796	225	0	1275	1500			9400	0.108796	94	0	533	627			9400	0.108796	175	0	995	1170			9400	0.108796	154	0	875	1029			9400	0.108796	137	0	779	916
9410	0.108912	225	0	1275	1500			9410	0.108912	225	0	1275	1500			9410	0.108912	94	0	533	627			9410	0.108912	175	0	996	1171			9410	0.108912	154	0	876	1030			9410	0.108912	137	0	780	917
9420	0.109028	225	0	1275	1500			9420	0.109028	225	0	1275	1500			9420	0.109028	94	0	534	628			9420	0.109028	175	0	997	1172			9420	0.109028	154	0	877	1031			9420	0.109028	137	0	781	918
9430	0.109144	225	0	1275	1500			9430	0.109144	225	0	1275	1500			9430	0.109144	94	0	535	629			9430	0.109144	176	0	998	1174			9430	0.109144	154	0	877	1031			9430	0.109144	138	0	782	920
9440	0.109259	225	0	1275	1500			9440	0.109259	225	0	1275	1500			9440	0.109259	94	0	536	630			9440	0.109259	176	0	999	1175			9440	0.109259	155	0	878	1033			9440	0.109259	138	0	783	921
9450	0.109375	225	0	1275	1500			9450	0.109375	225	0	1275	1500			9450	0.109375	94	0	537	631			9450	0.109375	176	0	1000	1176			9450	0.109375	155	0	879	1034			9450	0.109375	138	0	784	922
9460	0.109491	225	0	1275	1500			9460	0.109491	225	0	1275	1500			9460	0.109491	94	0	538	632			9460	0.109491	176	0	1001	1177			9460	0.109491	155	0	880	1035			9460	0.109491	138	0	785	923
9470	0.109606	225	0	1275	1500			9470	0.109606	225	0	1275	1500			9470	0.109606	95	0	539	634			9470	0.109606	176	0	1002	1178			9470	0.109606	155	0	881	1036			9470	0.109606	138	0	786	924
9480	0.109722	225	0	1275	1500			9480	0.109722	225	0	1275	1500			9480	0.109722	95	0	539	634			9480	0.109722	177	0	1003	1180			9480	0.109722	155	0	882	1037			9480	0.109722	139	0	787	926
9490	0.109838	225	0	1275	1500			9490	0.109838	225	0	1275	1500			9490	0.109838	95	0	540	635			9490	0.109838	177	0	1004	1181			9490	0.109838	155	0	883	1038			9490	0.109838	139	0	788	927
9500	0.109954	225	0	1275	1500			9500	0.109954	225	0	1275	1500			9500	0.109954	95	0	541	636			9500	0.109954	177	0	1005	1182			9500	0.109954	156	0	884	1040			9500	0.109954	139	0	789	928
9510	0.110069	225	0	1275	1500			9510	0.110069	225	0	1275	1500			9510	0.110069	95	0	542	637			9510	0.110069	177	0	1006	1183			9510	0.110069	156	0	885	1041			9510	0.110069	139	0	790	929
9520	0.110185	225	0	1275	1500			9520	0.110185	225	0	1275	1500			9520	0.110185	95	0	543	638			9520	0.110185	177	0	1007	1184			9520	0.110185	156	0	886	1042			9520	0.110185	139	0	791	930
9530	0.110301	225	0	1275	1500			9530	0.110301	225	0	1275	1500			9530	0.110301	96	0	544	640			9530	0.110301	177	0	1008	1185			9530	0.110301	156	0	887	1043			9530	0.110301	139	0	792	931
9540	0.110417	225	0	1275	1500			9540	0.110417	225	0	1275	1500			9540	0.110417	96	0	545	641			9540	0.110417	178	0	1009	1187			9540	0.110417	156	0	888	1044			9540	0.110417	140	0	793	933
9550	0.110532	225	0	1275	1500			9550	0.110532	225	0	1275	1500			9550	0.110532	96	0	545	641			9550	0.110532	178	0	1010	1188			9550	0.110532	156	0	889	1045			9550	0.110532	140	0	794	934
9560	0.110648	225	0	1275	1500			9560	0.110648	225	0	1275	1500			9560	0.110648	96	0	546	642			9560	0.110648	178	0	1011	1189			9560	0.110648	157	0	890	1047			9560	0.110648	140	0	796	936
9570	0.110764	225	0	1275	1500			9570	0.110764	225	0	1275	1500			9570	0.110764	96	0	547	643			9570	0.110764	178	0	1013	1191			9570	0.110764	157	0	891	1048			9570	0.110764	140	0	797	937
9580	0.11088	225	0	1275	1500			9580	0.11088	225	0	1275	1500			9580	0.11088	96	0	548	644			9580	0.11088	178	0	1014	1192			9580	0.11088	157	0	891	1048			9580	0.11088	140	0	798	938
9590	0.110995	225	0	1275	1500			9590	0.110995	225	0	1275	1500			9590	0.110995	97	0	549	646			9590	0.110995	179	0	1015	1194			9590	0.110995	157	0	892	1049			9590	0.110995	141	0	799	940
9600	0.111111	225	0	1275	1500			9600	0.111111	225	0	1275	1500			9600	0.111111	97	0	550	647			9600	0.111111	179	0	1016	1195			9600	0.111111	157	0	893	1050			9600	0.111111	141	0	800	941
9610	0.111227	225	0	1275	1500			9610	0.111227	225	0	1275	1500			9610	0.111227	97	0	550	647			9610	0.111227	179	0	1017	1196			9610	0.111227	157	0	894	1051			9610	0.111227	141	0	801	942
9620	0.111343	225	0	1275	1500			9620	0.111343	225	0	1275	1500			9620	0.111343	97	0	551	648			9620	0.111343	179	0	1018	1197			9620	0.111343	158	0	895	1053			9620	0.111343	141	0	802	943
9630	0.111458	225	0	1275	1500			9630	0.111458	225	0	1275	1500			9630	0.111458	97	0	552	649			9630	0.111458	179	0	1019	1198			9630	0.111458	158	0	896	1054			9630	0.111458	141	0	803	944
9640	0.111574	225	0	1275	1500			9640	0.111574	225	0	1275	1500			9640	0.111574	97	0	553	650			9640	0.111574	180	0	1020	1200			9640	0.111574	158	0	897	1055			9640	0.111574	142	0	804	946
9650	0.11169	225	0	1275	1500			9650	0.11169	225	0	1275	1500			9650	0.11169	97	0	554	651			9650	0.11169	180	0	1021	1201			9650	0.11169	158	0	898	1056			9650	0.11169	142	0	805	947
9660	0.111806	225	0	1275	1500			9660	0.111806	225	0	1275	1500			9660	0.111806	98	0	555	653			9660	0.111806	180	0	1022	1202			9660	0.111806	158	0	899	1057			9660	0.111806	142	0	806	948
9670	0.111921	225	0	1275	1500			9670	0.111921	225	0	1275	1500			9670	0.111921	98	0	556	654			9670	0.111921	180	0	1023	1203			9670	0.111921	158	0	900	1058			9670	0.111921	142	0	807	949
9680	0.112037	225	0	1275	1500			9680	0.112037	225	0	1275	1500			9680	0.112037	98	0	556	654			9680	0.112037	180	0	1024	1204			9680	0.112037	159	0	901	1060			9680	0.112037	142	0	808	950
9690	0.112153	225	0	1275	1500			9690	0.112153	225	0	1275	1500			9690	0.112153	98	0	557	655			9690	0.112153	180	0	1025	1205			9690	0.112153	159	0	902	1061			9690	0.112153	142	0	809	951
9700	0.112269	225	0	1275	1500			9700	0.112269	225	0	1275	1500			9700	0.112269	98	0	558	656			9700	0.112269	181	0	1026	1207			9700	0.112269	159	0	903	1062			9700	0.112269	143	0	810	953
9710	0.112384	225	0	1275	1500			9710	0.112384	225	0	1275	1500			9710	0.112384	98	0	559	657			9710	0.112384	181	0	1027	1208			9710	0.112384	159	0	904	1063			9710	0.112384	143	0	811	954
9720	0.1125	225	0	1275	1500			9720	0.1125	225	0	1275	1500			9720	0.1125	99	0	560	659			9720	0.1125	181	0	1028	1209			9720	0.1125	159	0	905	1064			9720	0.1125	143	0	812	955
9730	0.112616	225	0	1275	1500			9730	0.112616	225	0	1275	1500			9730	0.112616	99	0	561	660			9730	0.112616	181	0	1029	1210			9730	0.112616	159	0	905	1064			9730	0.112616	143	0	813	956
9740	0.112731	225	0	1275	1500			9740	0.112731	225	0	1275	1500			9740	0.112731	99	0	562	661			9740	0.112731	181	0	1030	1211			9740	0.112731	160	0	906	1066			9740	0.112731	143	0	814	957
9750	0.112847	225	0	1275	1500			9750	0.112847	225	0	1275	1500			9750	0.112847	99	0	563	662			9750	0.112847	182	0	1031	1213			9750	0.112847	160	0	907	1067			9750	0.112847	144	0	815	959
9760	0.112963	225	0	1275	1500			9760	0.112963	225	0	1275	1500			9760	0.112963	99	0	563	662			9760	0.112963	182	0	1033	1215			9760	0.112963	160	0	908	1068			9760	0.112963	144	0	816	960
9770	0.113079	225	0	1275	1500			9770	0.113079	225	0	1275	1500			9770	0.113079	99	0	564	663			9770	0.113079	182	0	1034	1216			9770	0.113079	160	0	909	1069			9770	0.113079	144	0	817	961
9780	0.113194	225	0	1275	1500			9780	0.113194	225	0	1275	1500			9780	0.113194	100	0	565	665			9780	0.113194	182	0	1035	1217			9780	0.113194	160	0	910	1070			9780	0.113194	144	0	818	962
9790	0.11331	225	0	1275	1500			9790	0.11331	225	0	1275	1500			9790	0.11331	100	0	566	666			9790	0.11331	182	0	1036	1218			9790	0.11331	160	0	911	1071			9790	0.11331	144	0	819	963
9800	0.113426	225	0	1275	1500			9800	0.113426	225	0	1275	1500			9800	0.113426	100	0	567	667			9800	0.113426	183	0	1037	1220			9800	0.113426	161	0	912	1073			9800	0.113426	145	0	820	965
9810	0.113542	225	0	1275	1500			9810	0.113542	225	0	1275	1500			9810	0.113542	100	0	568	668			9810	0.113542	183	0	1038	1221			9810	0.113542	161	0	913	1074			9810	0.113542	145	0	821	966
9820	0.113657	225	0	1275	1500			9820	0.113657	225	0	1275	1500			9820	0.113657	100	0	569	669			9820	0.113657	183	0	1039	1222			9820	0.113657	161	0	914	1075			9820	0.113657	145	0	822	967
9830	0.113773	225	0	1275	1500			9830	0.113773	225	0	1275	1500			9830	0.113773	100	0	569	669			9830	0.113773	183	0	1040	1223			9830	0.113773	161	0	915	1076			9830	0.113773	145	0	823	968
9840	0.113889	225	0	1275	1500			9840	0.113889	225	0	1275	1500			9840	0.113889	101	0	570	671			9840	0.113889	183	0	1041	1224			9840	0.113889	161	0	916	1077			9840	0.113889	145	0	824	969
9850	0.114005	225	0	1275	1500			9850	0.114005	225	0	1275	1500			9850	0.114005	101	0	571	672			9850	0.114005	184	0	1042	1226			9850	0.114005	161	0	917	1078			9850	0.114005	146	0	825	971
9860	0.11412	225	0	1275	1500			9860	0.11412	225	0	1275	1500			9860	0.11412	101	0	572	673			9860	0.11412	184	0	1043	1227			9860	0.11412	162	0	918	1080			9860	0.11412	146	0	826	972
9870	0.114236	225	0	1275	1500			9870	0.114236	225	0	1275	1500			9870	0.114236	101	0	573	674			9870	0.114236	184	0	1044	1228			9870	0.114236	162	0	919	1081			9870	0.114236	146	0	827	973
9880	0.114352	225	0	1275	1500			9880	0.114352	225	0	1275	1500			9880	0.114352	101	0	574	675			9880	0.114352	184	0	1045	1229			9880	0.114352	162	0	920	1082			9880	0.114352	146	0	828	974
9890	0.114468	225	0	1275	1500			9890	0.114468	225	0	1275	1500			9890	0.114468	101	0	575	676			9890	0.114468	184	0	1046	1230			9890	0.114468	162	0	921	1083			9890	0.114468	146	0	829	975
9900	0.114583	225	0	1275	1500			9900	0.114583	225	0	1275	1500			9900	0.114583	102	0	576	678			9900	0.114583	185	0	1048	1233			9900	0.114583	162	0	922	1084			9900	0.114583	147	0	831	978
9910	0.114699	225	0	1275	1500			9910	0.114699	225	0	1275	1500			9910	0.114699	102	0	576	678			9910	0.114699	185	0	1048	1233			9910	0.114699	163	0	923	1086			9910	0.114699	147	0	831	978
9920	0.114815	225	0	1275	1500			9920	0.114815	225	0	1275	1500			9920	0.114815	102	0	577	679			9920	0.114815	185	0	1049	1234			9920	0.114815	163	0	923	1086			9920	0.114815	147	0	832	979
9930	0.114931	225	0	1275	1500			9930	0.114931	225	0	1275	1500			9930	0.114931	102	0	578	680			9930	0.114931	185	0	1049	1234			9930	0.114931	163	0	924	1087			9930	0.114931	147	0	833	980
9940	0.115046	225	0	1275	1500			9940	0.115046	225	0	1275	1500			9940	0.115046	102	0	579	681			9940	0.115046	185	0	1050	1235			9940	0.115046	163	0	925	1088			9940	0.115046	147	0	834	981
9950	0.115162	225	0	1275	1500			9950	0.115162	225	0	1275	1500			9950	0.115162	102	0	580	682			9950	0.115162	185	0	1051	1236			9950	0.115162	163	0	926	1089			9950	0.115162	147	0	834	981
9960	0.115278	225	0	1275	1500			9960	0.115278	225	0	1275	1500			9960	0.115278	102	0	581	683			9960	0.115278	185	0	1051	1236			9960	0.115278	163	0	927	1090			9960	0.115278	147	0	835	982
9970	0.115394	225	0	1275	1500			9970	0.115394	225	0	1275	1500			9970	0.115394	103	0	582	685			9970	0.115394	185	0	1052	1237			9970	0.115394	163	0	927	1090			9970	0.115394	147	0	836	983
9980	0.115509	225	0	1275	1500			9980	0.115509	225	0	1275	1500			9980	0.115509	103	0	583	686			9980	0.115509	185	0	1053	1238			9980	0.115509	163	0	928	1091			9980	0.115509	148	0	837	985
9990	0.115625	225	0	1275	1500			9990	0.115625	225	0	1275	1500			9990	0.115625	103	0	584	687			9990	0.115625	185	0	1053	1238			9990	0.115625	164	0	929	1093			9990	0.115625	148	0	837	985
10000	0.115741	225	0	1275	1500			10000	0.115741	225	0	1275	1500			10000	0.115741	103	0	585	688			10000	0.115741	186	0	1054	1240			10000	0.115741	164	0	930	1094			10000	0.115741	148	0	838	986
10010	0.115856	225	0	1275	1500			10010	0.115856	225	0	1275	1500			10010	0.115856	103	0	586	689			10010	0.115856	186	0	1055	1241			10010	0.115856	164	0	931	1095			10010	0.115856	148	0	839	987
10020	0.115972	225	0	1275	1500			10020	0.115972	225	0	1275	1500			10020	0.115972	103	0	587	690			10020	0.115972	186	0	1055	1241			10020	0.115972	164	0	931	1095			10020	0.115972	148	0	840	988
10030	0.116088	225	0	1275	1500			10030	0.116088	225	0	1275	1500			10030	0.116088	104	0	588	692			10030	0.116088	186	0	1056	1242			10030	0.116088	164	0	932	1096			10030	0.116088	148	0	840	988
10040	0.116204	225	0	1275	1500			10040	0.116204	225	0	1275	1500			10040	0.116204	104	0	589	693			10040	0.116204	186	0	1057	1243			10040	0.116204	164	0	933	1097			10040	0.116204	148	0	841	989
10050	0.116319	225	0	1275	1500			10050	0.116319	225	0	1275	1500			10050	0.116319	104	0	590	694			10050	0.116319	186	0	1057	1243			10050	0.116319	164	0	934	1098			10050	0.116319	148	0	842	990
10060	0.116435	225	0	1275	1500			10060	0.116435	225	0	1275	1500			10060	0.116435	104	0	591	695			10060	0.116435	186	0	1058	1244			10060	0.116435	165	0	935	1100			10060	0.116435	149	0	843	992
10070	0.116551	225	0	1275	1500			10070	0.116551	225	0	1275	1500			10070	0.116551	104	0	592	696			10070	0.116551	186	0	1059	1245			10070	0.116551	165	0	935	1100			10070	0.116551	149	0	843	992
10080	0.116667	225	0	1275	1500			10080	0.116667	225	0	1275	1500			10080	0.116667	104	0	593	697			10080	0.116667	186	0	1059	1245			10080	0.116667	165	0	936	1101			10080	0.116667	149	0	844	993
10090	0.116782	225	0	1275	1500			10090	0.116782	225	0	1275	1500			10090	0.116782	105	0	594	699			10090	0.116782	187	0	1060	1247			10090	0.116782	165	0	937	1102			10090	0.116782	149	0	845	994
10100	0.116898	225	0	1275	1500			10100	0.116898	225	0	1275	1500			10100	0.116898	105	0	595	700			10100	0.116898	187	0	1061	1248			10100	0.116898	165	0	938	1103			10100	0.116898	149	0	846	995
10110	0.117014	225	0	1275	1500			10110	0.117014	225	0	1275	1500			10110	0.117014	105	0	596	701			10110	0.117014	187	0	1061	1248			10110	0.117014	165	0	939	1104			10110	0.117014	149	0	846	995
10120	0.11713	225	0	1275	1500			10120	0.11713	225	0	1275	1500			10120	0.11713	105	0	597	702			10120	0.11713	187	0	1062	1249			10120	0.11713	165	0	940	1105			10120	0.11713	149	0	847	996
10130	0.117245	225	0	1275	1500			10130	0.117245	225	0	1275	1500			10130	0.117245	105	0	598	703			10130	0.117245	187	0	1062	1249			10130	0.117245	166	0	940	1106			10130	0.117245	149	0	848	997
10140	0.117361	225	0	1275	1500			10140	0.117361	225	0	1275	1500			10140	0.117361	105	0	599	704			10140	0.117361	187	0	1063	1250			10140	0.117361	166	0	941	1107			10140	0.117361	150	0	849	999
10150	0.117477	225	0	1275	1500			10150	0.117477	225	0	1275	1500			10150	0.117477	106	0	600	706			10150	0.117477	187	0	1064	1251			10150	0.117477	166	0	942	1108			10150	0.117477	150	0	850	1000
10160	0.117593	225	0	1275	1500			10160	0.117593	225	0	1275	1500			10160	0.117593	106	0	601	707			10160	0.117593	187	0	1064	1251			10160	0.117593	166	0	943	1109			10160	0.117593	150	0	850	1000
10170	0.117708	225	0	1275	1500			10170	0.117708	225	0	1275	1500			10170	0.117708	106	0	602	708			10170	0.117708	187	0	1065	1252			10170	0.117708	166	0	944	1110			10170	0.117708	150	0	851	1001
10180	0.117824	225	0	1275	1500			10180	0.117824	225	0	1275	1500			10180	0.117824	106	0	603	709			10180	0.117824	188	0	1066	1254			10180	0.117824	166	0	944	1110			10180	0.117824	150	0	852	1002
10190	0.11794	225	0	1275	1500			10190	0.11794	225	0	1275	1500			10190	0.11794	106	0	604	710			10190	0.11794	188	0	1066	1254			10190	0.11794	166	0	945	1111			10190	0.11794	150	0	853	1003
10200	0.118056	225	0	1275	1500			10200	0.118056	225	0	1275	1500			10200	0.118056	106	0	605	711			10200	0.118056	188	0	1067	1255			10200	0.118056	167	0	946	1113			10200	0.118056	150	0	853	1003
10210	0.118171	225	0	1275	1500			10210	0.118171	225	0	1275	1500			10210	0.118171	106	0	606	712			10210	0.118171	188	0	1068	1256			10210	0.118171	167	0	947	1114			10210	0.118171	151	0	854	1005
10220	0.118287	225	0	1275	1500			10220	0.118287	225	0	1275	1500			10220	0.118287	107	0	607	714			10220	0.118287	188	0	1068	1256			10220	0.118287	167	0	948	1115			10220	0.118287	151	0	855	1006
10230	0.118403	225	0	1275	1500			10230	0.118403	225	0	1275	1500			10230	0.118403	107	0	608	715			10230	0.118403	188	0	1069	1257			10230	0.118403	167	0	948	1115			10230	0.118403	151	0	856	1007
10240	0.118519	225	0	1275	1500			10240	0.118519	225	0	1275	1500			10240	0.118519	107	0	609	716			10240	0.118519	188	0	1070	1258			10240	0.118519	167	0	949	1116			10240	0.118519	151	0	856	1007
10250	0.118634	225	0	1275	1500			10250	0.118634	225	0	1275	1500			10250	0.118634	107	0	610	717			10250	0.118634	188	0	1070	1258			10250	0.118634	167	0	950	1117			10250	0.118634	151	0	857	1008
10260	0.11875	225	0	1275	1500			10260	0.11875	225	0	1275	1500			10260	0.11875	107	0	610	717			10260	0.11875	188	0	1071	1259			10260	0.11875	167	0	951	1118			10260	0.11875	151	0	858	1009
10270	0.118866	225	0	1275	1500			10270	0.118866	225	0	1275	1500			10270	0.118866	107	0	611	718			10270	0.118866	189	0	1072	1261			10270	0.118866	168	0	952	1120			10270	0.118866	151	0	859	1010
10280	0.118981	225	0	1275	1500			10280	0.118981	225	0	1275	1500			10280	0.118981	108	0	612	720			10280	0.118981	189	0	1072	1261			10280	0.118981	168	0	952	1120			10280	0.118981	151	0	859	1010
10290	0.119097	225	0	1275	1500			10290	0.119097	225	0	1275	1500			10290	0.119097	108	0	613	721			10290	0.119097	189	0	1073	1262			10290	0.119097	168	0	953	1121			10290	0.119097	152	0	860	1012
10300	0.119213	225	0	1275	1500			10300	0.119213	225	0	1275	1500			10300	0.119213	108	0	614	722			10300	0.119213	189	0	1074	1263			10300	0.119213	168	0	954	1122			10300	0.119213	152	0	861	1013
10310	0.119329	225	0	1275	1500			10310	0.119329	225	0	1275	1500			10310	0.119329	108	0	615	723			10310	0.119329	189	0	1074	1263			10310	0.119329	168	0	955	1123			10310	0.119329	152	0	862	1014
10320	0.119444	225	0	1275	1500			10320	0.119444	225	0	1275	1500			10320	0.119444	108	0	616	724			10320	0.119444	189	0	1075	1264			10320	0.119444	168	0	956	1124			10320	0.119444	152	0	862	1014
10330	0.11956	225	0	1275	1500			10330	0.11956	225	0	1275	1500			10330	0.11956	108	0	617	725			10330	0.11956	189	0	1075	1264			10330	0.11956	168	0	956	1124			10330	0.11956	152	0	863	1015
10340	0.119676	225	0	1275	1500			10340	0.119676	225	0	1275	1500			10340	0.119676	109	0	618	727			10340	0.119676	189	0	1076	1265			10340	0.119676	169	0	957	1126			10340	0.119676	152	0	864	1016
10350	0.119792	225	0	1275	1500			10350	0.119792	225	0	1275	1500			10350	0.119792	109	0	619	728			10350	0.119792	189	0	1077	1266			10350	0.119792	169	0	958	1127			10350	0.119792	152	0	865	1017
10360	0.119907	225	0	1275	1500			10360	0.119907	225	0	1275	1500			10360	0.119907	109	0	620	729			10360	0.119907	190	0	1077	1267			10360	0.119907	169	0	959	1128			10360	0.119907	152	0	866	1018
10370	0.120023	225	0	1275	1500			10370	0.120023	225	0	1275	1500			10370	0.120023	109	0	621	730			10370	0.120023	190	0	1078	1268			10370	0.120023	169	0	960	1129			10370	0.120023	153	0	866	1019
10380	0.120139	225	0	1275	1500			10380	0.120139	225	0	1275	1500			10380	0.120139	109	0	622	731			10380	0.120139	190	0	1079	1269			10380	0.120139	169	0	960	1129			10380	0.120139	153	0	867	1020
10390	0.120255	225	0	1275	1500			10390	0.120255	225	0	1275	1500			10390	0.120255	110	0	623	733			10390	0.120255	190	0	1079	1269			10390	0.120255	169	0	961	1130			10390	0.120255	153	0	868	1021
10400	0.12037	225	0	1275	1500			10400	0.12037	225	0	1275	1500			10400	0.12037	110	0	624	734			10400	0.12037	190	0	1080	1270			10400	0.12037	169	0	962	1131			10400	0.12037	153	0	869	1022
10410	0.120486	225	0	1275	1500			10410	0.120486	225	0	1275	1500			10410	0.120486	110	0	625	735			10410	0.120486	190	0	1081	1271			10410	0.120486	170	0	963	1133			10410	0.120486	153	0	869	1022
10420	0.120602	225	0	1275	1500			10420	0.120602	225	0	1275	1500			10420	0.120602	110	0	626	736			10420	0.120602	190	0	1081	1271			10420	0.120602	170	0	964	1134			10420	0.120602	153	0	870	1023
10430	0.120718	225	0	1275	1500			10430	0.120718	225	0	1275	1500			10430	0.120718	110	0	627	737			10430	0.120718	190	0	1082	1272			10430	0.120718	170	0	965	1135			10430	0.120718	153	0	871	1024
10440	0.120833	225	0	1275	1500			10440	0.120833	225	0	1275	1500			10440	0.120833	110	0	628	738			10440	0.120833	190	0	1083	1273			10440	0.120833	170	0	965	1135			10440	0.120833	154	0	872	1026
10450	0.120949	225	0	1275	1500			10450	0.120949	225	0	1275	1500			10450	0.120949	111	0	629	740			10450	0.120949	191	0	1083	1274			10450	0.120949	170	0	966	1136			10450	0.120949	154	0	872	1026
10460	0.121065	225	0	1275	1500			10460	0.121065	225	0	1275	1500			10460	0.121065	111	0	630	741			10460	0.121065	191	0	1084	1275			10460	0.121065	170	0	967	1137			10460	0.121065	154	0	873	1027
10470	0.121181	225	0	1275	1500			10470	0.121181	225	0	1275	1500			10470	0.121181	111	0	631	742			10470	0.121181	191	0	1085	1276			10470	0.121181	170	0	968	1138			10470	0.121181	154	0	874	1028
10480	0.121296	225	0	1275	1500			10480	0.121296	225	0	1275	1500			10480	0.121296	111	0	632	743			10480	0.121296	191	0	1085	1276			10480	0.121296	171	0	969	1140			10480	0.121296	154	0	875	1029
10490	0.121412	225	0	1275	1500			10490	0.121412	225	0	1275	1500			10490	0.121412	111	0	633	744			10490	0.121412	191	0	1086	1277			10490	0.121412	171	0	969	1140			10490	0.121412	154	0	876	1030
10500	0.121528	225	0	1275	1500			10500	0.121528	225	0	1275	1500			10500	0.121528	111	0	634	745			10500	0.121528	191	0	1087	1278			10500	0.121528	171	0	970	1141			10500	0.121528	154	0	876	1030
10510	0.121644	225	0	1275	1500			10510	0.121644	225	0	1275	1500			10510	0.121644	112	0	635	747			10510	0.121644	191	0	1087	1278			10510	0.121644	171	0	971	1142			10510	0.121644	154	0	877	1031
10520	0.121759	225	0	1275	1500			10520	0.121759	225	0	1275	1500			10520	0.121759	112	0	636	748			10520	0.121759	191	0	1088	1279			10520	0.121759	171	0	972	1143			10520	0.121759	155	0	878	1033
10530	0.121875	225	0	1275	1500			10530	0.121875	225	0	1275	1500			10530	0.121875	112	0	637	749			10530	0.121875	191	0	1089	1280			10530	0.121875	171	0	973	1144			10530	0.121875	155	0	879	1034
10540	0.121991	225	0	1275	1500			10540	0.121991	225	0	1275	1500			10540	0.121991	112	0	638	750			10540	0.121991	192	0	1089	1281			10540	0.121991	171	0	973	1144			10540	0.121991	155	0	879	1034
10550	0.122106	225	0	1275	1500			10550	0.122106	225	0	1275	1500			10550	0.122106	112	0	639	751			10550	0.122106	192	0	1090	1282			10550	0.122106	172	0	974	1146			10550	0.122106	155	0	880	1035
10560	0.122222	225	0	1275	1500			10560	0.122222	225	0	1275	1500			10560	0.122222	112	0	640	752			10560	0.122222	192	0	1091	1283			10560	0.122222	172	0	975	1147			10560	0.122222	155	0	881	1036
10570	0.122338	225	0	1275	1500			10570	0.122338	225	0	1275	1500			10570	0.122338	113	0	641	754			10570	0.122338	192	0	1091	1283			10570	0.122338	172	0	976	1148			10570	0.122338	155	0	882	1037
10580	0.122454	225	0	1275	1500			10580	0.122454	225	0	1275	1500			10580	0.122454	113	0	642	755			10580	0.122454	192	0	1092	1284			10580	0.122454	172	0	977	1149			10580	0.122454	155	0	882	1037
10590	0.122569	225	0	1275	1500			10590	0.122569	225	0	1275	1500			10590	0.122569	113	0	643	756			10590	0.122569	192	0	1093	1285			10590	0.122569	172	0	977	1149			10590	0.122569	156	0	883	1039
10600	0.122685	225	0	1275	1500			10600	0.122685	225	0	1275	1500			10600	0.122685	113	0	644	757			10600	0.122685	192	0	1093	1285			10600	0.122685	172	0	978	1150			10600	0.122685	156	0	884	1040
10610	0.122801	225	0	1275	1500			10610	0.122801	225	0	1275	1500			10610	0.122801	113	0	645	758			10610	0.122801	192	0	1094	1286			10610	0.122801	173	0	979	1152			10610	0.122801	156	0	885	1041
10620	0.122917	225	0	1275	1500			10620	0.122917	225	0	1275	1500			10620	0.122917	113	0	646	759			10620	0.122917	192	0	1095	1287			10620	0.122917	173	0	980	1153			10620	0.122917	156	0	886	1042
10630	0.123032	225	0	1275	1500			10630	0.123032	225	0	1275	1500			10630	0.123032	114	0	647	761			10630	0.123032	193	0	1095	1288			10630	0.123032	173	0	981	1154			10630	0.123032	156	0	886	1042
10640	0.123148	225	0	1275	1500			10640	0.123148	225	0	1275	1500			10640	0.123148	114	0	648	762			10640	0.123148	193	0	1096	1289			10640	0.123148	173	0	982	1155			10640	0.123148	156	0	887	1043
10650	0.123264	225	0	1275	1500			10650	0.123264	225	0	1275	1500			10650	0.123264	114	0	649	763			10650	0.123264	193	0	1097	1290			10650	0.123264	173	0	982	1155			10650	0.123264	156	0	888	1044
10660	0.12338	225	0	1275	1500			10660	0.12338	225	0	1275	1500			10660	0.12338	114	0	650	764			10660	0.12338	193	0	1097	1290			10660	0.12338	173	0	983	1156			10660	0.12338	157	0	889	1046
10670	0.123495	225	0	1275	1500			10670	0.123495	225	0	1275	1500			10670	0.123495	114	0	651	765			10670	0.123495	193	0	1098	1291			10670	0.123495	173	0	984	1157			10670	0.123495	157	0	889	1046
10680	0.123611	225	0	1275	1500			10680	0.123611	225	0	1275	1500			10680	0.123611	114	0	652	766			10680	0.123611	193	0	1099	1292			10680	0.123611	174	0	985	1159			10680	0.123611	157	0	890	1047
10690	0.123727	225	0	1275	1500			10690	0.123727	225	0	1275	1500			10690	0.123727	115	0	653	768			10690	0.123727	193	0	1099	1292			10690	0.123727	174	0	986	1160			10690	0.123727	157	0	891	1048
10700	0.123843	225	0	1275	1500			10700	0.123843	225	0	1275	1500			10700	0.123843	115	0	654	769			10700	0.123843	193	0	1100	1293			10700	0.123843	174	0	986	1160			10700	0.123843	157	0	892	1049
10710	0.123958	225	0	1275	1500			10710	0.123958	225	0	1275	1500			10710	0.123958	115	0	655	770			10710	0.123958	193	0	1101	1294			10710	0.123958	174	0	987	1161			10710	0.123958	157	0	892	1049
10720	0.124074	225	0	1275	1500			10720	0.124074	225	0	1275	1500			10720	0.124074	115	0	656	771			10720	0.124074	194	0	1101	1295			10720	0.124074	174	0	988	1162			10720	0.124074	157	0	893	1050
10730	0.12419	225	0	1275	1500			10730	0.12419	225	0	1275	1500			10730	0.12419	115	0	657	772			10730	0.12419	194	0	1102	1296			10730	0.12419	174	0	989	1163			10730	0.12419	158	0	894	1052
10740	0.124306	225	0	1275	1500			10740	0.124306	225	0	1275	1500			10740	0.124306	115	0	658	773			10740	0.124306	194	0	1103	1297			10740	0.124306	174	0	990	1164			10740	0.124306	158	0	895	1053
10750	0.124421	225	0	1275	1500			10750	0.124421	225	0	1275	1500			10750	0.124421	116	0	659	775			10750	0.124421	194	0	1103	1297			10750	0.124421	175	0	991	1166			10750	0.124421	158	0	896	1054
10760	0.124537	225	0	1275	1500			10760	0.124537	225	0	1275	1500			10760	0.124537	116	0	660	776			10760	0.124537	194	0	1104	1298			10760	0.124537	175	0	991	1166			10760	0.124537	158	0	896	1054
10770	0.124653	225	0	1275	1500			10770	0.124653	225	0	1275	1500			10770	0.124653	116	0	661	777			10770	0.124653	194	0	1105	1299			10770	0.124653	175	0	992	1167			10770	0.124653	158	0	897	1055
10780	0.124769	225	0	1275	1500			10780	0.124769	225	0	1275	1500			10780	0.124769	116	0	662	778			10780	0.124769	194	0	1105	1299			10780	0.124769	175	0	993	1168			10780	0.124769	158	0	898	1056
10790	0.124884	225	0	1275	1500			10790	0.124884	225	0	1275	1500			10790	0.124884	116	0	663	779			10790	0.124884	194	0	1106	1300			10790	0.124884	175	0	994	1169			10790	0.124884	158	0	899	1057
10800	0.125	225	0	1275	1500			10800	0.125	225	0	1275	1500			10800	0.125	117	0	664	781			10800	0.125	195	0	1107	1302			10800	0.125	175	0	995	1170			10800	0.125	159	0	900	1059
10810	0.125116	225	0	1275	1500			10810	0.125116	225	0	1275	1500			10810	0.125116	117	0	664	781			10810	0.125116	195	0	1107	1302			10810	0.125116	176	0	996	1172			10810	0.125116	159	0	900	1059
10820	0.125231	225	0	1275	1500			10820	0.125231	225	0	1275	1500			10820	0.125231	117	0	665	782			10820	0.125231	195	0	1108	1303			10820	0.125231	176	0	996	1172			10820	0.125231	159	0	901	1060
10830	0.125347	225	0	1275	1500			10830	0.125347	225	0	1275	1500			10830	0.125347	117	0	666	783			10830	0.125347	195	0	1108	1303			10830	0.125347	176	0	997	1173			10830	0.125347	159	0	902	1061
10840	0.125463	225	0	1275	1500			10840	0.125463	225	0	1275	1500			10840	0.125463	117	0	667	784			10840	0.125463	195	0	1109	1304			10840	0.125463	176	0	998	1174			10840	0.125463	159	0	902	1061
10850	0.125579	225	0	1275	1500			10850	0.125579	225	0	1275	1500			10850	0.125579	117	0	668	785			10850	0.125579	195	0	1110	1305			10850	0.125579	176	0	999	1175			10850	0.125579	159	0	903	1062
10860	0.125694	225	0	1275	1500			10860	0.125694	225	0	1275	1500			10860	0.125694	118	0	669	787			10860	0.125694	195	0	1110	1305			10860	0.125694	176	0	999	1175			10860	0.125694	159	0	904	1063
10870	0.12581	225	0	1275	1500			10870	0.12581	225	0	1275	1500			10870	0.12581	118	0	670	788			10870	0.12581	195	0	1111	1306			10870	0.12581	176	0	1000	1176			10870	0.12581	159	0	905	1064
10880	0.125926	225	0	1275	1500			10880	0.125926	225	0	1275	1500			10880	0.125926	118	0	671	789			10880	0.125926	195	0	1112	1307			10880	0.125926	176	0	1001	1177			10880	0.125926	160	0	906	1066
10890	0.126042	225	0	1275	1500			10890	0.126042	225	0	1275	1500			10890	0.126042	118	0	672	790			10890	0.126042	196	0	1112	1308			10890	0.126042	177	0	1002	1179			10890	0.126042	160	0	906	1066
10900	0.126157	225	0	1275	1500			10900	0.126157	225	0	1275	1500			10900	0.126157	118	0	673	791			10900	0.126157	196	0	1113	1309			10900	0.126157	177	0	1003	1180			10900	0.126157	160	0	907	1067
10910	0.126273	225	0	1275	1500			10910	0.126273	225	0	1275	1500			10910	0.126273	118	0	674	792			10910	0.126273	196	0	1114	1310			10910	0.126273	177	0	1003	1180			10910	0.126273	160	0	908	1068
10920	0.126389	225	0	1275	1500			10920	0.126389	225	0	1275	1500			10920	0.126389	119	0	675	794			10920	0.126389	196	0	1114	1310			10920	0.126389	177	0	1004	1181			10920	0.126389	160	0	909	1069
10930	0.126505	225	0	1275	1500			10930	0.126505	225	0	1275	1500			10930	0.126505	119	0	676	795			10930	0.126505	196	0	1115	1311			10930	0.126505	177	0	1005	1182			10930	0.126505	160	0	909	1069
10940	0.12662	225	0	1275	1500			10940	0.12662	225	0	1275	1500			10940	0.12662	119	0	677	796			10940	0.12662	196	0	1116	1312			10940	0.12662	177	0	1006	1183			10940	0.12662	160	0	910	1070
10950	0.126736	225	0	1275	1500			10950	0.126736	225	0	1275	1500			10950	0.126736	119	0	678	797			10950	0.126736	196	0	1116	1312			10950	0.126736	177	0	1007	1184			10950	0.126736	160	0	911	1071
10960	0.126852	225	0	1275	1500			10960	0.126852	225	0	1275	1500			10960	0.126852	119	0	679	798			10960	0.126852	196	0	1117	1313			10960	0.126852	177	0	1007	1184			10960	0.126852	161	0	912	1073
10970	0.126968	225	0	1275	1500			10970	0.126968	225	0	1275	1500			10970	0.126968	119	0	680	799			10970	0.126968	197	0	1118	1315			10970	0.126968	178	0	1008	1186			10970	0.126968	161	0	912	1073
10980	0.127083	225	0	1275	1500			10980	0.127083	225	0	1275	1500			10980	0.127083	120	0	681	801			10980	0.127083	197	0	1118	1315			10980	0.127083	178	0	1009	1187			10980	0.127083	161	0	913	1074
10990	0.127199	225	0	1275	1500			10990	0.127199	225	0	1275	1500			10990	0.127199	120	0	682	802			10990	0.127199	197	0	1119	1316			10990	0.127199	178	0	1010	1188			10990	0.127199	161	0	914	1075
11000	0.127315	225	0	1275	1500			11000	0.127315	225	0	1275	1500			11000	0.127315	120	0	683	803			11000	0.127315	197	0	1120	1317			11000	0.127315	178	0	1011	1189			11000	0.127315	161	0	915	1076
11010	0.127431	225	0	1275	1500			11010	0.127431	225	0	1275	1500			11010	0.127431	120	0	684	804			11010	0.127431	197	0	1120	1317			11010	0.127431	178	0	1011	1189			11010	0.127431	161	0	915	1076
11020	0.127546	225	0	1275	1500			11020	0.127546	225	0	1275	1500			11020	0.127546	120	0	685	805			11020	0.127546	197	0	1121	1318			11020	0.127546	178	0	1012	1190			11020	0.127546	161	0	916	1077
11030	0.127662	225	0	1275	1500			11030	0.127662	225	0	1275	1500			11030	0.127662	120	0	686	806			11030	0.127662	197	0	1122	1319			11030	0.127662	178	0	1013	1191			11030	0.127662	161	0	917	1078
11040	0.127778	225	0	1275	1500			11040	0.127778	225	0	1275	1500			11040	0.127778	121	0	687	808			11040	0.127778	197	0	1122	1319			11040	0.127778	178	0	1014	1192			11040	0.127778	162	0	918	1080
11050	0.127894	225	0	1275	1500			11050	0.127894	225	0	1275	1500			11050	0.127894	121	0	688	809			11050	0.127894	197	0	1123	1320			11050	0.127894	179	0	1015	1194			11050	0.127894	162	0	918	1080
11060	0.128009	225	0	1275	1500			11060	0.128009	225	0	1275	1500			11060	0.128009	121	0	689	810			11060	0.128009	198	0	1124	1322			11060	0.128009	179	0	1015	1194			11060	0.128009	162	0	919	1081
11070	0.128125	225	0	1275	1500			11070	0.128125	225	0	1275	1500			11070	0.128125	121	0	690	811			11070	0.128125	198	0	1124	1322			11070	0.128125	179	0	1016	1195			11070	0.128125	162	0	920	1082
11080	0.128241	225	0	1275	1500			11080	0.128241	225	0	1275	1500			11080	0.128241	121	0	691	812			11080	0.128241	198	0	1125	1323			11080	0.128241	179	0	1017	1196			11080	0.128241	162	0	921	1083
11090	0.128356	225	0	1275	1500			11090	0.128356	225	0	1275	1500			11090	0.128356	122	0	692	814			11090	0.128356	198	0	1126	1324			11090	0.128356	179	0	1018	1197			11090	0.128356	162	0	922	1084
11100	0.128472	225	0	1275	1500			11100	0.128472	225	0	1275	1500			11100	0.128472	122	0	693	815			11100	0.128472	198	0	1126	1324			11100	0.128472	179	0	1019	1198			11100	0.128472	162	0	922	1084
11110	0.128588	225	0	1275	1500			11110	0.128588	225	0	1275	1500			11110	0.128588	122	0	694	816			11110	0.128588	198	0	1127	1325			11110	0.128588	179	0	1019	1198			11110	0.128588	163	0	923	1086
11120	0.128704	225	0	1275	1500			11120	0.128704	225	0	1275	1500			11120	0.128704	122	0	695	817			11120	0.128704	198	0	1128	1326			11120	0.128704	180	0	1020	1200			11120	0.128704	163	0	924	1087
11130	0.128819	225	0	1275	1500			11130	0.128819	225	0	1275	1500			11130	0.128819	122	0	696	818			11130	0.128819	198	0	1128	1326			11130	0.128819	180	0	1021	1201			11130	0.128819	163	0	925	1088
11140	0.128935	225	0	1275	1500			11140	0.128935	225	0	1275	1500			11140	0.128935	122	0	697	819			11140	0.128935	199	0	1129	1328			11140	0.128935	180	0	1022	1202			11140	0.128935	163	0	925	1088
11150	0.129051	225	0	1275	1500			11150	0.129051	225	0	1275	1500			11150	0.129051	123	0	698	821			11150	0.129051	199	0	1130	1329			11150	0.129051	180	0	1023	1203			11150	0.129051	163	0	926	1089
11160	0.129167	225	0	1275	1500			11160	0.129167	225	0	1275	1500			11160	0.129167	123	0	699	822			11160	0.129167	199	0	1130	1329			11160	0.129167	180	0	1023	1203			11160	0.129167	163	0	927	1090
11170	0.129282	225	0	1275	1500			11170	0.129282	225	0	1275	1500			11170	0.129282	123	0	700	823			11170	0.129282	199	0	1131	1330			11170	0.129282	180	0	1024	1204			11170	0.129282	163	0	928	1091
11180	0.129398	225	0	1275	1500			11180	0.129398	225	0	1275	1500			11180	0.129398	123	0	701	824			11180	0.129398	199	0	1132	1331			11180	0.129398	180	0	1025	1205			11180	0.129398	163	0	928	1091
11190	0.129514	225	0	1275	1500			11190	0.129514	225	0	1275	1500			11190	0.129514	123	0	702	825			11190	0.129514	199	0	1132	1331			11190	0.129514	180	0	1026	1206			11190	0.129514	164	0	929	1093
11200	0.12963	225	0	1275	1500			11200	0.12963	225	0	1275	1500			11200	0.12963	124	0	703	827			11200	0.12963	199	0	1133	1332			11200	0.12963	181	0	1027	1208			11200	0.12963	164	0	930	1094
11210	0.129745	225	0	1275	1500			11210	0.129745	225	0	1275	1500			11210	0.129745	124	0	703	827			11210	0.129745	199	0	1134	1333			11210	0.129745	181	0	1027	1208			11210	0.129745	164	0	931	1095
11220	0.129861	225	0	1275	1500			11220	0.129861	225	0	1275	1500			11220	0.129861	124	0	704	828			11220	0.129861	200	0	1134	1334			11220	0.129861	181	0	1028	1209			11220	0.129861	164	0	932	1096
11230	0.129977	225	0	1275	1500			11230	0.129977	225	0	1275	1500			11230	0.129977	124	0	705	829			11230	0.129977	200	0	1135	1335			11230	0.129977	181	0	1029	1210			11230	0.129977	164	0	932	1096
11240	0.130093	225	0	1275	1500			11240	0.130093	225	0	1275	1500			11240	0.130093	124	0	706	830			11240	0.130093	200	0	1136	1336			11240	0.130093	181	0	1030	1211			11240	0.130093	164	0	933	1097
11250	0.130208	225	0	1275	1500			11250	0.130208	225	0	1275	1500			11250	0.130208	124	0	707	831			11250	0.130208	200	0	1136	1336			11250	0.130208	181	0	1031	1212			11250	0.130208	164	0	934	1098
11260	0.130324	225	0	1275	1500			11260	0.130324	225	0	1275	1500			11260	0.130324	125	0	708	833			11260	0.130324	200	0	1137	1337			11260	0.130324	181	0	1031	1212			11260	0.130324	164	0	935	1099
11270	0.13044	225	0	1275	1500			11270	0.13044	225	0	1275	1500			11270	0.13044	125	0	709	834			11270	0.13044	200	0	1138	1338			11270	0.13044	181	0	1032	1213			11270	0.13044	165	0	935	1100
11280	0.130556	225	0	1275	1500			11280	0.130556	225	0	1275	1500			11280	0.130556	125	0	710	835			11280	0.130556	200	0	1138	1338			11280	0.130556	182	0	1033	1215			11280	0.130556	165	0	936	1101
11290	0.130671	225	0	1275	1500			11290	0.130671	225	0	1275	1500			11290	0.130671	125	0	711	836			11290	0.130671	200	0	1139	1339			11290	0.130671	182	0	1034	1216			11290	0.130671	165	0	937	1102
11300	0.130787	225	0	1275	1500			11300	0.130787	225	0	1275	1500			11300	0.130787	125	0	712	837			11300	0.130787	200	0	1140	1340			11300	0.130787	182	0	1035	1217			11300	0.130787	165	0	938	1103
11310	0.130903	225	0	1275	1500			11310	0.130903	225	0	1275	1500			11310	0.130903	125	0	713	838			11310	0.130903	201	0	1140	1341			11310	0.130903	182	0	1035	1217			11310	0.130903	165	0	938	1103
11320	0.131019	225	0	1275	1500			11320	0.131019	225	0	1275	1500			11320	0.131019	126	0	714	840			11320	0.131019	201	0	1141	1342			11320	0.131019	182	0	1036	1218			11320	0.131019	165	0	939	1104
11330	0.131134	225	0	1275	1500			11330	0.131134	225	0	1275	1500			11330	0.131134	126	0	715	841			11330	0.131134	201	0	1142	1343			11330	0.131134	182	0	1037	1219			11330	0.131134	165	0	940	1105
11340	0.13125	225	0	1275	1500			11340	0.13125	225	0	1275	1500			11340	0.13125	126	0	716	842			11340	0.13125	201	0	1142	1343			11340	0.13125	182	0	1038	1220			11340	0.13125	166	0	941	1107
11350	0.131366	225	0	1275	1500			11350	0.131366	225	0	1275	1500			11350	0.131366	126	0	717	843			11350	0.131366	201	0	1143	1344			11350	0.131366	183	0	1039	1222			11350	0.131366	166	0	942	1108
11360	0.131481	225	0	1275	1500			11360	0.131481	225	0	1275	1500			11360	0.131481	126	0	718	844			11360	0.131481	201	0	1144	1345			11360	0.131481	183	0	1039	1222			11360	0.131481	166	0	942	1108
11370	0.131597	225	0	1275	1500			11370	0.131597	225	0	1275	1500			11370	0.131597	127	0	719	846			11370	0.131597	201	0	1144	1345			11370	0.131597	183	0	1040	1223			11370	0.131597	166	0	943	1109
11380	0.131713	225	0	1275	1500			11380	0.131713	225	0	1275	1500			11380	0.131713	127	0	720	847			11380	0.131713	201	0	1145	1346			11380	0.131713	183	0	1041	1224			11380	0.131713	166	0	944	1110
11390	0.131829	225	0	1275	1500			11390	0.131829	225	0	1275	1500			11390	0.131829	127	0	721	848			11390	0.131829	202	0	1146	1348			11390	0.131829	183	0	1042	1225			11390	0.131829	166	0	945	1111
11400	0.131944	225	0	1275	1500			11400	0.131944	225	0	1275	1500			11400	0.131944	127	0	722	849			11400	0.131944	202	0	1146	1348			11400	0.131944	183	0	1043	1226			11400	0.131944	166	0	945	1111
11410	0.13206	225	0	1275	1500			11410	0.13206	225	0	1275	1500			11410	0.13206	127	0	723	850			11410	0.13206	202	0	1147	1349			11410	0.13206	183	0	1043	1226			11410	0.13206	166	0	946	1112
11420	0.132176	225	0	1275	1500			11420	0.132176	225	0	1275	1500			11420	0.132176	127	0	724	851			11420	0.132176	202	0	1148	1350			11420	0.132176	183	0	1044	1227			11420	0.132176	167	0	947	1114
11430	0.132292	225	0	1275	1500			11430	0.132292	225	0	1275	1500			11430	0.132292	128	0	725	853			11430	0.132292	202	0	1148	1350			11430	0.132292	184	0	1045	1229			11430	0.132292	167	0	948	1115
11440	0.132407	225	0	1275	1500			11440	0.132407	225	0	1275	1500			11440	0.132407	128	0	726	854			11440	0.132407	202	0	1149	1351			11440	0.132407	184	0	1046	1230			11440	0.132407	167	0	948	1115
11450	0.132523	225	0	1275	1500			11450	0.132523	225	0	1275	1500			11450	0.132523	128	0	727	855			11450	0.132523	202	0	1150	1352			11450	0.132523	184	0	1047	1231			11450	0.132523	167	0	949	1116
11460	0.132639	225	0	1275	1500			11460	0.132639	225	0	1275	1500			11460	0.132639	128	0	728	856			11460	0.132639	202	0	1150	1352			11460	0.132639	184	0	1047	1231			11460	0.132639	167	0	950	1117
11470	0.132755	225	0	1275	1500			11470	0.132755	225	0	1275	1500			11470	0.132755	128	0	729	857			11470	0.132755	203	0	1151	1354			11470	0.132755	184	0	1048	1232			11470	0.132755	167	0	951	1118
11480	0.13287	225	0	1275	1500			11480	0.13287	225	0	1275	1500			11480	0.13287	129	0	730	859			11480	0.13287	203	0	1152	1355			11480	0.13287	184	0	1049	1233			11480	0.13287	167	0	951	1118
11490	0.132986	225	0	1275	1500			11490	0.132986	225	0	1275	1500			11490	0.132986	129	0	731	860			11490	0.132986	203	0	1152	1355			11490	0.132986	184	0	1050	1234			11490	0.132986	168	0	952	1120
11500	0.133102	225	0	1275	1500			11500	0.133102	225	0	1275	1500			11500	0.133102	129	0	732	861			11500	0.133102	203	0	1153	1356			11500	0.133102	185	0	1051	1236			11500	0.133102	168	0	953	1121
11510	0.133218	225	0	1275	1500			11510	0.133218	225	0	1275	1500			11510	0.133218	129	0	733	862			11510	0.133218	203	0	1154	1357			11510	0.133218	185	0	1051	1236			11510	0.133218	168	0	954	1122
11520	0.133333	225	0	1275	1500			11520	0.133333	225	0	1275	1500			11520	0.133333	129	0	734	863			11520	0.133333	203	0	1154	1357			11520	0.133333	185	0	1052	1237			11520	0.133333	168	0	955	1123
11530	0.133449	225	0	1275	1500			11530	0.133449	225	0	1275	1500			11530	0.133449	129	0	735	864			11530	0.133449	203	0	1155	1358			11530	0.133449	185	0	1053	1238			11530	0.133449	168	0	955	1123
11540	0.133565	225	0	1275	1500			11540	0.133565	225	0	1275	1500			11540	0.133565	130	0	736	866			11540	0.133565	203	0	1156	1359			11540	0.133565	185	0	1054	1239			11540	0.133565	168	0	956	1124
11550	0.133681	225	0	1275	1500			11550	0.133681	225	0	1275	1500			11550	0.133681	130	0	737	867			11550	0.133681	204	0	1156	1360			11550	0.133681	185	0	1055	1240			11550	0.133681	168	0	957	1125
11560	0.133796	225	0	1275	1500			11560	0.133796	225	0	1275	1500			11560	0.133796	130	0	738	868			11560	0.133796	204	0	1157	1361			11560	0.133796	185	0	1055	1240			11560	0.133796	169	0	958	1127
11570	0.133912	225	0	1275	1500			11570	0.133912	225	0	1275	1500			11570	0.133912	130	0	739	869			11570	0.133912	204	0	1158	1362			11570	0.133912	186	0	1056	1242			11570	0.133912	169	0	958	1127
11580	0.134028	225	0	1275	1500			11580	0.134028	225	0	1275	1500			11580	0.134028	130	0	740	870			11580	0.134028	204	0	1158	1362			11580	0.134028	186	0	1057	1243			11580	0.134028	169	0	959	1128
11590	0.134144	225	0	1275	1500			11590	0.134144	225	0	1275	1500			11590	0.134144	131	0	741	872			11590	0.134144	204	0	1159	1363			11590	0.134144	186	0	1058	1244			11590	0.134144	169	0	960	1129
11600	0.134259	225	0	1275	1500			11600	0.134259	225	0	1275	1500			11600	0.134259	131	0	742	873			11600	0.134259	204	0	1160	1364			11600	0.134259	186	0	1059	1245			11600	0.134259	169	0	961	1130
11610	0.134375	225	0	1275	1500			11610	0.134375	225	0	1275	1500			11610	0.134375	131	0	743	874			11610	0.134375	204	0	1160	1364			11610	0.134375	186	0	1059	1245			11610	0.134375	169	0	961	1130
11620	0.134491	225	0	1275	1500			11620	0.134491	225	0	1275	1500			11620	0.134491	131	0	744	875			11620	0.134491	204	0	1161	1365			11620	0.134491	186	0	1060	1246			11620	0.134491	169	0	962	1131
11630	0.134606	225	0	1275	1500			11630	0.134606	225	0	1275	1500			11630	0.134606	131	0	745	876			11630	0.134606	205	0	1162	1367			11630	0.134606	186	0	1061	1247			11630	0.134606	170	0	963	1133
11640	0.134722	225	0	1275	1500			11640	0.134722	225	0	1275	1500			11640	0.134722	131	0	746	877			11640	0.134722	205	0	1162	1367			11640	0.134722	187	0	1062	1249			11640	0.134722	170	0	964	1134
11650	0.134838	225	0	1275	1500			11650	0.134838	225	0	1275	1500			11650	0.134838	132	0	747	879			11650	0.134838	205	0	1163	1368			11650	0.134838	187	0	1063	1250			11650	0.134838	170	0	965	1135
11660	0.134954	225	0	1275	1500			11660	0.134954	225	0	1275	1500			11660	0.134954	132	0	748	880			11660	0.134954	205	0	1164	1369			11660	0.134954	187	0	1063	1250			11660	0.134954	170	0	965	1135
11670	0.135069	225	0	1275	1500			11670	0.135069	225	0	1275	1500			11670	0.135069	132	0	749	881			11670	0.135069	205	0	1164	1369			11670	0.135069	187	0	1064	1251			11670	0.135069	170	0	966	1136
11680	0.135185	225	0	1275	1500			11680	0.135185	225	0	1275	1500			11680	0.135185	132	0	750	882			11680	0.135185	205	0	1165	1370			11680	0.135185	187	0	1065	1252			11680	0.135185	170	0	967	1137
11690	0.135301	225	0	1275	1500			11690	0.135301	225	0	1275	1500			11690	0.135301	132	0	751	883			11690	0.135301	205	0	1166	1371			11690	0.135301	187	0	1066	1253			11690	0.135301	170	0	968	1138
11700	0.135417	225	0	1275	1500			11700	0.135417	225	0	1275	1500			11700	0.135417	133	0	752	885			11700	0.135417	206	0	1167	1373			11700	0.135417	187	0	1067	1254			11700	0.135417	171	0	969	1140
11710	0.135532	225	0	1275	1500			11710	0.135532	225	0	1275	1500			11710	0.135532	133	0	752	885			11710	0.135532	206	0	1167	1373			11710	0.135532	188	0	1068	1256			11710	0.135532	171	0	969	1140
11720	0.135648	225	0	1275	1500			11720	0.135648	225	0	1275	1500			11720	0.135648	133	0	753	886			11720	0.135648	206	0	1168	1374			11720	0.135648	188	0	1068	1256			11720	0.135648	171	0	970	1141
11730	0.135764	225	0	1275	1500			11730	0.135764	225	0	1275	1500			11730	0.135764	133	0	754	887			11730	0.135764	206	0	1168	1374			11730	0.135764	188	0	1069	1257			11730	0.135764	171	0	971	1142
11740	0.13588	225	0	1275	1500			11740	0.13588	225	0	1275	1500			11740	0.13588	133	0	755	888			11740	0.13588	206	0	1169	1375			11740	0.13588	188	0	1070	1258			11740	0.13588	171	0	972	1143
11750	0.135995	225	0	1275	1500			11750	0.135995	225	0	1275	1500			11750	0.135995	133	0	756	889			11750	0.135995	206	0	1170	1376			11750	0.135995	188	0	1071	1259			11750	0.135995	171	0	972	1143
11760	0.136111	225	0	1275	1500			11760	0.136111	225	0	1275	1500			11760	0.136111	133	0	757	890			11760	0.136111	206	0	1170	1376			11760	0.136111	188	0	1072	1260			11760	0.136111	171	0	973	1144
11770	0.136227	225	0	1275	1500			11770	0.136227	225	0	1275	1500			11770	0.136227	134	0	758	892			11770	0.136227	206	0	1171	1377			11770	0.136227	188	0	1072	1260			11770	0.136227	171	0	974	1145
11780	0.136343	225	0	1275	1500			11780	0.136343	225	0	1275	1500			11780	0.136343	134	0	759	893			11780	0.136343	206	0	1172	1378			11780	0.136343	188	0	1073	1261			11780	0.136343	172	0	975	1147
11790	0.136458	225	0	1275	1500			11790	0.136458	225	0	1275	1500			11790	0.136458	134	0	760	894			11790	0.136458	207	0	1172	1379			11790	0.136458	189	0	1074	1263			11790	0.136458	172	0	975	1147
11800	0.136574	225	0	1275	1500			11800	0.136574	225	0	1275	1500			11800	0.136574	134	0	761	895			11800	0.136574	207	0	1173	1380			11800	0.136574	189	0	1075	1264			11800	0.136574	172	0	976	1148
11810	0.13669	225	0	1275	1500			11810	0.13669	225	0	1275	1500			11810	0.13669	134	0	762	896			11810	0.13669	207	0	1174	1381			11810	0.13669	189	0	1076	1265			11810	0.13669	172	0	977	1149
11820	0.136806	225	0	1275	1500			11820	0.136806	225	0	1275	1500			11820	0.136806	134	0	763	897			11820	0.136806	207	0	1174	1381			11820	0.136806	189	0	1076	1265			11820	0.136806	172	0	978	1150
11830	0.136921	225	0	1275	1500			11830	0.136921	225	0	1275	1500			11830	0.136921	135	0	764	899			11830	0.136921	207	0	1175	1382			11830	0.136921	189	0	1077	1266			11830	0.136921	172	0	978	1150
11840	0.137037	225	0	1275	1500			11840	0.137037	225	0	1275	1500			11840	0.137037	135	0	765	900			11840	0.137037	207	0	1176	1383			11840	0.137037	189	0	1078	1267			11840	0.137037	172	0	979	1151
11850	0.137153	225	0	1275	1500			11850	0.137153	225	0	1275	1500			11850	0.137153	135	0	766	901			11850	0.137153	207	0	1176	1383			11850	0.137153	189	0	1079	1268			11850	0.137153	172	0	980	1152
11860	0.137269	225	0	1275	1500			11860	0.137269	225	0	1275	1500			11860	0.137269	135	0	767	902			11860	0.137269	207	0	1177	1384			11860	0.137269	190	0	1080	1270			11860	0.137269	173	0	981	1154
11870	0.137384	225	0	1275	1500			11870	0.137384	225	0	1275	1500			11870	0.137384	135	0	768	903			11870	0.137384	208	0	1178	1386			11870	0.137384	190	0	1080	1270			11870	0.137384	173	0	981	1154
11880	0.1375	225	0	1275	1500			11880	0.1375	225	0	1275	1500			11880	0.1375	135	0	769	904			11880	0.1375	208	0	1178	1386			11880	0.1375	190	0	1081	1271			11880	0.1375	173	0	982	1155
11890	0.137616	225	0	1275	1500			11890	0.137616	225	0	1275	1500			11890	0.137616	136	0	770	906			11890	0.137616	208	0	1179	1387			11890	0.137616	190	0	1082	1272			11890	0.137616	173	0	983	1156
11900	0.137731	225	0	1275	1500			11900	0.137731	225	0	1275	1500			11900	0.137731	136	0	771	907			11900	0.137731	208	0	1180	1388			11900	0.137731	190	0	1083	1273			11900	0.137731	173	0	984	1157
11910	0.137847	225	0	1275	1500			11910	0.137847	225	0	1275	1500			11910	0.137847	136	0	772	908			11910	0.137847	208	0	1180	1388			11910	0.137847	190	0	1084	1274			11910	0.137847	173	0	984	1157
11920	0.137963	225	0	1275	1500			11920	0.137963	225	0	1275	1500			11920	0.137963	136	0	773	909			11920	0.137963	208	0	1181	1389			11920	0.137963	190	0	1084	1274			11920	0.137963	173	0	985	1158
11930	0.138079	225	0	1275	1500			11930	0.138079	225	0	1275	1500			11930	0.138079	136	0	774	910			11930	0.138079	208	0	1182	1390			11930	0.138079	191	0	1085	1276			11930	0.138079	173	0	986	1159
11940	0.138194	225	0	1275	1500			11940	0.138194	225	0	1275	1500			11940	0.138194	136	0	775	911			11940	0.138194	208	0	1182	1390			11940	0.138194	191	0	1086	1277			11940	0.138194	174	0	987	1161
11950	0.13831	225	0	1275	1500			11950	0.13831	225	0	1275	1500			11950	0.13831	137	0	776	913			11950	0.13831	209	0	1183	1392			11950	0.13831	191	0	1087	1278			11950	0.13831	174	0	987	1161
11960	0.138426	225	0	1275	1500			11960	0.138426	225	0	1275	1500			11960	0.138426	137	0	777	914			11960	0.138426	209	0	1184	1393			11960	0.138426	191	0	1088	1279			11960	0.138426	174	0	988	1162
11970	0.138542	225	0	1275	1500			11970	0.138542	225	0	1275	1500			11970	0.138542	137	0	778	915			11970	0.138542	209	0	1184	1393			11970	0.138542	191	0	1088	1279			11970	0.138542	174	0	989	1163
11980	0.138657	225	0	1275	1500			11980	0.138657	225	0	1275	1500			11980	0.138657	137	0	779	916			11980	0.138657	209	0	1185	1394			11980	0.138657	191	0	1089	1280			11980	0.138657	174	0	990	1164
11990	0.138773	225	0	1275	1500			11990	0.138773	225	0	1275	1500			11990	0.138773	137	0	780	917			11990	0.138773	209	0	1186	1395			11990	0.138773	191	0	1090	1281			11990	0.138773	174	0	990	1164
12000	0.138889	225	0	1275	1500			12000	0.138889	225	0	1275	1500			12000	0.138889	137	0	781	918			12000	0.138889	209	0	1186	1395			12000	0.138889	192	0	1091	1283			12000	0.138889	174	0	991	1165
12010	0.139005	225	0	1275	1500			12010	0.139005	225	0	1275	1500			12010	0.139005	137	0	782	919			12010	0.139005	209	0	1187	1396			12010	0.139005	192	0	1092	1284			12010	0.139005	175	0	992	1167
12020	0.13912	225	0	1275	1500			12020	0.13912	225	0	1275	1500			12020	0.13912	138	0	783	921			12020	0.13912	209	0	1188	1397			12020	0.13912	192	0	1092	1284			12020	0.13912	175	0	992	1167
12030	0.139236	225	0	1275	1500			12030	0.139236	225	0	1275	1500			12030	0.139236	138	0	784	922			12030	0.139236	209	0	1188	1397			12030	0.139236	192	0	1093	1285			12030	0.139236	175	0	993	1168
12040	0.139352	225	0	1275	1500			12040	0.139352	225	0	1275	1500			12040	0.139352	138	0	785	923			12040	0.139352	210	0	1189	1399			12040	0.139352	192	0	1094	1286			12040	0.139352	175	0	994	1169
12050	0.139468	225	0	1275	1500			12050	0.139468	225	0	1275	1500			12050	0.139468	138	0	786	924			12050	0.139468	210	0	1190	1400			12050	0.139468	192	0	1095	1287			12050	0.139468	175	0	995	1170
12060	0.139583	225	0	1275	1500			12060	0.139583	225	0	1275	1500			12060	0.139583	138	0	787	925			12060	0.139583	210	0	1190	1400			12060	0.139583	192	0	1095	1287			12060	0.139583	175	0	995	1170
12070	0.139699	225	0	1275	1500			12070	0.139699	225	0	1275	1500			12070	0.139699	138	0	788	926			12070	0.139699	210	0	1191	1401			12070	0.139699	193	0	1096	1289			12070	0.139699	175	0	996	1171
12080	0.139815	225	0	1275	1500			12080	0.139815	225	0	1275	1500			12080	0.139815	139	0	789	928			12080	0.139815	210	0	1192	1402			12080	0.139815	193	0	1097	1290			12080	0.139815	175	0	997	1172
12090	0.139931	225	0	1275	1500			12090	0.139931	225	0	1275	1500			12090	0.139931	139	0	790	929			12090	0.139931	210	0	1192	1402			12090	0.139931	193	0	1098	1291			12090	0.139931	176	0	998	1174
12100	0.140046	225	0	1275	1500			12100	0.140046	225	0	1275	1500			12100	0.140046	139	0	791	930			12100	0.140046	210	0	1193	1403			12100	0.140046	193	0	1099	1292			12100	0.140046	176	0	999	1175
12110	0.140162	225	0	1275	1500			12110	0.140162	225	0	1275	1500			12110	0.140162	139	0	792	931			12110	0.140162	210	0	1194	1404			12110	0.140162	193	0	1099	1292			12110	0.140162	176	0	999	1175
12120	0.140278	225	0	1275	1500			12120	0.140278	225	0	1275	1500			12120	0.140278	139	0	793	932			12120	0.140278	211	0	1194	1405			12120	0.140278	193	0	1100	1293			12120	0.140278	176	0	1000	1176
12130	0.140394	225	0	1275	1500			12130	0.140394	225	0	1275	1500			12130	0.140394	139	0	794	933			12130	0.140394	211	0	1195	1406			12130	0.140394	193	0	1101	1294			12130	0.140394	176	0	1001	1177
12140	0.140509	225	0	1275	1500			12140	0.140509	225	0	1275	1500			12140	0.140509	140	0	795	935			12140	0.140509	211	0	1196	1407			12140	0.140509	194	0	1102	1296			12140	0.140509	176	0	1002	1178
12150	0.140625	225	0	1275	1500			12150	0.140625	225	0	1275	1500			12150	0.140625	140	0	796	936			12150	0.140625	211	0	1196	1407			12150	0.140625	194	0	1103	1297			12150	0.140625	176	0	1002	1178
12160	0.140741	225	0	1275	1500			12160	0.140741	225	0	1275	1500			12160	0.140741	140	0	797	937			12160	0.140741	211	0	1197	1408			12160	0.140741	194	0	1103	1297			12160	0.140741	176	0	1003	1179
12170	0.140856	225	0	1275	1500			12170	0.140856	225	0	1275	1500			12170	0.140856	140	0	798	938			12170	0.140856	211	0	1198	1409			12170	0.140856	194	0	1104	1298			12170	0.140856	177	0	1004	1181
12180	0.140972	225	0	1275	1500			12180	0.140972	225	0	1275	1500			12180	0.140972	140	0	799	939			12180	0.140972	211	0	1198	1409			12180	0.140972	194	0	1105	1299			12180	0.140972	177	0	1005	1182
12190	0.141088	225	0	1275	1500			12190	0.141088	225	0	1275	1500			12190	0.141088	141	0	800	941			12190	0.141088	211	0	1199	1410			12190	0.141088	194	0	1106	1300			12190	0.141088	177	0	1005	1182
12200	0.141204	225	0	1275	1500			12200	0.141204	225	0	1275	1500			12200	0.141204	141	0	801	942			12200	0.141204	211	0	1200	1411			12200	0.141204	194	0	1107	1301			12200	0.141204	177	0	1006	1183
12210	0.141319	225	0	1275	1500			12210	0.141319	225	0	1275	1500			12210	0.141319	141	0	802	943			12210	0.141319	212	0	1200	1412			12210	0.141319	195	0	1107	1302			12210	0.141319	177	0	1007	1184
12220	0.141435	225	0	1275	1500			12220	0.141435	225	0	1275	1500			12220	0.141435	141	0	803	944			12220	0.141435	212	0	1201	1413			12220	0.141435	195	0	1108	1303			12220	0.141435	177	0	1008	1185
12230	0.141551	225	0	1275	1500			12230	0.141551	225	0	1275	1500			12230	0.141551	141	0	804	945			12230	0.141551	212	0	1202	1414			12230	0.141551	195	0	1109	1304			12230	0.141551	177	0	1008	1185
12240	0.141667	225	0	1275	1500			12240	0.141667	225	0	1275	1500			12240	0.141667	141	0	805	946			12240	0.141667	212	0	1202	1414			12240	0.141667	195	0	1110	1305			12240	0.141667	178	0	1009	1187
12250	0.141782	225	0	1275	1500			12250	0.141782	225	0	1275	1500			12250	0.141782	142	0	806	948			12250	0.141782	212	0	1203	1415			12250	0.141782	195	0	1111	1306			12250	0.141782	178	0	1010	1188
12260	0.141898	225	0	1275	1500			12260	0.141898	225	0	1275	1500			12260	0.141898	142	0	807	949			12260	0.141898	212	0	1204	1416			12260	0.141898	195	0	1111	1306			12260	0.141898	178	0	1011	1189
12270	0.142014	225	0	1275	1500			12270	0.142014	225	0	1275	1500			12270	0.142014	142	0	808	950			12270	0.142014	212	0	1204	1416			12270	0.142014	195	0	1112	1307			12270	0.142014	178	0	1011	1189
12280	0.14213	225	0	1275	1500			12280	0.14213	225	0	1275	1500			12280	0.14213	142	0	809	951			12280	0.14213	212	0	1205	1417			12280	0.14213	196	0	1113	1309			12280	0.14213	178	0	1012	1190
12290	0.142245	225	0	1275	1500			12290	0.142245	225	0	1275	1500			12290	0.142245	142	0	810	952			12290	0.142245	213	0	1206	1419			12290	0.142245	196	0	1114	1310			12290	0.142245	178	0	1013	1191
12300	0.142361	225	0	1275	1500			12300	0.142361	225	0	1275	1500			12300	0.142361	142	0	811	953			12300	0.142361	213	0	1206	1419			12300	0.142361	196	0	1115	1311			12300	0.142361	178	0	1014	1192
12310	0.142477	225	0	1275	1500			12310	0.142477	225	0	1275	1500			12310	0.142477	143	0	812	955			12310	0.142477	213	0	1207	1420			12310	0.142477	196	0	1115	1311			12310	0.142477	178	0	1014	1192
12320	0.142593	225	0	1275	1500			12320	0.142593	225	0	1275	1500			12320	0.142593	143	0	813	956			12320	0.142593	213	0	1208	1421			12320	0.142593	196	0	1116	1312			12320	0.142593	179	0	1015	1194
12330	0.142708	225	0	1275	1500			12330	0.142708	225	0	1275	1500			12330	0.142708	143	0	814	957			12330	0.142708	213	0	1208	1421			12330	0.142708	196	0	1117	1313			12330	0.142708	179	0	1016	1195
12340	0.142824	225	0	1275	1500			12340	0.142824	225	0	1275	1500			12340	0.142824	143	0	815	958			12340	0.142824	213	0	1209	1422			12340	0.142824	196	0	1118	1314			12340	0.142824	179	0	1017	1196
12350	0.14294	225	0	1275	1500			12350	0.14294	225	0	1275	1500			12350	0.14294	143	0	816	959			12350	0.14294	213	0	1210	1423			12350	0.14294	197	0	1119	1316			12350	0.14294	179	0	1018	1197
12360	0.143056	225	0	1275	1500			12360	0.143056	225	0	1275	1500			12360	0.143056	143	0	817	960			12360	0.143056	213	0	1210	1423			12360	0.143056	197	0	1119	1316			12360	0.143056	179	0	1018	1197
12370	0.143171	225	0	1275	1500			12370	0.143171	225	0	1275	1500			12370	0.143171	144	0	818	962			12370	0.143171	214	0	1211	1425			12370	0.143171	197	0	1120	1317			12370	0.143171	179	0	1019	1198
12380	0.143287	225	0	1275	1500			12380	0.143287	225	0	1275	1500			12380	0.143287	144	0	819	963			12380	0.143287	214	0	1212	1426			12380	0.143287	197	0	1121	1318			12380	0.143287	179	0	1020	1199
12390	0.143403	225	0	1275	1500			12390	0.143403	225	0	1275	1500			12390	0.143403	144	0	820	964			12390	0.143403	214	0	1212	1426			12390	0.143403	197	0	1122	1319			12390	0.143403	180	0	1021	1201
12400	0.143519	225	0	1275	1500			12400	0.143519	225	0	1275	1500			12400	0.143519	144	0	821	965			12400	0.143519	214	0	1213	1427			12400	0.143519	197	0	1123	1320			12400	0.143519	180	0	1021	1201
12410	0.143634	225	0	1275	1500			12410	0.143634	225	0	1275	1500			12410	0.143634	144	0	822	966			12410	0.143634	214	0	1214	1428			12410	0.143634	198	0	1123	1321			12410	0.143634	180	0	1022	1202
12420	0.14375	225	0	1275	1500			12420	0.14375	225	0	1275	1500			12420	0.14375	144	0	823	967			12420	0.14375	214	0	1214	1428			12420	0.14375	198	0	1124	1322			12420	0.14375	180	0	1023	1203
12430	0.143866	225	0	1275	1500			12430	0.143866	225	0	1275	1500			12430	0.143866	145	0	824	969			12430	0.143866	214	0	1215	1429			12430	0.143866	198	0	1125	1323			12430	0.143866	180	0	1024	1204
12440	0.143981	225	0	1275	1500			12440	0.143981	225	0	1275	1500			12440	0.143981	145	0	825	970			12440	0.143981	214	0	1216	1430			12440	0.143981	198	0	1126	1324			12440	0.143981	180	0	1024	1204
12450	0.144097	225	0	1275	1500			12450	0.144097	225	0	1275	1500			12450	0.144097	145	0	826	971			12450	0.144097	215	0	1216	1431			12450	0.144097	198	0	1127	1325			12450	0.144097	180	0	1025	1205
12460	0.144213	225	0	1275	1500			12460	0.144213	225	0	1275	1500			12460	0.144213	145	0	827	972			12460	0.144213	215	0	1217	1432			12460	0.144213	198	0	1127	1325			12460	0.144213	181	0	1026	1207
12470	0.144329	225	0	1275	1500			12470	0.144329	225	0	1275	1500			12470	0.144329	145	0	828	973			12470	0.144329	215	0	1218	1433			12470	0.144329	198	0	1128	1326			12470	0.144329	181	0	1027	1208
12480	0.144444	225	0	1275	1500			12480	0.144444	225	0	1275	1500			12480	0.144444	145	0	829	974			12480	0.144444	215	0	1218	1433			12480	0.144444	199	0	1129	1328			12480	0.144444	181	0	1027	1208
12490	0.14456	225	0	1275	1500			12490	0.14456	225	0	1275	1500			12490	0.14456	146	0	830	976			12490	0.14456	215	0	1219	1434			12490	0.14456	199	0	1130	1329			12490	0.14456	181	0	1028	1209
12500	0.144676	225	0	1275	1500			12500	0.144676	225	0	1275	1500			12500	0.144676	146	0	831	977			12500	0.144676	215	0	1220	1435			12500	0.144676	199	0	1131	1330			12500	0.144676	181	0	1029	1210
12510	0.144792	225	0	1275	1500			12510	0.144792	225	0	1275	1500			12510	0.144792	146	0	832	978			12510	0.144792	215	0	1220	1435			12510	0.144792	199	0	1131	1330			12510	0.144792	181	0	1030	1211
12520	0.144907	225	0	1275	1500			12520	0.144907	225	0	1275	1500			12520	0.144907	146	0	833	979			12520	0.144907	215	0	1221	1436			12520	0.144907	199	0	1132	1331			12520	0.144907	181	0	1030	1211
12530	0.145023	225	0	1275	1500			12530	0.145023	225	0	1275	1500			12530	0.145023	146	0	834	980			12530	0.145023	216	0	1222	1438			12530	0.145023	199	0	1133	1332			12530	0.145023	182	0	1031	1213
12540	0.145139	225	0	1275	1500			12540	0.145139	225	0	1275	1500			12540	0.145139	146	0	835	981			12540	0.145139	216	0	1222	1438			12540	0.145139	199	0	1134	1333			12540	0.145139	182	0	1032	1214
12550	0.145255	225	0	1275	1500			12550	0.145255	225	0	1275	1500			12550	0.145255	147	0	836	983			12550	0.145255	216	0	1223	1439			12550	0.145255	200	0	1135	1335			12550	0.145255	182	0	1033	1215
12560	0.14537	225	0	1275	1500			12560	0.14537	225	0	1275	1500			12560	0.14537	147	0	837	984			12560	0.14537	216	0	1224	1440			12560	0.14537	200	0	1135	1335			12560	0.14537	182	0	1033	1215
12570	0.145486	225	0	1275	1500			12570	0.145486	225	0	1275	1500			12570	0.145486	147	0	838	985			12570	0.145486	216	0	1224	1440			12570	0.145486	200	0	1136	1336			12570	0.145486	182	0	1034	1216
12580	0.145602	225	0	1275	1500			12580	0.145602	225	0	1275	1500			12580	0.145602	147	0	839	986			12580	0.145602	216	0	1225	1441			12580	0.145602	200	0	1137	1337			12580	0.145602	182	0	1035	1217
12590	0.145718	225	0	1275	1500			12590	0.145718	225	0	1275	1500			12590	0.145718	147	0	840	987			12590	0.145718	216	0	1226	1442			12590	0.145718	200	0	1138	1338			12590	0.145718	182	0	1036	1218
12600	0.145833	225	0	1275	1500			12600	0.145833	225	0	1275	1500			12600	0.145833	148	0	841	989			12600	0.145833	217	0	1227	1444			12600	0.145833	200	0	1139	1339			12600	0.145833	183	0	1037	1220
12610	0.145949	225	0	1275	1500			12610	0.145949	225	0	1275	1500			12610	0.145949	148	0	841	989			12610	0.145949	217	0	1227	1444			12610	0.145949	201	0	1140	1341			12610	0.145949	183	0	1037	1220
12620	0.146065	225	0	1275	1500			12620	0.146065	225	0	1275	1500			12620	0.146065	148	0	842	990			12620	0.146065	217	0	1228	1445			12620	0.146065	201	0	1140	1341			12620	0.146065	183	0	1038	1221
12630	0.146181	225	0	1275	1500			12630	0.146181	225	0	1275	1500			12630	0.146181	148	0	843	991			12630	0.146181	217	0	1228	1445			12630	0.146181	201	0	1141	1342			12630	0.146181	183	0	1039	1222
12640	0.146296	225	0	1275	1500			12640	0.146296	225	0	1275	1500			12640	0.146296	148	0	844	992			12640	0.146296	217	0	1229	1446			12640	0.146296	201	0	1142	1343			12640	0.146296	183	0	1039	1222
12650	0.146412	225	0	1275	1500			12650	0.146412	225	0	1275	1500			12650	0.146412	148	0	845	993			12650	0.146412	217	0	1230	1447			12650	0.146412	201	0	1143	1344			12650	0.146412	183	0	1040	1223
12660	0.146528	225	0	1275	1500			12660	0.146528	225	0	1275	1500			12660	0.146528	149	0	846	995			12660	0.146528	217	0	1230	1447			12660	0.146528	201	0	1143	1344			12660	0.146528	183	0	1041	1224
12670	0.146644	225	0	1275	1500			12670	0.146644	225	0	1275	1500			12670	0.146644	149	0	847	996			12670	0.146644	217	0	1231	1448			12670	0.146644	201	0	1144	1345			12670	0.146644	183	0	1042	1225
12680	0.146759	225	0	1275	1500			12680	0.146759	225	0	1275	1500			12680	0.146759	149	0	848	997			12680	0.146759	217	0	1232	1449			12680	0.146759	201	0	1145	1346			12680	0.146759	184	0	1043	1227
12690	0.146875	225	0	1275	1500			12690	0.146875	225	0	1275	1500			12690	0.146875	149	0	849	998			12690	0.146875	217	0	1232	1449			12690	0.146875	202	0	1146	1348			12690	0.146875	184	0	1043	1227
12700	0.146991	225	0	1275	1500			12700	0.146991	225	0	1275	1500			12700	0.146991	149	0	850	999			12700	0.146991	218	0	1233	1451			12700	0.146991	202	0	1147	1349			12700	0.146991	184	0	1044	1228
12710	0.147106	225	0	1275	1500			12710	0.147106	225	0	1275	1500			12710	0.147106	149	0	851	1000			12710	0.147106	218	0	1234	1452			12710	0.147106	202	0	1148	1350			12710	0.147106	184	0	1045	1229
12720	0.147222	225	0	1275	1500			12720	0.147222	225	0	1275	1500			12720	0.147222	150	0	852	1002			12720	0.147222	218	0	1234	1452			12720	0.147222	202	0	1148	1350			12720	0.147222	184	0	1046	1230
12730	0.147338	225	0	1275	1500			12730	0.147338	225	0	1275	1500			12730	0.147338	150	0	853	1003			12730	0.147338	218	0	1235	1453			12730	0.147338	202	0	1149	1351			12730	0.147338	184	0	1046	1230
12740	0.147454	225	0	1275	1500			12740	0.147454	225	0	1275	1500			12740	0.147454	150	0	854	1004			12740	0.147454	218	0	1236	1454			12740	0.147454	202	0	1150	1352			12740	0.147454	184	0	1047	1231
12750	0.147569	225	0	1275	1500			12750	0.147569	225	0	1275	1500			12750	0.147569	150	0	855	1005			12750	0.147569	218	0	1236	1454			12750	0.147569	202	0	1151	1353			12750	0.147569	184	0	1048	1232
12760	0.147685	225	0	1275	1500			12760	0.147685	225	0	1275	1500			12760	0.147685	150	0	856	1006			12760	0.147685	218	0	1237	1455			12760	0.147685	203	0	1152	1355			12760	0.147685	185	0	1049	1234
12770	0.147801	225	0	1275	1500			12770	0.147801	225	0	1275	1500			12770	0.147801	150	0	857	1007			12770	0.147801	218	0	1238	1456			12770	0.147801	203	0	1152	1355			12770	0.147801	185	0	1049	1234
12780	0.147917	225	0	1275	1500			12780	0.147917	225	0	1275	1500			12780	0.147917	151	0	858	1009			12780	0.147917	218	0	1238	1456			12780	0.147917	203	0	1153	1356			12780	0.147917	185	0	1050	1235
12790	0.148032	225	0	1275	1500			12790	0.148032	225	0	1275	1500			12790	0.148032	151	0	859	1010			12790	0.148032	219	0	1239	1458			12790	0.148032	203	0	1154	1357			12790	0.148032	185	0	1051	1236
12800	0.148148	225	0	1275	1500			12800	0.148148	225	0	1275	1500			12800	0.148148	151	0	860	1011			12800	0.148148	219	0	1240	1459			12800	0.148148	203	0	1155	1358			12800	0.148148	185	0	1052	1237
12810	0.148264	225	0	1275	1500			12810	0.148264	225	0	1275	1500			12810	0.148264	151	0	861	1012			12810	0.148264	219	0	1240	1459			12810	0.148264	203	0	1156	1359			12810	0.148264	185	0	1052	1237
12820	0.14838	225	0	1275	1500			12820	0.14838	225	0	1275	1500			12820	0.14838	151	0	862	1013			12820	0.14838	219	0	1241	1460			12820	0.14838	203	0	1156	1359			12820	0.14838	185	0	1053	1238
12830	0.148495	225	0	1275	1500			12830	0.148495	225	0	1275	1500			12830	0.148495	151	0	863	1014			12830	0.148495	219	0	1242	1461			12830	0.148495	204	0	1157	1361			12830	0.148495	185	0	1054	1239
12840	0.148611	225	0	1275	1500			12840	0.148611	225	0	1275	1500			12840	0.148611	152	0	864	1016			12840	0.148611	219	0	1242	1461			12840	0.148611	204	0	1158	1362			12840	0.148611	186	0	1055	1241
12850	0.148727	225	0	1275	1500			12850	0.148727	225	0	1275	1500			12850	0.148727	152	0	865	1017			12850	0.148727	219	0	1243	1462			12850	0.148727	204	0	1159	1363			12850	0.148727	186	0	1055	1241
12860	0.148843	225	0	1275	1500			12860	0.148843	225	0	1275	1500			12860	0.148843	152	0	866	1018			12860	0.148843	219	0	1244	1463			12860	0.148843	204	0	1160	1364			12860	0.148843	186	0	1056	1242
12870	0.148958	225	0	1275	1500			12870	0.148958	225	0	1275	1500			12870	0.148958	152	0	867	1019			12870	0.148958	219	0	1244	1463			12870	0.148958	204	0	1160	1364			12870	0.148958	186	0	1057	1243
12880	0.149074	225	0	1275	1500			12880	0.149074	225	0	1275	1500			12880	0.149074	152	0	868	1020			12880	0.149074	220	0	1245	1465			12880	0.149074	204	0	1161	1365			12880	0.149074	186	0	1058	1244
12890	0.14919	225	0	1275	1500			12890	0.14919	225	0	1275	1500			12890	0.14919	153	0	869	1022			12890	0.14919	220	0	1246	1466			12890	0.14919	204	0	1162	1366			12890	0.14919	186	0	1059	1245
12900	0.149306	225	0	1275	1500			12900	0.149306	225	0	1275	1500			12900	0.149306	153	0	870	1023			12900	0.149306	220	0	1246	1466			12900	0.149306	205	0	1163	1368			12900	0.149306	186	0	1059	1245
12910	0.149421	225	0	1275	1500			12910	0.149421	225	0	1275	1500			12910	0.149421	153	0	871	1024			12910	0.149421	220	0	1247	1467			12910	0.149421	205	0	1164	1369			12910	0.149421	187	0	1060	1247
12920	0.149537	225	0	1275	1500			12920	0.149537	225	0	1275	1500			12920	0.149537	153	0	872	1025			12920	0.149537	220	0	1248	1468			12920	0.149537	205	0	1165	1370			12920	0.149537	187	0	1061	1248
12930	0.149653	225	0	1275	1500			12930	0.149653	225	0	1275	1500			12930	0.149653	153	0	873	1026			12930	0.149653	220	0	1248	1468			12930	0.149653	205	0	1165	1370			12930	0.149653	187	0	1062	1249
12940	0.149769	225	0	1275	1500			12940	0.149769	225	0	1275	1500			12940	0.149769	153	0	874	1027			12940	0.149769	220	0	1249	1469			12940	0.149769	205	0	1166	1371			12940	0.149769	187	0	1062	1249
12950	0.149884	225	0	1275	1500			12950	0.149884	225	0	1275	1500			12950	0.149884	154	0	875	1029			12950	0.149884	220	0	1250	1470			12950	0.149884	205	0	1167	1372			12950	0.149884	187	0	1063	1250
12960	0.15	225	0	1275	1500			12960	0.15	225	0	1275	1500			12960	0.15	154	0	876	1030			12960	0.15	220	0	1250	1470			12960	0.15	205	0	1168	1373			12960	0.15	187	0	1064	1251
12970	0.150116	225	0	1275	1500			12970	0.150116	225	0	1275	1500			12970	0.150116	154	0	877	1031			12970	0.150116	221	0	1251	1472			12970	0.150116	206	0	1169	1375			12970	0.150116	187	0	1065	1252
12980	0.150231	225	0	1275	1500			12980	0.150231	225	0	1275	1500			12980	0.150231	154	0	878	1032			12980	0.150231	221	0	1252	1473			12980	0.150231	206	0	1169	1375			12980	0.150231	187	0	1065	1252
12990	0.150347	225	0	1275	1500			12990	0.150347	225	0	1275	1500			12990	0.150347	154	0	879	1033			12990	0.150347	221	0	1252	1473			12990	0.150347	206	0	1170	1376			12990	0.150347	188	0	1066	1254
13000	0.150463	225	0	1275	1500			13000	0.150463	225	0	1275	1500			13000	0.150463	155	0	880	1035			13000	0.150463	221	0	1253	1474			13000	0.150463	206	0	1171	1377			13000	0.150463	188	0	1067	1255
13010	0.150579	225	0	1275	1500			13010	0.150579	225	0	1275	1500			13010	0.150579	155	0	880	1035			13010	0.150579	221	0	1254	1475			13010	0.150579	206	0	1172	1378			13010	0.150579	188	0	1068	1256
13020	0.150694	225	0	1275	1500			13020	0.150694	225	0	1275	1500			13020	0.150694	155	0	881	1036			13020	0.150694	221	0	1254	1475			13020	0.150694	206	0	1173	1379			13020	0.150694	188	0	1069	1257
13030	0.15081	225	0	1275	1500			13030	0.15081	225	0	1275	1500			13030	0.15081	155	0	882	1037			13030	0.15081	221	0	1255	1476			13030	0.15081	206	0	1173	1379			13030	0.15081	188	0	1069	1257
13040	0.150926	225	0	1275	1500			13040	0.150926	225	0	1275	1500			13040	0.150926	155	0	883	1038			13040	0.150926	221	0	1256	1477			13040	0.150926	207	0	1174	1381			13040	0.150926	188	0	1070	1258
13050	0.151042	225	0	1275	1500			13050	0.151042	225	0	1275	1500			13050	0.151042	155	0	884	1039			13050	0.151042	221	0	1256	1477			13050	0.151042	207	0	1175	1382			13050	0.151042	188	0	1071	1259
13060	0.151157	225	0	1275	1500			13060	0.151157	225	0	1275	1500			13060	0.151157	156	0	885	1041			13060	0.151157	222	0	1257	1479			13060	0.151157	207	0	1176	1383			13060	0.151157	188	0	1072	1260
13070	0.151273	225	0	1275	1500			13070	0.151273	225	0	1275	1500			13070	0.151273	156	0	886	1042			13070	0.151273	222	0	1258	1480			13070	0.151273	207	0	1177	1384			13070	0.151273	189	0	1072	1261
13080	0.151389	225	0	1275	1500			13080	0.151389	225	0	1275	1500			13080	0.151389	156	0	887	1043			13080	0.151389	222	0	1258	1480			13080	0.151389	207	0	1177	1384			13080	0.151389	189	0	1073	1262
13090	0.151505	225	0	1275	1500			13090	0.151505	225	0	1275	1500			13090	0.151505	156	0	888	1044			13090	0.151505	222	0	1259	1481			13090	0.151505	207	0	1178	1385			13090	0.151505	189	0	1074	1263
13100	0.15162	225	0	1275	1500			13100	0.15162	225	0	1275	1500			13100	0.15162	156	0	889	1045			13100	0.15162	222	0	1260	1482			13100	0.15162	207	0	1179	1386			13100	0.15162	189	0	1075	1264
13110	0.151736	225	0	1275	1500			13110	0.151736	225	0	1275	1500			13110	0.151736	156	0	890	1046			13110	0.151736	222	0	1260	1482			13110	0.151736	208	0	1180	1388			13110	0.151736	189	0	1075	1264
13120	0.151852	225	0	1275	1500			13120	0.151852	225	0	1275	1500			13120	0.151852	157	0	891	1048			13120	0.151852	222	0	1261	1483			13120	0.151852	208	0	1181	1389			13120	0.151852	189	0	1076	1265
13130	0.151968	225	0	1275	1500			13130	0.151968	225	0	1275	1500			13130	0.151968	157	0	892	1049			13130	0.151968	222	0	1262	1484			13130	0.151968	208	0	1182	1390			13130	0.151968	189	0	1077	1266
13140	0.152083	225	0	1275	1500			13140	0.152083	225	0	1275	1500			13140	0.152083	157	0	893	1050			13140	0.152083	222	0	1262	1484			13140	0.152083	208	0	1182	1390			13140	0.152083	190	0	1078	1268
13150	0.152199	225	0	1275	1500			13150	0.152199	225	0	1275	1500			13150	0.152199	157	0	894	1051			13150	0.152199	223	0	1263	1486			13150	0.152199	208	0	1183	1391			13150	0.152199	190	0	1079	1269
13160	0.152315	225	0	1275	1500			13160	0.152315	225	0	1275	1500			13160	0.152315	157	0	895	1052			13160	0.152315	223	0	1264	1487			13160	0.152315	208	0	1184	1392			13160	0.152315	190	0	1079	1269
13170	0.152431	225	0	1275	1500			13170	0.152431	225	0	1275	1500			13170	0.152431	158	0	896	1054			13170	0.152431	223	0	1264	1487			13170	0.152431	208	0	1185	1393			13170	0.152431	190	0	1080	1270
13180	0.152546	225	0	1275	1500			13180	0.152546	225	0	1275	1500			13180	0.152546	158	0	897	1055			13180	0.152546	223	0	1265	1488			13180	0.152546	209	0	1186	1395			13180	0.152546	190	0	1081	1271
13190	0.152662	225	0	1275	1500			13190	0.152662	225	0	1275	1500			13190	0.152662	158	0	898	1056			13190	0.152662	223	0	1266	1489			13190	0.152662	209	0	1186	1395			13190	0.152662	190	0	1082	1272
13200	0.152778	225	0	1275	1500			13200	0.152778	225	0	1275	1500			13200	0.152778	158	0	899	1057			13200	0.152778	223	0	1266	1489			13200	0.152778	209	0	1187	1396			13200	0.152778	190	0	1082	1272
13210	0.152894	225	0	1275	1500			13210	0.152894	225	0	1275	1500			13210	0.152894	158	0	900	1058			13210	0.152894	223	0	1267	1490			13210	0.152894	209	0	1188	1397			13210	0.152894	190	0	1083	1273
13220	0.153009	225	0	1275	1500			13220	0.153009	225	0	1275	1500			13220	0.153009	158	0	901	1059			13220	0.153009	223	0	1268	1491			13220	0.153009	209	0	1189	1398			13220	0.153009	191	0	1084	1275
13230	0.153125	225	0	1275	1500			13230	0.153125	225	0	1275	1500			13230	0.153125	159	0	902	1061			13230	0.153125	223	0	1268	1491			13230	0.153125	209	0	1190	1399			13230	0.153125	191	0	1085	1276
13240	0.153241	225	0	1275	1500			13240	0.153241	225	0	1275	1500			13240	0.153241	159	0	903	1062			13240	0.153241	224	0	1269	1493			13240	0.153241	209	0	1190	1399			13240	0.153241	191	0	1085	1276
13250	0.153356	225	0	1275	1500			13250	0.153356	225	0	1275	1500			13250	0.153356	159	0	904	1063			13250	0.153356	224	0	1270	1494			13250	0.153356	210	0	1191	1401			13250	0.153356	191	0	1086	1277
13260	0.153472	225	0	1275	1500			13260	0.153472	225	0	1275	1500			13260	0.153472	159	0	905	1064			13260	0.153472	224	0	1270	1494			13260	0.153472	210	0	1192	1402			13260	0.153472	191	0	1087	1278
13270	0.153588	225	0	1275	1500			13270	0.153588	225	0	1275	1500			13270	0.153588	159	0	906	1065			13270	0.153588	224	0	1271	1495			13270	0.153588	210	0	1193	1403			13270	0.153588	191	0	1088	1279
13280	0.153704	225	0	1275	1500			13280	0.153704	225	0	1275	1500			13280	0.153704	160	0	907	1067			13280	0.153704	224	0	1272	1496			13280	0.153704	210	0	1194	1404			13280	0.153704	191	0	1088	1279
13290	0.153819	225	0	1275	1500			13290	0.153819	225	0	1275	1500			13290	0.153819	160	0	908	1068			13290	0.153819	224	0	1272	1496			13290	0.153819	210	0	1194	1404			13290	0.153819	192	0	1089	1281
13300	0.153935	225	0	1275	1500			13300	0.153935	225	0	1275	1500			13300	0.153935	160	0	909	1069			13300	0.153935	224	0	1273	1497			13300	0.153935	210	0	1195	1405			13300	0.153935	192	0	1090	1282
13310	0.154051	225	0	1275	1500			13310	0.154051	225	0	1275	1500			13310	0.154051	160	0	910	1070			13310	0.154051	224	0	1274	1498			13310	0.154051	210	0	1196	1406			13310	0.154051	192	0	1091	1283
13320	0.154167	225	0	1275	1500			13320	0.154167	225	0	1275	1500			13320	0.154167	160	0	911	1071			13320	0.154167	224	0	1274	1498			13320	0.154167	211	0	1197	1408			13320	0.154167	192	0	1092	1284
13330	0.154282	225	0	1275	1500			13330	0.154282	225	0	1275	1500			13330	0.154282	160	0	912	1072			13330	0.154282	225	0	1275	1500			13330	0.154282	211	0	1198	1409			13330	0.154282	192	0	1092	1284
13340	0.154398	225	0	1275	1500			13340	0.154398	225	0	1275	1500			13340	0.154398	161	0	913	1074			13340	0.154398	225	0	1276	1501			13340	0.154398	211	0	1199	1410			13340	0.154398	192	0	1093	1285
13350	0.154514	225	0	1275	1500			13350	0.154514	225	0	1275	1500			13350	0.154514	161	0	914	1075			13350	0.154514	225	0	1276	1501			13350	0.154514	211	0	1199	1410			13350	0.154514	192	0	1094	1286
13360	0.15463	225	0	1275	1500			13360	0.15463	225	0	1275	1500			13360	0.15463	161	0	915	1076			13360	0.15463	225	0	1277	1502			13360	0.15463	211	0	1200	1411			13360	0.15463	193	0	1095	1288
13370	0.154745	225	0	1275	1500			13370	0.154745	225	0	1275	1500			13370	0.154745	161	0	916	1077			13370	0.154745	225	0	1278	1503			13370	0.154745	211	0	1201	1412			13370	0.154745	193	0	1095	1288
13380	0.154861	225	0	1275	1500			13380	0.154861	225	0	1275	1500			13380	0.154861	161	0	917	1078			13380	0.154861	225	0	1278	1503			13380	0.154861	212	0	1202	1414			13380	0.154861	193	0	1096	1289
13390	0.154977	225	0	1275	1500			13390	0.154977	225	0	1275	1500			13390	0.154977	162	0	918	1080			13390	0.154977	225	0	1279	1504			13390	0.154977	212	0	1203	1415			13390	0.154977	193	0	1097	1290
13400	0.155093	225	0	1275	1500			13400	0.155093	225	0	1275	1500			13400	0.155093	162	0	919	1081			13400	0.155093	225	0	1280	1505			13400	0.155093	212	0	1203	1415			13400	0.155093	193	0	1098	1291
13410	0.155208	225	0	1275	1500			13410	0.155208	225	0	1275	1500			13410	0.155208	162	0	920	1082			13410	0.155208	225	0	1280	1505			13410	0.155208	212	0	1204	1416			13410	0.155208	193	0	1098	1291
13420	0.155324	225	0	1275	1500			13420	0.155324	225	0	1275	1500			13420	0.155324	162	0	921	1083			13420	0.155324	226	0	1281	1507			13420	0.155324	212	0	1205	1417			13420	0.155324	193	0	1099	1292
13430	0.15544	225	0	1275	1500			13430	0.15544	225	0	1275	1500			13430	0.15544	162	0	922	1084			13430	0.15544	226	0	1282	1508			13430	0.15544	212	0	1206	1418			13430	0.15544	194	0	1100	1294
13440	0.155556	225	0	1275	1500			13440	0.155556	225	0	1275	1500			13440	0.155556	162	0	923	1085			13440	0.155556	226	0	1282	1508			13440	0.155556	212	0	1207	1419			13440	0.155556	194	0	1101	1295
13450	0.155671	225	0	1275	1500			13450	0.155671	225	0	1275	1500			13450	0.155671	163	0	924	1087			13450	0.155671	226	0	1283	1509			13450	0.155671	213	0	1208	1421			13450	0.155671	194	0	1102	1296
13460	0.155787	225	0	1275	1500			13460	0.155787	225	0	1275	1500			13460	0.155787	163	0	925	1088			13460	0.155787	226	0	1284	1510			13460	0.155787	213	0	1208	1421			13460	0.155787	194	0	1102	1296
13470	0.155903	225	0	1275	1500			13470	0.155903	225	0	1275	1500			13470	0.155903	163	0	926	1089			13470	0.155903	226	0	1284	1510			13470	0.155903	213	0	1209	1422			13470	0.155903	194	0	1103	1297
13480	0.156019	225	0	1275	1500			13480	0.156019	225	0	1275	1500			13480	0.156019	163	0	927	1090			13480	0.156019	226	0	1285	1511			13480	0.156019	213	0	1210	1423			13480	0.156019	194	0	1104	1298
13490	0.156134	225	0	1275	1500			13490	0.156134	225	0	1275	1500			13490	0.156134	163	0	928	1091			13490	0.156134	226	0	1286	1512			13490	0.156134	213	0	1211	1424			13490	0.156134	194	0	1105	1299
13500	0.15625	225	0	1275	1500			13500	0.15625	225	0	1275	1500			13500	0.15625	164	0	929	1093			13500	0.15625	227	0	1287	1514			13500	0.15625	213	0	1212	1425			13500	0.15625	195	0	1106	1301
13510	0.156366	225	0	1275	1500			13510	0.156366	225	0	1275	1500			13510	0.156366	164	0	930	1094			13510	0.156366	227	0	1287	1514			13510	0.156366	214	0	1213	1427			13510	0.156366	195	0	1106	1301
13520	0.156481	225	0	1275	1500			13520	0.156481	225	0	1275	1500			13520	0.156481	164	0	931	1095			13520	0.156481	227	0	1288	1515			13520	0.156481	214	0	1213	1427			13520	0.156481	195	0	1106	1301
13530	0.156597	225	0	1275	1500			13530	0.156597	225	0	1275	1500			13530	0.156597	164	0	932	1096			13530	0.156597	227	0	1288	1515			13530	0.156597	214	0	1214	1428			13530	0.156597	195	0	1107	1302
13540	0.156713	225	0	1275	1500			13540	0.156713	225	0	1275	1500			13540	0.156713	164	0	933	1097			13540	0.156713	227	0	1289	1516			13540	0.156713	214	0	1214	1428			13540	0.156713	195	0	1107	1302
13550	0.156829	225	0	1275	1500			13550	0.156829	225	0	1275	1500			13550	0.156829	164	0	934	1098			13550	0.156829	227	0	1290	1517			13550	0.156829	214	0	1215	1429			13550	0.156829	195	0	1108	1303
13560	0.156944	225	0	1275	1500			13560	0.156944	225	0	1275	1500			13560	0.156944	165	0	935	1100			13560	0.156944	227	0	1290	1517			13560	0.156944	214	0	1215	1429			13560	0.156944	195	0	1108	1303
13570	0.15706	225	0	1275	1500			13570	0.15706	225	0	1275	1500			13570	0.15706	165	0	936	1101			13570	0.15706	227	0	1291	1518			13570	0.15706	214	0	1216	1430			13570	0.15706	195	0	1109	1304
13580	0.157176	225	0	1275	1500			13580	0.157176	225	0	1275	1500			13580	0.157176	165	0	937	1102			13580	0.157176	227	0	1291	1518			13580	0.157176	214	0	1216	1430			13580	0.157176	195	0	1109	1304
13590	0.157292	225	0	1275	1500			13590	0.157292	225	0	1275	1500			13590	0.157292	165	0	938	1103			13590	0.157292	227	0	1292	1519			13590	0.157292	214	0	1217	1431			13590	0.157292	195	0	1110	1305
13600	0.157407	225	0	1275	1500			13600	0.157407	225	0	1275	1500			13600	0.157407	165	0	939	1104			13600	0.157407	228	0	1293	1521			13600	0.157407	214	0	1217	1431			13600	0.157407	195	0	1110	1305
13610	0.157523	225	0	1275	1500			13610	0.157523	225	0	1275	1500			13610	0.157523	165	0	940	1105			13610	0.157523	228	0	1293	1521			13610	0.157523	214	0	1218	1432			13610	0.157523	195	0	1110	1305
13620	0.157639	225	0	1275	1500			13620	0.157639	225	0	1275	1500			13620	0.157639	166	0	941	1107			13620	0.157639	228	0	1294	1522			13620	0.157639	214	0	1218	1432			13620	0.157639	195	0	1111	1306
13630	0.157755	225	0	1275	1500			13630	0.157755	225	0	1275	1500			13630	0.157755	166	0	942	1108			13630	0.157755	228	0	1295	1523			13630	0.157755	214	0	1219	1433			13630	0.157755	195	0	1111	1306
13640	0.15787	225	0	1275	1500			13640	0.15787	225	0	1275	1500			13640	0.15787	166	0	943	1109			13640	0.15787	228	0	1295	1523			13640	0.15787	215	0	1219	1434			13640	0.15787	195	0	1112	1307
13650	0.157986	225	0	1275	1500			13650	0.157986	225	0	1275	1500			13650	0.157986	166	0	944	1110			13650	0.157986	228	0	1296	1524			13650	0.157986	215	0	1220	1435			13650	0.157986	196	0	1112	1308
13660	0.158102	225	0	1275	1500			13660	0.158102	225	0	1275	1500			13660	0.158102	166	0	945	1111			13660	0.158102	228	0	1296	1524			13660	0.158102	215	0	1220	1435			13660	0.158102	196	0	1113	1309
13670	0.158218	225	0	1275	1500			13670	0.158218	225	0	1275	1500			13670	0.158218	166	0	946	1112			13670	0.158218	228	0	1297	1525			13670	0.158218	215	0	1221	1436			13670	0.158218	196	0	1113	1309
13680	0.158333	225	0	1275	1500			13680	0.158333	225	0	1275	1500			13680	0.158333	167	0	947	1114			13680	0.158333	228	0	1298	1526			13680	0.158333	215	0	1221	1436			13680	0.158333	196	0	1114	1310
13690	0.158449	225	0	1275	1500			13690	0.158449	225	0	1275	1500			13690	0.158449	167	0	948	1115			13690	0.158449	229	0	1298	1527			13690	0.158449	215	0	1222	1437			13690	0.158449	196	0	1114	1310
13700	0.158565	225	0	1275	1500			13700	0.158565	225	0	1275	1500			13700	0.158565	167	0	949	1116			13700	0.158565	229	0	1299	1528			13700	0.158565	215	0	1222	1437			13700	0.158565	196	0	1115	1311
13710	0.158681	225	0	1275	1500			13710	0.158681	225	0	1275	1500			13710	0.158681	167	0	950	1117			13710	0.158681	229	0	1300	1529			13710	0.158681	215	0	1223	1438			13710	0.158681	196	0	1115	1311
13720	0.158796	225	0	1275	1500			13720	0.158796	225	0	1275	1500			13720	0.158796	167	0	951	1118			13720	0.158796	229	0	1300	1529			13720	0.158796	215	0	1223	1438			13720	0.158796	196	0	1115	1311
13730	0.158912	225	0	1275	1500			13730	0.158912	225	0	1275	1500			13730	0.158912	167	0	952	1119			13730	0.158912	229	0	1301	1530			13730	0.158912	215	0	1224	1439			13730	0.158912	196	0	1116	1312
13740	0.159028	225	0	1275	1500			13740	0.159028	225	0	1275	1500			13740	0.159028	168	0	953	1121			13740	0.159028	229	0	1301	1530			13740	0.159028	215	0	1224	1439			13740	0.159028	196	0	1116	1312
13750	0.159144	225	0	1275	1500			13750	0.159144	225	0	1275	1500			13750	0.159144	168	0	954	1122			13750	0.159144	229	0	1302	1531			13750	0.159144	216	0	1225	1441			13750	0.159144	196	0	1117	1313
13760	0.159259	225	0	1275	1500			13760	0.159259	225	0	1275	1500			13760	0.159259	168	0	955	1123			13760	0.159259	229	0	1303	1532			13760	0.159259	216	0	1226	1442			13760	0.159259	196	0	1117	1313
13770	0.159375	225	0	1275	1500			13770	0.159375	225	0	1275	1500			13770	0.159375	168	0	956	1124			13770	0.159375	229	0	1303	1532			13770	0.159375	216	0	1226	1442			13770	0.159375	196	0	1118	1314
13780	0.159491	225	0	1275	1500			13780	0.159491	225	0	1275	1500			13780	0.159491	168	0	957	1125			13780	0.159491	230	0	1304	1534			13780	0.159491	216	0	1227	1443			13780	0.159491	197	0	1118	1315
13790	0.159606	225	0	1275	1500			13790	0.159606	225	0	1275	1500			13790	0.159606	169	0	958	1127			13790	0.159606	230	0	1304	1534			13790	0.159606	216	0	1227	1443			13790	0.159606	197	0	1119	1316
13800	0.159722	225	0	1275	1500			13800	0.159722	225	0	1275	1500			13800	0.159722	169	0	959	1128			13800	0.159722	230	0	1305	1535			13800	0.159722	216	0	1228	1444			13800	0.159722	197	0	1119	1316
13810	0.159838	225	0	1275	1500			13810	0.159838	225	0	1275	1500			13810	0.159838	169	0	959	1128			13810	0.159838	230	0	1306	1536			13810	0.159838	216	0	1228	1444			13810	0.159838	197	0	1119	1316
13820	0.159954	225	0	1275	1500			13820	0.159954	225	0	1275	1500			13820	0.159954	169	0	960	1129			13820	0.159954	230	0	1306	1536			13820	0.159954	216	0	1229	1445			13820	0.159954	197	0	1120	1317
13830	0.160069	225	0	1275	1500			13830	0.160069	225	0	1275	1500			13830	0.160069	169	0	961	1130			13830	0.160069	230	0	1307	1537			13830	0.160069	216	0	1229	1445			13830	0.160069	197	0	1120	1317
13840	0.160185	225	0	1275	1500			13840	0.160185	225	0	1275	1500			13840	0.160185	169	0	962	1131			13840	0.160185	230	0	1308	1538			13840	0.160185	216	0	1230	1446			13840	0.160185	197	0	1121	1318
13850	0.160301	225	0	1275	1500			13850	0.160301	225	0	1275	1500			13850	0.160301	170	0	963	1133			13850	0.160301	230	0	1308	1538			13850	0.160301	216	0	1230	1446			13850	0.160301	197	0	1121	1318
13860	0.160417	225	0	1275	1500			13860	0.160417	225	0	1275	1500			13860	0.160417	170	0	964	1134			13860	0.160417	230	0	1309	1539			13860	0.160417	217	0	1231	1448			13860	0.160417	197	0	1122	1319
13870	0.160532	225	0	1275	1500			13870	0.160532	225	0	1275	1500			13870	0.160532	170	0	965	1135			13870	0.160532	231	0	1309	1540			13870	0.160532	217	0	1231	1448			13870	0.160532	197	0	1122	1319
13880	0.160648	225	0	1275	1500			13880	0.160648	225	0	1275	1500			13880	0.160648	170	0	966	1136			13880	0.160648	231	0	1310	1541			13880	0.160648	217	0	1232	1449			13880	0.160648	197	0	1123	1320
13890	0.160764	225	0	1275	1500			13890	0.160764	225	0	1275	1500			13890	0.160764	170	0	967	1137			13890	0.160764	231	0	1311	1542			13890	0.160764	217	0	1232	1449			13890	0.160764	197	0	1123	1320
13900	0.16088	225	0	1275	1500			13900	0.16088	225	0	1275	1500			13900	0.16088	170	0	968	1138			13900	0.16088	231	0	1311	1542			13900	0.16088	217	0	1233	1450			13900	0.16088	197	0	1124	1321
13910	0.160995	225	0	1275	1500			13910	0.160995	225	0	1275	1500			13910	0.160995	171	0	969	1140			13910	0.160995	231	0	1312	1543			13910	0.160995	217	0	1233	1450			13910	0.160995	198	0	1124	1322
13920	0.161111	225	0	1275	1500			13920	0.161111	225	0	1275	1500			13920	0.161111	171	0	970	1141			13920	0.161111	231	0	1312	1543			13920	0.161111	217	0	1234	1451			13920	0.161111	198	0	1124	1322
13930	0.161227	225	0	1275	1500			13930	0.161227	225	0	1275	1500			13930	0.161227	171	0	971	1142			13930	0.161227	231	0	1313	1544			13930	0.161227	217	0	1234	1451			13930	0.161227	198	0	1125	1323
13940	0.161343	225	0	1275	1500			13940	0.161343	225	0	1275	1500			13940	0.161343	171	0	972	1143			13940	0.161343	231	0	1314	1545			13940	0.161343	217	0	1235	1452			13940	0.161343	198	0	1125	1323
13950	0.161458	225	0	1275	1500			13950	0.161458	225	0	1275	1500			13950	0.161458	171	0	973	1144			13950	0.161458	231	0	1314	1545			13950	0.161458	217	0	1235	1452			13950	0.161458	198	0	1126	1324
13960	0.161574	225	0	1275	1500			13960	0.161574	225	0	1275	1500			13960	0.161574	172	0	974	1146			13960	0.161574	232	0	1315	1547			13960	0.161574	217	0	1236	1453			13960	0.161574	198	0	1126	1324
13970	0.16169	225	0	1275	1500			13970	0.16169	225	0	1275	1500			13970	0.16169	172	0	975	1147			13970	0.16169	232	0	1316	1548			13970	0.16169	218	0	1236	1454			13970	0.16169	198	0	1127	1325
13980	0.161806	225	0	1275	1500			13980	0.161806	225	0	1275	1500			13980	0.161806	172	0	976	1148			13980	0.161806	232	0	1316	1548			13980	0.161806	218	0	1237	1455			13980	0.161806	198	0	1127	1325
13990	0.161921	225	0	1275	1500			13990	0.161921	225	0	1275	1500			13990	0.161921	172	0	977	1149			13990	0.161921	232	0	1317	1549			13990	0.161921	218	0	1237	1455			13990	0.161921	198	0	1128	1326
14000	0.162037	225	0	1275	1500			14000	0.162037	225	0	1275	1500			14000	0.162037	172	0	978	1150			14000	0.162037	232	0	1317	1549			14000	0.162037	218	0	1238	1456			14000	0.162037	198	0	1128	1326
14010	0.162153	225	0	1275	1500			14010	0.162153	225	0	1275	1500			14010	0.162153	172	0	979	1151			14010	0.162153	232	0	1318	1550			14010	0.162153	218	0	1238	1456			14010	0.162153	198	0	1129	1327
14020	0.162269	225	0	1275	1500			14020	0.162269	225	0	1275	1500			14020	0.162269	173	0	980	1153			14020	0.162269	232	0	1319	1551			14020	0.162269	218	0	1239	1457			14020	0.162269	198	0	1129	1327
14030	0.162384	225	0	1275	1500			14030	0.162384	225	0	1275	1500			14030	0.162384	173	0	981	1154			14030	0.162384	232	0	1319	1551			14030	0.162384	218	0	1239	1457			14030	0.162384	199	0	1129	1328
14040	0.1625	225	0	1275	1500			14040	0.1625	225	0	1275	1500			14040	0.1625	173	0	982	1155			14040	0.1625	232	0	1320	1552			14040	0.1625	218	0	1240	1458			14040	0.1625	199	0	1130	1329
14050	0.162616	225	0	1275	1500			14050	0.162616	225	0	1275	1500			14050	0.162616	173	0	983	1156			14050	0.162616	233	0	1321	1554			14050	0.162616	218	0	1241	1459			14050	0.162616	199	0	1130	1329
14060	0.162731	225	0	1275	1500			14060	0.162731	225	0	1275	1500			14060	0.162731	173	0	984	1157			14060	0.162731	233	0	1321	1554			14060	0.162731	218	0	1241	1459			14060	0.162731	199	0	1131	1330
14070	0.162847	225	0	1275	1500			14070	0.162847	225	0	1275	1500			14070	0.162847	174	0	985	1159			14070	0.162847	233	0	1322	1555			14070	0.162847	218	0	1242	1460			14070	0.162847	199	0	1131	1330
14080	0.162963	225	0	1275	1500			14080	0.162963	225	0	1275	1500			14080	0.162963	174	0	986	1160			14080	0.162963	233	0	1322	1555			14080	0.162963	219	0	1242	1461			14080	0.162963	199	0	1132	1331
14090	0.163079	225	0	1275	1500			14090	0.163079	225	0	1275	1500			14090	0.163079	174	0	987	1161			14090	0.163079	233	0	1323	1556			14090	0.163079	219	0	1243	1462			14090	0.163079	199	0	1132	1331
14100	0.163194	225	0	1275	1500			14100	0.163194	225	0	1275	1500			14100	0.163194	174	0	988	1162			14100	0.163194	233	0	1324	1557			14100	0.163194	219	0	1243	1462			14100	0.163194	199	0	1133	1332
14110	0.16331	225	0	1275	1500			14110	0.16331	225	0	1275	1500			14110	0.16331	174	0	989	1163			14110	0.16331	233	0	1324	1557			14110	0.16331	219	0	1244	1463			14110	0.16331	199	0	1133	1332
14120	0.163426	225	0	1275	1500			14120	0.163426	225	0	1275	1500			14120	0.163426	174	0	990	1164			14120	0.163426	233	0	1325	1558			14120	0.163426	219	0	1244	1463			14120	0.163426	199	0	1134	1333
14130	0.163542	225	0	1275	1500			14130	0.163542	225	0	1275	1500			14130	0.163542	175	0	991	1166			14130	0.163542	233	0	1325	1558			14130	0.163542	219	0	1245	1464			14130	0.163542	199	0	1134	1333
14140	0.163657	225	0	1275	1500			14140	0.163657	225	0	1275	1500			14140	0.163657	175	0	992	1167			14140	0.163657	234	0	1326	1560			14140	0.163657	219	0	1245	1464			14140	0.163657	199	0	1135	1334
14150	0.163773	225	0	1275	1500			14150	0.163773	225	0	1275	1500			14150	0.163773	175	0	993	1168			14150	0.163773	234	0	1327	1561			14150	0.163773	219	0	1246	1465			14150	0.163773	199	0	1135	1334
14160	0.163889	225	0	1275	1500			14160	0.163889	225	0	1275	1500			14160	0.163889	175	0	994	1169			14160	0.163889	234	0	1327	1561			14160	0.163889	219	0	1246	1465			14160	0.163889	200	0	1135	1335
14170	0.164005	225	0	1275	1500			14170	0.164005	225	0	1275	1500			14170	0.164005	175	0	995	1170			14170	0.164005	234	0	1328	1562			14170	0.164005	219	0	1247	1466			14170	0.164005	200	0	1136	1336
14180	0.16412	225	0	1275	1500			14180	0.16412	225	0	1275	1500			14180	0.16412	176	0	996	1172			14180	0.16412	234	0	1329	1563			14180	0.16412	219	0	1247	1466			14180	0.16412	200	0	1136	1336
14190	0.164236	225	0	1275	1500			14190	0.164236	225	0	1275	1500			14190	0.164236	176	0	997	1173			14190	0.164236	234	0	1329	1563			14190	0.164236	220	0	1248	1468			14190	0.164236	200	0	1137	1337
14200	0.164352	225	0	1275	1500			14200	0.164352	225	0	1275	1500			14200	0.164352	176	0	998	1174			14200	0.164352	234	0	1330	1564			14200	0.164352	220	0	1248	1468			14200	0.164352	200	0	1137	1337
14210	0.164468	225	0	1275	1500			14210	0.164468	225	0	1275	1500			14210	0.164468	176	0	999	1175			14210	0.164468	234	0	1331	1565			14210	0.164468	220	0	1249	1469			14210	0.164468	200	0	1138	1338
14220	0.164583	225	0	1275	1500			14220	0.164583	225	0	1275	1500			14220	0.164583	176	0	1000	1176			14220	0.164583	234	0	1331	1565			14220	0.164583	220	0	1249	1469			14220	0.164583	200	0	1138	1338
14230	0.164699	225	0	1275	1500			14230	0.164699	225	0	1275	1500			14230	0.164699	176	0	1001	1177			14230	0.164699	235	0	1332	1567			14230	0.164699	220	0	1250	1470			14230	0.164699	200	0	1139	1339
14240	0.164815	225	0	1275	1500			14240	0.164815	225	0	1275	1500			14240	0.164815	177	0	1002	1179			14240	0.164815	235	0	1332	1567			14240	0.164815	220	0	1250	1470			14240	0.164815	200	0	1139	1339
14250	0.164931	225	0	1275	1500			14250	0.164931	225	0	1275	1500			14250	0.164931	177	0	1003	1180			14250	0.164931	235	0	1333	1568			14250	0.164931	220	0	1251	1471			14250	0.164931	200	0	1140	1340
14260	0.165046	225	0	1275	1500			14260	0.165046	225	0	1275	1500			14260	0.165046	177	0	1004	1181			14260	0.165046	235	0	1334	1569			14260	0.165046	220	0	1252	1472			14260	0.165046	200	0	1140	1340
14270	0.165162	225	0	1275	1500			14270	0.165162	225	0	1275	1500			14270	0.165162	177	0	1005	1182			14270	0.165162	235	0	1334	1569			14270	0.165162	220	0	1252	1472			14270	0.165162	200	0	1141	1341
14280	0.165278	225	0	1275	1500			14280	0.165278	225	0	1275	1500			14280	0.165278	177	0	1006	1183			14280	0.165278	235	0	1335	1570			14280	0.165278	220	0	1253	1473			14280	0.165278	201	0	1141	1342
14290	0.165394	225	0	1275	1500			14290	0.165394	225	0	1275	1500			14290	0.165394	178	0	1007	1185			14290	0.165394	235	0	1336	1571			14290	0.165394	220	0	1253	1473			14290	0.165394	201	0	1141	1342
14300	0.165509	225	0	1275	1500			14300	0.165509	225	0	1275	1500			14300	0.165509	178	0	1008	1186			14300	0.165509	235	0	1336	1571			14300	0.165509	221	0	1254	1475			14300	0.165509	201	0	1142	1343
14310	0.165625	225	0	1275	1500			14310	0.165625	225	0	1275	1500			14310	0.165625	178	0	1009	1187			14310	0.165625	235	0	1337	1572			14310	0.165625	221	0	1254	1475			14310	0.165625	201	0	1142	1343
14320	0.165741	225	0	1275	1500			14320	0.165741	225	0	1275	1500			14320	0.165741	178	0	1010	1188			14320	0.165741	236	0	1337	1573			14320	0.165741	221	0	1255	1476			14320	0.165741	201	0	1143	1344
14330	0.165856	225	0	1275	1500			14330	0.165856	225	0	1275	1500			14330	0.165856	178	0	1011	1189			14330	0.165856	236	0	1338	1574			14330	0.165856	221	0	1255	1476			14330	0.165856	201	0	1143	1344
14340	0.165972	225	0	1275	1500			14340	0.165972	225	0	1275	1500			14340	0.165972	178	0	1012	1190			14340	0.165972	236	0	1339	1575			14340	0.165972	221	0	1256	1477			14340	0.165972	201	0	1144	1345
14350	0.166088	225	0	1275	1500			14350	0.166088	225	0	1275	1500			14350	0.166088	179	0	1013	1192			14350	0.166088	236	0	1339	1575			14350	0.166088	221	0	1256	1477			14350	0.166088	201	0	1144	1345
14360	0.166204	225	0	1275	1500			14360	0.166204	225	0	1275	1500			14360	0.166204	179	0	1014	1193			14360	0.166204	236	0	1340	1576			14360	0.166204	221	0	1257	1478			14360	0.166204	201	0	1145	1346
14370	0.166319	225	0	1275	1500			14370	0.166319	225	0	1275	1500			14370	0.166319	179	0	1015	1194			14370	0.166319	236	0	1341	1577			14370	0.166319	221	0	1257	1478			14370	0.166319	201	0	1145	1346
14380	0.166435	225	0	1275	1500			14380	0.166435	225	0	1275	1500			14380	0.166435	179	0	1016	1195			14380	0.166435	236	0	1341	1577			14380	0.166435	221	0	1258	1479			14380	0.166435	201	0	1146	1347
14390	0.166551	225	0	1275	1500			14390	0.166551	225	0	1275	1500			14390	0.166551	179	0	1017	1196			14390	0.166551	236	0	1342	1578			14390	0.166551	221	0	1258	1479			14390	0.166551	201	0	1146	1347
14400	0.166667	225	0	1275	1500			14400	0.166667	225	0	1275	1500			14400	0.166667	180	0	1019	1199			14400	0.166667	237	0	1343	1580			14400	0.166667	221	0	1259	1480			14400	0.166667	202	0	1147	1349
14410	0.166782	225	0	1275	1500			14410	0.166782	225	0	1275	1500			14410	0.166782	180	0	1019	1199			14410	0.166782	237	0	1343	1580			14410	0.166782	222	0	1260	1482			14410	0.166782	202	0	1147	1349
14420	0.166898	225	0	1275	1500			14420	0.166898	225	0	1275	1500			14420	0.166898	180	0	1020	1200			14420	0.166898	237	0	1344	1581			14420	0.166898	222	0	1260	1482			14420	0.166898	202	0	1147	1349
14430	0.167014	225	0	1275	1500			14430	0.167014	225	0	1275	1500			14430	0.167014	180	0	1021	1201			14430	0.167014	237	0	1344	1581			14430	0.167014	222	0	1260	1482			14430	0.167014	202	0	1148	1350
14440	0.16713	225	0	1275	1500			14440	0.16713	225	0	1275	1500			14440	0.16713	180	0	1022	1202			14440	0.16713	237	0	1345	1582			14440	0.16713	222	0	1261	1483			14440	0.16713	202	0	1148	1350
14450	0.167245	225	0	1275	1500			14450	0.167245	225	0	1275	1500			14450	0.167245	180	0	1023	1203			14450	0.167245	237	0	1346	1583			14450	0.167245	222	0	1262	1484			14450	0.167245	202	0	1149	1351
14460	0.167361	225	0	1275	1500			14460	0.167361	225	0	1275	1500			14460	0.167361	181	0	1024	1205			14460	0.167361	237	0	1346	1583			14460	0.167361	222	0	1262	1484			14460	0.167361	202	0	1149	1351
14470	0.167477	225	0	1275	1500			14470	0.167477	225	0	1275	1500			14470	0.167477	181	0	1025	1206			14470	0.167477	237	0	1347	1584			14470	0.167477	222	0	1263	1485			14470	0.167477	202	0	1150	1352
14480	0.167593	225	0	1275	1500			14480	0.167593	225	0	1275	1500			14480	0.167593	181	0	1026	1207			14480	0.167593	237	0	1347	1584			14480	0.167593	222	0	1263	1485			14480	0.167593	202	0	1150	1352
14490	0.167708	225	0	1275	1500			14490	0.167708	225	0	1275	1500			14490	0.167708	181	0	1027	1208			14490	0.167708	237	0	1348	1585			14490	0.167708	222	0	1264	1486			14490	0.167708	202	0	1151	1353
14500	0.167824	225	0	1275	1500			14500	0.167824	225	0	1275	1500			14500	0.167824	181	0	1028	1209			14500	0.167824	238	0	1349	1587			14500	0.167824	222	0	1264	1486			14500	0.167824	202	0	1151	1353
14510	0.16794	225	0	1275	1500			14510	0.16794	225	0	1275	1500			14510	0.16794	181	0	1029	1210			14510	0.16794	238	0	1349	1587			14510	0.16794	222	0	1265	1487			14510	0.16794	202	0	1151	1353
14520	0.168056	225	0	1275	1500			14520	0.168056	225	0	1275	1500			14520	0.168056	182	0	1030	1212			14520	0.168056	238	0	1350	1588			14520	0.168056	223	0	1265	1488			14520	0.168056	202	0	1152	1354
14530	0.168171	225	0	1275	1500			14530	0.168171	225	0	1275	1500			14530	0.168171	182	0	1031	1213			14530	0.168171	238	0	1351	1589			14530	0.168171	223	0	1266	1489			14530	0.168171	203	0	1152	1355
14540	0.168287	225	0	1275	1500			14540	0.168287	225	0	1275	1500			14540	0.168287	182	0	1032	1214			14540	0.168287	238	0	1351	1589			14540	0.168287	223	0	1266	1489			14540	0.168287	203	0	1153	1356
14550	0.168403	225	0	1275	1500			14550	0.168403	225	0	1275	1500			14550	0.168403	182	0	1033	1215			14550	0.168403	238	0	1352	1590			14550	0.168403	223	0	1267	1490			14550	0.168403	203	0	1153	1356
14560	0.168519	225	0	1275	1500			14560	0.168519	225	0	1275	1500			14560	0.168519	182	0	1034	1216			14560	0.168519	238	0	1353	1591			14560	0.168519	223	0	1267	1490			14560	0.168519	203	0	1154	1357
14570	0.168634	225	0	1275	1500			14570	0.168634	225	0	1275	1500			14570	0.168634	182	0	1035	1217			14570	0.168634	238	0	1353	1591			14570	0.168634	223	0	1268	1491			14570	0.168634	203	0	1154	1357
14580	0.16875	225	0	1275	1500			14580	0.16875	225	0	1275	1500			14580	0.16875	183	0	1036	1219			14580	0.16875	238	0	1354	1592			14580	0.16875	223	0	1268	1491			14580	0.16875	203	0	1155	1358
14590	0.168866	225	0	1275	1500			14590	0.168866	225	0	1275	1500			14590	0.168866	183	0	1037	1220			14590	0.168866	239	0	1354	1593			14590	0.168866	223	0	1269	1492			14590	0.168866	203	0	1155	1358
14600	0.168981	225	0	1275	1500			14600	0.168981	225	0	1275	1500			14600	0.168981	183	0	1038	1221			14600	0.168981	239	0	1355	1594			14600	0.168981	223	0	1269	1492			14600	0.168981	203	0	1155	1358
14610	0.169097	225	0	1275	1500			14610	0.169097	225	0	1275	1500			14610	0.169097	183	0	1039	1222			14610	0.169097	239	0	1356	1595			14610	0.169097	223	0	1270	1493			14610	0.169097	203	0	1156	1359
14620	0.169213	225	0	1275	1500			14620	0.169213	225	0	1275	1500			14620	0.169213	183	0	1040	1223			14620	0.169213	239	0	1356	1595			14620	0.169213	224	0	1270	1494			14620	0.169213	203	0	1156	1359
14630	0.169329	225	0	1275	1500			14630	0.169329	225	0	1275	1500			14630	0.169329	183	0	1041	1224			14630	0.169329	239	0	1357	1596			14630	0.169329	224	0	1271	1495			14630	0.169329	203	0	1157	1360
14640	0.169444	225	0	1275	1500			14640	0.169444	225	0	1275	1500			14640	0.169444	184	0	1042	1226			14640	0.169444	239	0	1358	1597			14640	0.169444	224	0	1271	1495			14640	0.169444	204	0	1157	1361
14650	0.16956	225	0	1275	1500			14650	0.16956	225	0	1275	1500			14650	0.16956	184	0	1043	1227			14650	0.16956	239	0	1358	1597			14650	0.16956	224	0	1272	1496			14650	0.16956	204	0	1158	1362
14660	0.169676	225	0	1275	1500			14660	0.169676	225	0	1275	1500			14660	0.169676	184	0	1044	1228			14660	0.169676	239	0	1359	1598			14660	0.169676	224	0	1272	1496			14660	0.169676	204	0	1158	1362
14670	0.169792	225	0	1275	1500			14670	0.169792	225	0	1275	1500			14670	0.169792	184	0	1045	1229			14670	0.169792	239	0	1359	1598			14670	0.169792	224	0	1273	1497			14670	0.169792	204	0	1159	1363
14680	0.169907	225	0	1275	1500			14680	0.169907	225	0	1275	1500			14680	0.169907	184	0	1046	1230			14680	0.169907	240	0	1360	1600			14680	0.169907	224	0	1273	1497			14680	0.169907	204	0	1159	1363
14690	0.170023	225	0	1275	1500			14690	0.170023	225	0	1275	1500			14690	0.170023	185	0	1047	1232			14690	0.170023	240	0	1361	1601			14690	0.170023	224	0	1274	1498			14690	0.170023	204	0	1160	1364
14700	0.170139	225	0	1275	1500			14700	0.170139	225	0	1275	1500			14700	0.170139	185	0	1048	1233			14700	0.170139	240	0	1361	1601			14700	0.170139	224	0	1275	1499			14700	0.170139	204	0	1160	1364
14710	0.170255	225	0	1275	1500			14710	0.170255	225	0	1275	1500			14710	0.170255	185	0	1049	1234			14710	0.170255	240	0	1362	1602			14710	0.170255	224	0	1275	1499			14710	0.170255	204	0	1160	1364
14720	0.17037	225	0	1275	1500			14720	0.17037	225	0	1275	1500			14720	0.17037	185	0	1050	1235			14720	0.17037	240	0	1363	1603			14720	0.17037	225	0	1276	1501			14720	0.17037	204	0	1161	1365
14730	0.170486	225	0	1275	1500			14730	0.170486	225	0	1275	1500			14730	0.170486	185	0	1051	1236			14730	0.170486	240	0	1363	1603			14730	0.170486	225	0	1276	1501			14730	0.170486	204	0	1161	1365
14740	0.170602	225	0	1275	1500			14740	0.170602	225	0	1275	1500			14740	0.170602	185	0	1052	1237			14740	0.170602	240	0	1364	1604			14740	0.170602	225	0	1277	1502			14740	0.170602	204	0	1162	1366
14750	0.170718	225	0	1275	1500			14750	0.170718	225	0	1275	1500			14750	0.170718	186	0	1053	1239			14750	0.170718	240	0	1364	1604			14750	0.170718	225	0	1277	1502			14750	0.170718	205	0	1162	1367
14760	0.170833	225	0	1275	1500			14760	0.170833	225	0	1275	1500			14760	0.170833	186	0	1054	1240			14760	0.170833	240	0	1365	1605			14760	0.170833	225	0	1278	1503			14760	0.170833	205	0	1163	1368
14770	0.170949	225	0	1275	1500			14770	0.170949	225	0	1275	1500			14770	0.170949	186	0	1055	1241			14770	0.170949	241	0	1366	1607			14770	0.170949	225	0	1278	1503			14770	0.170949	205	0	1163	1368
14780	0.171065	225	0	1275	1500			14780	0.171065	225	0	1275	1500			14780	0.171065	186	0	1056	1242			14780	0.171065	241	0	1366	1607			14780	0.171065	225	0	1279	1504			14780	0.171065	205	0	1164	1369
14790	0.171181	225	0	1275	1500			14790	0.171181	225	0	1275	1500			14790	0.171181	186	0	1057	1243			14790	0.171181	241	0	1367	1608			14790	0.171181	225	0	1279	1504			14790	0.171181	205	0	1164	1369
14800	0.171296	225	0	1275	1500			14800	0.171296	225	0	1275	1500			14800	0.171296	187	0	1058	1245			14800	0.171296	241	0	1368	1609			14800	0.171296	225	0	1280	1505			14800	0.171296	205	0	1165	1370
14810	0.171412	225	0	1275	1500			14810	0.171412	225	0	1275	1500			14810	0.171412	187	0	1059	1246			14810	0.171412	241	0	1368	1609			14810	0.171412	225	0	1280	1505			14810	0.171412	205	0	1165	1370
14820	0.171528	225	0	1275	1500			14820	0.171528	225	0	1275	1500			14820	0.171528	187	0	1060	1247			14820	0.171528	241	0	1369	1610			14820	0.171528	226	0	1281	1507			14820	0.171528	205	0	1165	1370
14830	0.171644	225	0	1275	1500			14830	0.171644	225	0	1275	1500			14830	0.171644	187	0	1061	1248			14830	0.171644	241	0	1370	1611			14830	0.171644	226	0	1281	1507			14830	0.171644	205	0	1166	1371
14840	0.171759	225	0	1275	1500			14840	0.171759	225	0	1275	1500			14840	0.171759	187	0	1062	1249			14840	0.171759	241	0	1370	1611			14840	0.171759	226	0	1282	1508			14840	0.171759	205	0	1166	1371
14850	0.171875	225	0	1275	1500			14850	0.171875	225	0	1275	1500			14850	0.171875	187	0	1063	1250			14850	0.171875	241	0	1371	1612			14850	0.171875	226	0	1282	1508			14850	0.171875	205	0	1167	1372
14860	0.171991	225	0	1275	1500			14860	0.171991	225	0	1275	1500			14860	0.171991	188	0	1064	1252			14860	0.171991	242	0	1371	1613			14860	0.171991	226	0	1283	1509			14860	0.171991	206	0	1167	1373
14870	0.172106	225	0	1275	1500			14870	0.172106	225	0	1275	1500			14870	0.172106	188	0	1065	1253			14870	0.172106	242	0	1372	1614			14870	0.172106	226	0	1283	1509			14870	0.172106	206	0	1168	1374
14880	0.172222	225	0	1275	1500			14880	0.172222	225	0	1275	1500			14880	0.172222	188	0	1066	1254			14880	0.172222	242	0	1373	1615			14880	0.172222	226	0	1284	1510			14880	0.172222	206	0	1168	1374
14890	0.172338	225	0	1275	1500			14890	0.172338	225	0	1275	1500			14890	0.172338	188	0	1067	1255			14890	0.172338	242	0	1373	1615			14890	0.172338	226	0	1284	1510			14890	0.172338	206	0	1169	1375
14900	0.172454	225	0	1275	1500			14900	0.172454	225	0	1275	1500			14900	0.172454	188	0	1068	1256			14900	0.172454	242	0	1374	1616			14900	0.172454	226	0	1285	1511			14900	0.172454	206	0	1169	1375
14910	0.172569	225	0	1275	1500			14910	0.172569	225	0	1275	1500			14910	0.172569	188	0	1069	1257			14910	0.172569	242	0	1375	1617			14910	0.172569	226	0	1285	1511			14910	0.172569	206	0	1170	1376
14920	0.172685	225	0	1275	1500			14920	0.172685	225	0	1275	1500			14920	0.172685	189	0	1070	1259			14920	0.172685	242	0	1375	1617			14920	0.172685	227	0	1286	1513			14920	0.172685	206	0	1170	1376
14930	0.172801	225	0	1275	1500			14930	0.172801	225	0	1275	1500			14930	0.172801	189	0	1071	1260			14930	0.172801	242	0	1376	1618			14930	0.172801	227	0	1286	1513			14930	0.172801	206	0	1170	1376
14940	0.172917	225	0	1275	1500			14940	0.172917	225	0	1275	1500			14940	0.172917	189	0	1072	1261			14940	0.172917	242	0	1376	1618			14940	0.172917	227	0	1287	1514			14940	0.172917	206	0	1171	1377
14950	0.173032	225	0	1275	1500			14950	0.173032	225	0	1275	1500			14950	0.173032	189	0	1073	1262			14950	0.173032	243	0	1377	1620			14950	0.173032	227	0	1288	1515			14950	0.173032	206	0	1171	1377
14960	0.173148	225	0	1275	1500			14960	0.173148	225	0	1275	1500			14960	0.173148	189	0	1074	1263			14960	0.173148	243	0	1378	1621			14960	0.173148	227	0	1288	1515			14960	0.173148	206	0	1172	1378
14970	0.173264	225	0	1275	1500			14970	0.173264	225	0	1275	1500			14970	0.173264	190	0	1075	1265			14970	0.173264	243	0	1378	1621			14970	0.173264	227	0	1289	1516			14970	0.173264	207	0	1172	1379
14980	0.17338	225	0	1275	1500			14980	0.17338	225	0	1275	1500			14980	0.17338	190	0	1076	1266			14980	0.17338	243	0	1379	1622			14980	0.17338	227	0	1289	1516			14980	0.17338	207	0	1173	1380
14990	0.173495	225	0	1275	1500			14990	0.173495	225	0	1275	1500			14990	0.173495	190	0	1077	1267			14990	0.173495	243	0	1380	1623			14990	0.173495	227	0	1290	1517			14990	0.173495	207	0	1173	1380
15000	0.173611	225	0	1275	1500			15000	0.173611	225	0	1275	1500			15000	0.173611	190	0	1078	1268			15000	0.173611	243	0	1380	1623			15000	0.173611	227	0	1290	1517			15000	0.173611	207	0	1174	1381
15010	0.173727	225	0	1275	1500			15010	0.173727	225	0	1275	1500			15010	0.173727	190	0	1079	1269			15010	0.173727	243	0	1381	1624			15010	0.173727	227	0	1291	1518			15010	0.173727	207	0	1174	1381
15020	0.173843	225	0	1275	1500			15020	0.173843	225	0	1275	1500			15020	0.173843	190	0	1080	1270			15020	0.173843	243	0	1382	1625			15020	0.173843	228	0	1291	1519			15020	0.173843	207	0	1175	1382
15030	0.173958	225	0	1275	1500			15030	0.173958	225	0	1275	1500			15030	0.173958	191	0	1081	1272			15030	0.173958	243	0	1382	1625			15030	0.173958	228	0	1292	1520			15030	0.173958	207	0	1175	1382
15040	0.174074	225	0	1275	1500			15040	0.174074	225	0	1275	1500			15040	0.174074	191	0	1082	1273			15040	0.174074	244	0	1383	1627			15040	0.174074	228	0	1292	1520			15040	0.174074	207	0	1175	1382
15050	0.17419	225	0	1275	1500			15050	0.17419	225	0	1275	1500			15050	0.17419	191	0	1083	1274			15050	0.17419	244	0	1383	1627			15050	0.17419	228	0	1293	1521			15050	0.17419	207	0	1176	1383
15060	0.174306	225	0	1275	1500			15060	0.174306	225	0	1275	1500			15060	0.174306	191	0	1084	1275			15060	0.174306	244	0	1384	1628			15060	0.174306	228	0	1293	1521			15060	0.174306	207	0	1176	1383
15070	0.174421	225	0	1275	1500			15070	0.174421	225	0	1275	1500			15070	0.174421	191	0	1085	1276			15070	0.174421	244	0	1385	1629			15070	0.174421	228	0	1294	1522			15070	0.174421	207	0	1177	1384
15080	0.174537	225	0	1275	1500			15080	0.174537	225	0	1275	1500			15080	0.174537	192	0	1086	1278			15080	0.174537	244	0	1385	1629			15080	0.174537	228	0	1294	1522			15080	0.174537	208	0	1177	1385
15090	0.174653	225	0	1275	1500			15090	0.174653	225	0	1275	1500			15090	0.174653	192	0	1087	1279			15090	0.174653	244	0	1386	1630			15090	0.174653	228	0	1295	1523			15090	0.174653	208	0	1178	1386
15100	0.174769	225	0	1275	1500			15100	0.174769	225	0	1275	1500			15100	0.174769	192	0	1088	1280			15100	0.174769	244	0	1387	1631			15100	0.174769	228	0	1295	1523			15100	0.174769	208	0	1178	1386
15110	0.174884	225	0	1275	1500			15110	0.174884	225	0	1275	1500			15110	0.174884	192	0	1089	1281			15110	0.174884	244	0	1387	1631			15110	0.174884	228	0	1296	1524			15110	0.174884	208	0	1179	1387
15120	0.175	225	0	1275	1500			15120	0.175	225	0	1275	1500			15120	0.175	192	0	1090	1282			15120	0.175	244	0	1388	1632			15120	0.175	229	0	1296	1525			15120	0.175	208	0	1179	1387
15130	0.175116	225	0	1275	1500			15130	0.175116	225	0	1275	1500			15130	0.175116	192	0	1091	1283			15130	0.175116	245	0	1389	1634			15130	0.175116	229	0	1297	1526			15130	0.175116	208	0	1180	1388
15140	0.175231	225	0	1275	1500			15140	0.175231	225	0	1275	1500			15140	0.175231	193	0	1092	1285			15140	0.175231	245	0	1389	1634			15140	0.175231	229	0	1297	1526			15140	0.175231	208	0	1180	1388
15150	0.175347	225	0	1275	1500			15150	0.175347	225	0	1275	1500			15150	0.175347	193	0	1093	1286			15150	0.175347	245	0	1390	1635			15150	0.175347	229	0	1298	1527			15150	0.175347	208	0	1181	1389
15160	0.175463	225	0	1275	1500			15160	0.175463	225	0	1275	1500			15160	0.175463	193	0	1094	1287			15160	0.175463	245	0	1390	1635			15160	0.175463	229	0	1299	1528			15160	0.175463	208	0	1181	1389
15170	0.175579	225	0	1275	1500			15170	0.175579	225	0	1275	1500			15170	0.175579	193	0	1095	1288			15170	0.175579	245	0	1391	1636			15170	0.175579	229	0	1299	1528			15170	0.175579	208	0	1181	1389
15180	0.175694	225	0	1275	1500			15180	0.175694	225	0	1275	1500			15180	0.175694	193	0	1096	1289			15180	0.175694	245	0	1392	1637			15180	0.175694	229	0	1300	1529			15180	0.175694	208	0	1182	1390
15190	0.17581	225	0	1275	1500			15190	0.17581	225	0	1275	1500			15190	0.17581	194	0	1097	1291			15190	0.17581	245	0	1392	1637			15190	0.17581	229	0	1300	1529			15190	0.17581	209	0	1182	1391
15200	0.175926	225	0	1275	1500			15200	0.175926	225	0	1275	1500			15200	0.175926	194	0	1098	1292			15200	0.175926	245	0	1393	1638			15200	0.175926	229	0	1301	1530			15200	0.175926	209	0	1183	1392
15210	0.176042	225	0	1275	1500			15210	0.176042	225	0	1275	1500			15210	0.176042	194	0	1099	1293			15210	0.176042	245	0	1394	1639			15210	0.176042	229	0	1301	1530			15210	0.176042	209	0	1183	1392
15220	0.176157	225	0	1275	1500			15220	0.176157	225	0	1275	1500			15220	0.176157	194	0	1100	1294			15220	0.176157	246	0	1394	1640			15220	0.176157	230	0	1302	1532			15220	0.176157	209	0	1184	1393
15230	0.176273	225	0	1275	1500			15230	0.176273	225	0	1275	1500			15230	0.176273	194	0	1101	1295			15230	0.176273	246	0	1395	1641			15230	0.176273	230	0	1302	1532			15230	0.176273	209	0	1184	1393
15240	0.176389	225	0	1275	1500			15240	0.176389	225	0	1275	1500			15240	0.176389	194	0	1102	1296			15240	0.176389	246	0	1396	1642			15240	0.176389	230	0	1303	1533			15240	0.176389	209	0	1185	1394
15250	0.176505	225	0	1275	1500			15250	0.176505	225	0	1275	1500			15250	0.176505	195	0	1103	1298			15250	0.176505	246	0	1396	1642			15250	0.176505	230	0	1303	1533			15250	0.176505	209	0	1185	1394
15260	0.17662	225	0	1275	1500			15260	0.17662	225	0	1275	1500			15260	0.17662	195	0	1104	1299			15260	0.17662	246	0	1397	1643			15260	0.17662	230	0	1304	1534			15260	0.17662	209	0	1186	1395
15270	0.176736	225	0	1275	1500			15270	0.176736	225	0	1275	1500			15270	0.176736	195	0	1105	1300			15270	0.176736	246	0	1398	1644			15270	0.176736	230	0	1304	1534			15270	0.176736	209	0	1186	1395
15280	0.176852	225	0	1275	1500			15280	0.176852	225	0	1275	1500			15280	0.176852	195	0	1106	1301			15280	0.176852	246	0	1398	1644			15280	0.176852	230	0	1305	1535			15280	0.176852	209	0	1187	1396
15290	0.176968	225	0	1275	1500			15290	0.176968	225	0	1275	1500			15290	0.176968	195	0	1107	1302			15290	0.176968	246	0	1399	1645			15290	0.176968	230	0	1305	1535			15290	0.176968	209	0	1187	1396
15300	0.177083	225	0	1275	1500			15300	0.177083	225	0	1275	1500			15300	0.177083	196	0	1109	1305			15300	0.177083	247	0	1400	1647			15300	0.177083	230	0	1306	1536			15300	0.177083	210	0	1188	1398
15310	0.177199	225	0	1275	1500			15310	0.177199	225	0	1275	1500			15310	0.177199	196	0	1110	1306			15310	0.177199	247	0	1400	1647			15310	0.177199	231	0	1307	1538			15310	0.177199	210	0	1188	1398
15320	0.177315	225	0	1275	1500			15320	0.177315	225	0	1275	1500			15320	0.177315	196	0	1111	1307			15320	0.177315	247	0	1401	1648			15320	0.177315	231	0	1307	1538			15320	0.177315	210	0	1188	1398
15330	0.177431	225	0	1275	1500			15330	0.177431	225	0	1275	1500			15330	0.177431	196	0	1112	1308			15330	0.177431	247	0	1401	1648			15330	0.177431	231	0	1308	1539			15330	0.177431	210	0	1189	1399
15340	0.177546	225	0	1275	1500			15340	0.177546	225	0	1275	1500			15340	0.177546	196	0	1113	1309			15340	0.177546	247	0	1402	1649			15340	0.177546	231	0	1308	1539			15340	0.177546	210	0	1189	1399
15350	0.177662	225	0	1275	1500			15350	0.177662	225	0	1275	1500			15350	0.177662	196	0	1114	1310			15350	0.177662	247	0	1403	1650			15350	0.177662	231	0	1309	1540			15350	0.177662	210	0	1190	1400
15360	0.177778	225	0	1275	1500			15360	0.177778	225	0	1275	1500			15360	0.177778	197	0	1115	1312			15360	0.177778	247	0	1403	1650			15360	0.177778	231	0	1309	1540			15360	0.177778	210	0	1190	1400
15370	0.177894	225	0	1275	1500			15370	0.177894	225	0	1275	1500			15370	0.177894	197	0	1116	1313			15370	0.177894	247	0	1404	1651			15370	0.177894	231	0	1310	1541			15370	0.177894	210	0	1191	1401
15380	0.178009	225	0	1275	1500			15380	0.178009	225	0	1275	1500			15380	0.178009	197	0	1117	1314			15380	0.178009	247	0	1404	1651			15380	0.178009	231	0	1310	1541			15380	0.178009	210	0	1191	1401
15390	0.178125	225	0	1275	1500			15390	0.178125	225	0	1275	1500			15390	0.178125	197	0	1118	1315			15390	0.178125	247	0	1405	1652			15390	0.178125	231	0	1311	1542			15390	0.178125	210	0	1192	1402
15400	0.178241	225	0	1275	1500			15400	0.178241	225	0	1275	1500			15400	0.178241	197	0	1119	1316			15400	0.178241	248	0	1406	1654			15400	0.178241	231	0	1311	1542			15400	0.178241	210	0	1192	1402
15410	0.178356	225	0	1275	1500			15410	0.178356	225	0	1275	1500			15410	0.178356	197	0	1120	1317			15410	0.178356	248	0	1406	1654			15410	0.178356	231	0	1312	1543			15410	0.178356	210	0	1192	1402
15420	0.178472	225	0	1275	1500			15420	0.178472	225	0	1275	1500			15420	0.178472	198	0	1121	1319			15420	0.178472	248	0	1407	1655			15420	0.178472	231	0	1312	1543			15420	0.178472	210	0	1193	1403
15430	0.178588	225	0	1275	1500			15430	0.178588	225	0	1275	1500			15430	0.178588	198	0	1122	1320			15430	0.178588	248	0	1408	1656			15430	0.178588	231	0	1313	1544			15430	0.178588	210	0	1193	1403
15440	0.178704	225	0	1275	1500			15440	0.178704	225	0	1275	1500			15440	0.178704	198	0	1123	1321			15440	0.178704	248	0	1408	1656			15440	0.178704	232	0	1313	1545			15440	0.178704	210	0	1194	1404
15450	0.178819	225	0	1275	1500			15450	0.178819	225	0	1275	1500			15450	0.178819	198	0	1124	1322			15450	0.178819	248	0	1409	1657			15450	0.178819	232	0	1314	1546			15450	0.178819	211	0	1194	1405
15460	0.178935	225	0	1275	1500			15460	0.178935	225	0	1275	1500			15460	0.178935	198	0	1125	1323			15460	0.178935	248	0	1409	1657			15460	0.178935	232	0	1314	1546			15460	0.178935	211	0	1195	1406
15470	0.179051	225	0	1275	1500			15470	0.179051	225	0	1275	1500			15470	0.179051	198	0	1126	1324			15470	0.179051	248	0	1410	1658			15470	0.179051	232	0	1315	1547			15470	0.179051	211	0	1195	1406
15480	0.179167	225	0	1275	1500			15480	0.179167	225	0	1275	1500			15480	0.179167	199	0	1127	1326			15480	0.179167	248	0	1411	1659			15480	0.179167	232	0	1315	1547			15480	0.179167	211	0	1196	1407
15490	0.179282	225	0	1275	1500			15490	0.179282	225	0	1275	1500			15490	0.179282	199	0	1128	1327			15490	0.179282	249	0	1411	1660			15490	0.179282	232	0	1316	1548			15490	0.179282	211	0	1196	1407
15500	0.179398	225	0	1275	1500			15500	0.179398	225	0	1275	1500			15500	0.179398	199	0	1129	1328			15500	0.179398	249	0	1412	1661			15500	0.179398	232	0	1316	1548			15500	0.179398	211	0	1197	1408
15510	0.179514	225	0	1275	1500			15510	0.179514	225	0	1275	1500			15510	0.179514	199	0	1130	1329			15510	0.179514	249	0	1413	1662			15510	0.179514	232	0	1317	1549			15510	0.179514	211	0	1197	1408
15520	0.17963	225	0	1275	1500			15520	0.17963	225	0	1275	1500			15520	0.17963	199	0	1131	1330			15520	0.17963	249	0	1413	1662			15520	0.17963	232	0	1317	1549			15520	0.17963	211	0	1197	1408
15530	0.179745	225	0	1275	1500			15530	0.179745	225	0	1275	1500			15530	0.179745	199	0	1132	1331			15530	0.179745	249	0	1414	1663			15530	0.179745	232	0	1318	1550			15530	0.179745	211	0	1198	1409
15540	0.179861	225	0	1275	1500			15540	0.179861	225	0	1275	1500			15540	0.179861	200	0	1133	1333			15540	0.179861	249	0	1414	1663			15540	0.179861	232	0	1318	1550			15540	0.179861	211	0	1198	1409
15550	0.179977	225	0	1275	1500			15550	0.179977	225	0	1275	1500			15550	0.179977	200	0	1134	1334			15550	0.179977	249	0	1415	1664			15550	0.179977	233	0	1319	1552			15550	0.179977	211	0	1199	1410
15560	0.180093	225	0	1275	1500			15560	0.180093	225	0	1275	1500			15560	0.180093	200	0	1135	1335			15560	0.180093	249	0	1416	1665			15560	0.180093	233	0	1319	1552			15560	0.180093	211	0	1199	1410
15570	0.180208	225	0	1275	1500			15570	0.180208	225	0	1275	1500			15570	0.180208	200	0	1136	1336			15570	0.180208	249	0	1416	1665			15570	0.180208	233	0	1320	1553			15570	0.180208	211	0	1200	1411
15580	0.180324	225	0	1275	1500			15580	0.180324	225	0	1275	1500			15580	0.180324	200	0	1137	1337			15580	0.180324	250	0	1417	1667			15580	0.180324	233	0	1320	1553			15580	0.180324	212	0	1200	1412
15590	0.18044	225	0	1275	1500			15590	0.18044	225	0	1275	1500			15590	0.18044	201	0	1138	1339			15590	0.18044	250	0	1417	1667			15590	0.18044	233	0	1321	1554			15590	0.18044	212	0	1201	1413
15600	0.180556	225	0	1275	1500			15600	0.180556	225	0	1275	1500			15600	0.180556	201	0	1139	1340			15600	0.180556	250	0	1418	1668			15600	0.180556	233	0	1321	1554			15600	0.180556	212	0	1201	1413
15610	0.180671	225	0	1275	1500			15610	0.180671	225	0	1275	1500			15610	0.180671	201	0	1139	1340			15610	0.180671	250	0	1419	1669			15610	0.180671	233	0	1322	1555			15610	0.180671	212	0	1201	1413
15620	0.180787	225	0	1275	1500			15620	0.180787	225	0	1275	1500			15620	0.180787	201	0	1140	1341			15620	0.180787	250	0	1419	1669			15620	0.180787	233	0	1322	1555			15620	0.180787	212	0	1202	1414
15630	0.180903	225	0	1275	1500			15630	0.180903	225	0	1275	1500			15630	0.180903	201	0	1141	1342			15630	0.180903	250	0	1420	1670			15630	0.180903	233	0	1323	1556			15630	0.180903	212	0	1202	1414
15640	0.181019	225	0	1275	1500			15640	0.181019	225	0	1275	1500			15640	0.181019	201	0	1142	1343			15640	0.181019	250	0	1421	1671			15640	0.181019	233	0	1323	1556			15640	0.181019	212	0	1203	1415
15650	0.181134	225	0	1275	1500			15650	0.181134	225	0	1275	1500			15650	0.181134	202	0	1143	1345			15650	0.181134	250	0	1421	1671			15650	0.181134	233	0	1324	1557			15650	0.181134	212	0	1203	1415
15660	0.18125	225	0	1275	1500			15660	0.18125	225	0	1275	1500			15660	0.18125	202	0	1144	1346			15660	0.18125	250	0	1422	1672			15660	0.18125	234	0	1324	1558			15660	0.18125	212	0	1204	1416
15670	0.181366	225	0	1275	1500			15670	0.181366	225	0	1275	1500			15670	0.181366	202	0	1145	1347			15670	0.181366	251	0	1422	1673			15670	0.181366	234	0	1325	1559			15670	0.181366	212	0	1204	1416
15680	0.181481	225	0	1275	1500			15680	0.181481	225	0	1275	1500			15680	0.181481	202	0	1146	1348			15680	0.181481	251	0	1423	1674			15680	0.181481	234	0	1325	1559			15680	0.181481	212	0	1205	1417
15690	0.181597	225	0	1275	1500			15690	0.181597	225	0	1275	1500			15690	0.181597	202	0	1147	1349			15690	0.181597	251	0	1424	1675			15690	0.181597	234	0	1326	1560			15690	0.181597	212	0	1205	1417
15700	0.181713	225	0	1275	1500			15700	0.181713	225	0	1275	1500			15700	0.181713	202	0	1148	1350			15700	0.181713	251	0	1424	1675			15700	0.181713	234	0	1326	1560			15700	0.181713	212	0	1206	1418
15710	0.181829	225	0	1275	1500			15710	0.181829	225	0	1275	1500			15710	0.181829	203	0	1149	1352			15710	0.181829	251	0	1425	1676			15710	0.181829	234	0	1327	1561			15710	0.181829	213	0	1206	1419
15720	0.181944	225	0	1275	1500			15720	0.181944	225	0	1275	1500			15720	0.181944	203	0	1150	1353			15720	0.181944	251	0	1425	1676			15720	0.181944	234	0	1327	1561			15720	0.181944	213	0	1206	1419
15730	0.18206	225	0	1275	1500			15730	0.18206	225	0	1275	1500			15730	0.18206	203	0	1151	1354			15730	0.18206	251	0	1426	1677			15730	0.18206	234	0	1328	1562			15730	0.18206	213	0	1207	1420
15740	0.182176	225	0	1275	1500			15740	0.182176	225	0	1275	1500			15740	0.182176	203	0	1152	1355			15740	0.182176	251	0	1427	1678			15740	0.182176	234	0	1328	1562			15740	0.182176	213	0	1207	1420
15750	0.182292	225	0	1275	1500			15750	0.182292	225	0	1275	1500			15750	0.182292	203	0	1153	1356			15750	0.182292	251	0	1427	1678			15750	0.182292	234	0	1329	1563			15750	0.182292	213	0	1208	1421
15760	0.182407	225	0	1275	1500			15760	0.182407	225	0	1275	1500			15760	0.182407	204	0	1154	1358			15760	0.182407	252	0	1428	1680			15760	0.182407	234	0	1329	1563			15760	0.182407	213	0	1208	1421
15770	0.182523	225	0	1275	1500			15770	0.182523	225	0	1275	1500			15770	0.182523	204	0	1155	1359			15770	0.182523	252	0	1429	1681			15770	0.182523	235	0	1330	1565			15770	0.182523	213	0	1209	1422
15780	0.182639	225	0	1275	1500			15780	0.182639	225	0	1275	1500			15780	0.182639	204	0	1156	1360			15780	0.182639	252	0	1429	1681			15780	0.182639	235	0	1330	1565			15780	0.182639	213	0	1209	1422
15790	0.182755	225	0	1275	1500			15790	0.182755	225	0	1275	1500			15790	0.182755	204	0	1157	1361			15790	0.182755	252	0	1430	1682			15790	0.182755	235	0	1331	1566			15790	0.182755	213	0	1210	1423
15800	0.18287	225	0	1275	1500			15800	0.18287	225	0	1275	1500			15800	0.18287	204	0	1158	1362			15800	0.18287	252	0	1430	1682			15800	0.18287	235	0	1331	1566			15800	0.18287	213	0	1210	1423
15810	0.182986	225	0	1275	1500			15810	0.182986	225	0	1275	1500			15810	0.182986	204	0	1159	1363			15810	0.182986	252	0	1431	1683			15810	0.182986	235	0	1332	1567			15810	0.182986	213	0	1211	1424
15820	0.183102	225	0	1275	1500			15820	0.183102	225	0	1275	1500			15820	0.183102	205	0	1160	1365			15820	0.183102	252	0	1432	1684			15820	0.183102	235	0	1332	1567			15820	0.183102	213	0	1211	1424
15830	0.183218	225	0	1275	1500			15830	0.183218	225	0	1275	1500			15830	0.183218	205	0	1161	1366			15830	0.183218	252	0	1432	1684			15830	0.183218	235	0	1333	1568			15830	0.183218	214	0	1211	1425
15840	0.183333	225	0	1275	1500			15840	0.183333	225	0	1275	1500			15840	0.183333	205	0	1162	1367			15840	0.183333	252	0	1433	1685			15840	0.183333	235	0	1333	1568			15840	0.183333	214	0	1212	1426
15850	0.183449	225	0	1275	1500			15850	0.183449	225	0	1275	1500			15850	0.183449	205	0	1163	1368			15850	0.183449	253	0	1434	1687			15850	0.183449	235	0	1334	1569			15850	0.183449	214	0	1212	1426
15860	0.183565	225	0	1275	1500			15860	0.183565	225	0	1275	1500			15860	0.183565	205	0	1164	1369			15860	0.183565	253	0	1434	1687			15860	0.183565	235	0	1334	1569			15860	0.183565	214	0	1213	1427
15870	0.183681	225	0	1275	1500			15870	0.183681	225	0	1275	1500			15870	0.183681	206	0	1165	1371			15870	0.183681	253	0	1435	1688			15870	0.183681	235	0	1335	1570			15870	0.183681	214	0	1213	1427
15880	0.183796	225	0	1275	1500			15880	0.183796	225	0	1275	1500			15880	0.183796	206	0	1166	1372			15880	0.183796	253	0	1435	1688			15880	0.183796	236	0	1336	1572			15880	0.183796	214	0	1214	1428
15890	0.183912	225	0	1275	1500			15890	0.183912	225	0	1275	1500			15890	0.183912	206	0	1167	1373			15890	0.183912	253	0	1436	1689			15890	0.183912	236	0	1336	1572			15890	0.183912	214	0	1214	1428
15900	0.184028	225	0	1275	1500			15900	0.184028	225	0	1275	1500			15900	0.184028	206	0	1168	1374			15900	0.184028	253	0	1437	1690			15900	0.184028	236	0	1337	1573			15900	0.184028	214	0	1215	1429
15910	0.184144	225	0	1275	1500			15910	0.184144	225	0	1275	1500			15910	0.184144	206	0	1169	1375			15910	0.184144	253	0	1437	1690			15910	0.184144	236	0	1337	1573			15910	0.184144	214	0	1215	1429
15920	0.184259	225	0	1275	1500			15920	0.184259	225	0	1275	1500			15920	0.184259	206	0	1170	1376			15920	0.184259	253	0	1438	1691			15920	0.184259	236	0	1338	1574			15920	0.184259	214	0	1216	1430
15930	0.184375	225	0	1275	1500			15930	0.184375	225	0	1275	1500			15930	0.184375	207	0	1171	1378			15930	0.184375	253	0	1438	1691			15930	0.184375	236	0	1338	1574			15930	0.184375	214	0	1216	1430
15940	0.184491	225	0	1275	1500			15940	0.184491	225	0	1275	1500			15940	0.184491	207	0	1172	1379			15940	0.184491	254	0	1439	1693			15940	0.184491	236	0	1339	1575			15940	0.184491	214	0	1217	1431
15950	0.184606	225	0	1275	1500			15950	0.184606	225	0	1275	1500			15950	0.184606	207	0	1173	1380			15950	0.184606	254	0	1440	1694			15950	0.184606	236	0	1339	1575			15950	0.184606	214	0	1217	1431
15960	0.184722	225	0	1275	1500			15960	0.184722	225	0	1275	1500			15960	0.184722	207	0	1174	1381			15960	0.184722	254	0	1440	1694			15960	0.184722	236	0	1340	1576			15960	0.184722	215	0	1217	1432
15970	0.184838	225	0	1275	1500			15970	0.184838	225	0	1275	1500			15970	0.184838	207	0	1175	1382			15970	0.184838	254	0	1441	1695			15970	0.184838	236	0	1340	1576			15970	0.184838	215	0	1218	1433
15980	0.184954	225	0	1275	1500			15980	0.184954	225	0	1275	1500			15980	0.184954	208	0	1176	1384			15980	0.184954	254	0	1442	1696			15980	0.184954	236	0	1341	1577			15980	0.184954	215	0	1218	1433
15990	0.185069	225	0	1275	1500			15990	0.185069	225	0	1275	1500			15990	0.185069	208	0	1177	1385			15990	0.185069	254	0	1442	1696			15990	0.185069	237	0	1341	1578			15990	0.185069	215	0	1219	1434
16000	0.185185	225	0	1275	1500			16000	0.185185	225	0	1275	1500			16000	0.185185	208	0	1178	1386			16000	0.185185	254	0	1443	1697			16000	0.185185	237	0	1342	1579			16000	0.185185	215	0	1219	1434
16010	0.185301	225	0	1275	1500			16010	0.185301	225	0	1275	1500			16010	0.185301	208	0	1179	1387			16010	0.185301	254	0	1444	1698			16010	0.185301	237	0	1342	1579			16010	0.185301	215	0	1220	1435
16020	0.185417	225	0	1275	1500			16020	0.185417	225	0	1275	1500			16020	0.185417	208	0	1180	1388			16020	0.185417	254	0	1444	1698			16020	0.185417	237	0	1343	1580			16020	0.185417	215	0	1220	1435
16030	0.185532	225	0	1275	1500			16030	0.185532	225	0	1275	1500			16030	0.185532	208	0	1181	1389			16030	0.185532	255	0	1445	1700			16030	0.185532	237	0	1343	1580			16030	0.185532	215	0	1221	1436
16040	0.185648	225	0	1275	1500			16040	0.185648	225	0	1275	1500			16040	0.185648	209	0	1182	1391			16040	0.185648	255	0	1445	1700			16040	0.185648	237	0	1344	1581			16040	0.185648	215	0	1221	1436
16050	0.185764	225	0	1275	1500			16050	0.185764	225	0	1275	1500			16050	0.185764	209	0	1183	1392			16050	0.185764	255	0	1446	1701			16050	0.185764	237	0	1344	1581			16050	0.185764	215	0	1222	1437
16060	0.18588	225	0	1275	1500			16060	0.18588	225	0	1275	1500			16060	0.18588	209	0	1184	1393			16060	0.18588	255	0	1447	1702			16060	0.18588	237	0	1345	1582			16060	0.18588	215	0	1222	1437
16070	0.185995	225	0	1275	1500			16070	0.185995	225	0	1275	1500			16070	0.185995	209	0	1185	1394			16070	0.185995	255	0	1447	1702			16070	0.185995	237	0	1345	1582			16070	0.185995	215	0	1223	1438
16080	0.186111	225	0	1275	1500			16080	0.186111	225	0	1275	1500			16080	0.186111	209	0	1186	1395			16080	0.186111	255	0	1448	1703			16080	0.186111	237	0	1346	1583			16080	0.186111	216	0	1223	1439
16090	0.186227	225	0	1275	1500			16090	0.186227	225	0	1275	1500			16090	0.186227	210	0	1187	1397			16090	0.186227	255	0	1449	1704			16090	0.186227	237	0	1346	1583			16090	0.186227	216	0	1223	1439
16100	0.186343	225	0	1275	1500			16100	0.186343	225	0	1275	1500			16100	0.186343	210	0	1188	1398			16100	0.186343	255	0	1449	1704			16100	0.186343	238	0	1347	1585			16100	0.186343	216	0	1224	1440
16110	0.186458	225	0	1275	1500			16110	0.186458	225	0	1275	1500			16110	0.186458	210	0	1189	1399			16110	0.186458	255	0	1450	1705			16110	0.186458	238	0	1347	1585			16110	0.186458	216	0	1224	1440
16120	0.186574	225	0	1275	1500			16120	0.186574	225	0	1275	1500			16120	0.186574	210	0	1190	1400			16120	0.186574	256	0	1450	1706			16120	0.186574	238	0	1348	1586			16120	0.186574	216	0	1225	1441
16130	0.18669	225	0	1275	1500			16130	0.18669	225	0	1275	1500			16130	0.18669	210	0	1191	1401			16130	0.18669	256	0	1451	1707			16130	0.18669	238	0	1348	1586			16130	0.18669	216	0	1225	1441
16140	0.186806	225	0	1275	1500			16140	0.186806	225	0	1275	1500			16140	0.186806	210	0	1192	1402			16140	0.186806	256	0	1452	1708			16140	0.186806	238	0	1349	1587			16140	0.186806	216	0	1226	1442
16150	0.186921	225	0	1275	1500			16150	0.186921	225	0	1275	1500			16150	0.186921	211	0	1193	1404			16150	0.186921	256	0	1452	1708			16150	0.186921	238	0	1349	1587			16150	0.186921	216	0	1226	1442
16160	0.187037	225	0	1275	1500			16160	0.187037	225	0	1275	1500			16160	0.187037	211	0	1194	1405			16160	0.187037	256	0	1453	1709			16160	0.187037	238	0	1350	1588			16160	0.187037	216	0	1227	1443
16170	0.187153	225	0	1275	1500			16170	0.187153	225	0	1275	1500			16170	0.187153	211	0	1195	1406			16170	0.187153	256	0	1454	1710			16170	0.187153	238	0	1350	1588			16170	0.187153	216	0	1227	1443
16180	0.187269	225	0	1275	1500			16180	0.187269	225	0	1275	1500			16180	0.187269	211	0	1196	1407			16180	0.187269	256	0	1454	1710			16180	0.187269	238	0	1351	1589			16180	0.187269	216	0	1228	1444
16190	0.187384	225	0	1275	1500			16190	0.187384	225	0	1275	1500			16190	0.187384	211	0	1197	1408			16190	0.187384	256	0	1455	1711			16190	0.187384	238	0	1351	1589			16190	0.187384	216	0	1228	1444
16200	0.1875	225	0	1275	1500			16200	0.1875	225	0	1275	1500			16200	0.1875	212	0	1199	1411			16200	0.1875	257	0	1456	1713			16200	0.1875	238	0	1352	1590			16200	0.1875	217	0	1229	1446
16210	0.187616	225	0	1275	1500			16210	0.187616	225	0	1275	1500			16210	0.187616	212	0	1199	1411			16210	0.187616	257	0	1456	1713			16210	0.187616	239	0	1353	1592			16210	0.187616	217	0	1229	1446
16220	0.187731	225	0	1275	1500			16220	0.187731	225	0	1275	1500			16220	0.187731	212	0	1200	1412			16220	0.187731	257	0	1457	1714			16220	0.187731	239	0	1353	1592			16220	0.187731	217	0	1229	1446
16230	0.187847	225	0	1275	1500			16230	0.187847	225	0	1275	1500			16230	0.187847	212	0	1201	1413			16230	0.187847	257	0	1457	1714			16230	0.187847	239	0	1353	1592			16230	0.187847	217	0	1230	1447
16240	0.187963	225	0	1275	1500			16240	0.187963	225	0	1275	1500			16240	0.187963	212	0	1202	1414			16240	0.187963	257	0	1458	1715			16240	0.187963	239	0	1354	1593			16240	0.187963	217	0	1230	1447
16250	0.188079	225	0	1275	1500			16250	0.188079	225	0	1275	1500			16250	0.188079	212	0	1203	1415			16250	0.188079	257	0	1459	1716			16250	0.188079	239	0	1355	1594			16250	0.188079	217	0	1231	1448
16260	0.188194	225	0	1275	1500			16260	0.188194	225	0	1275	1500			16260	0.188194	212	0	1204	1416			16260	0.188194	257	0	1459	1716			16260	0.188194	239	0	1355	1594			16260	0.188194	217	0	1231	1448
16270	0.18831	225	0	1275	1500			16270	0.18831	225	0	1275	1500			16270	0.18831	213	0	1205	1418			16270	0.18831	257	0	1460	1717			16270	0.18831	239	0	1356	1595			16270	0.18831	217	0	1232	1449
16280	0.188426	225	0	1275	1500			16280	0.188426	225	0	1275	1500			16280	0.188426	213	0	1206	1419			16280	0.188426	257	0	1460	1717			16280	0.188426	239	0	1356	1595			16280	0.188426	217	0	1232	1449
16290	0.188542	225	0	1275	1500			16290	0.188542	225	0	1275	1500			16290	0.188542	213	0	1207	1420			16290	0.188542	257	0	1461	1718			16290	0.188542	239	0	1357	1596			16290	0.188542	217	0	1233	1450
16300	0.188657	225	0	1275	1500			16300	0.188657	225	0	1275	1500			16300	0.188657	213	0	1208	1421			16300	0.188657	258	0	1462	1720			16300	0.188657	239	0	1357	1596			16300	0.188657	217	0	1233	1450
16310	0.188773	225	0	1275	1500			16310	0.188773	225	0	1275	1500			16310	0.188773	213	0	1209	1422			16310	0.188773	258	0	1462	1720			16310	0.188773	239	0	1358	1597			16310	0.188773	217	0	1233	1450
16320	0.188889	225	0	1275	1500			16320	0.188889	225	0	1275	1500			16320	0.188889	213	0	1210	1423			16320	0.188889	258	0	1463	1721			16320	0.188889	239	0	1358	1597			16320	0.188889	217	0	1234	1451
16330	0.189005	225	0	1275	1500			16330	0.189005	225	0	1275	1500			16330	0.189005	214	0	1211	1425			16330	0.189005	258	0	1463	1721			16330	0.189005	239	0	1359	1598			16330	0.189005	217	0	1234	1451
16340	0.18912	225	0	1275	1500			16340	0.18912	225	0	1275	1500			16340	0.18912	214	0	1212	1426			16340	0.18912	258	0	1464	1722			16340	0.18912	240	0	1359	1599			16340	0.18912	217	0	1235	1452
16350	0.189236	225	0	1275	1500			16350	0.189236	225	0	1275	1500			16350	0.189236	214	0	1213	1427			16350	0.189236	258	0	1465	1723			16350	0.189236	240	0	1360	1600			16350	0.189236	218	0	1235	1453
16360	0.189352	225	0	1275	1500			16360	0.189352	225	0	1275	1500			16360	0.189352	214	0	1214	1428			16360	0.189352	258	0	1465	1723			16360	0.189352	240	0	1360	1600			16360	0.189352	218	0	1236	1454
16370	0.189468	225	0	1275	1500			16370	0.189468	225	0	1275	1500			16370	0.189468	214	0	1215	1429			16370	0.189468	258	0	1466	1724			16370	0.189468	240	0	1361	1601			16370	0.189468	218	0	1236	1454
16380	0.189583	225	0	1275	1500			16380	0.189583	225	0	1275	1500			16380	0.189583	214	0	1216	1430			16380	0.189583	258	0	1467	1725			16380	0.189583	240	0	1361	1601			16380	0.189583	218	0	1237	1455
16390	0.189699	225	0	1275	1500			16390	0.189699	225	0	1275	1500			16390	0.189699	215	0	1217	1432			16390	0.189699	259	0	1467	1726			16390	0.189699	240	0	1362	1602			16390	0.189699	218	0	1237	1455
16400	0.189815	225	0	1275	1500			16400	0.189815	225	0	1275	1500			16400	0.189815	215	0	1218	1433			16400	0.189815	259	0	1468	1727			16400	0.189815	240	0	1362	1602			16400	0.189815	218	0	1237	1455
16410	0.189931	225	0	1275	1500			16410	0.189931	225	0	1275	1500			16410	0.189931	215	0	1219	1434			16410	0.189931	259	0	1468	1727			16410	0.189931	240	0	1363	1603			16410	0.189931	218	0	1238	1456
16420	0.190046	225	0	1275	1500			16420	0.190046	225	0	1275	1500			16420	0.190046	215	0	1220	1435			16420	0.190046	259	0	1469	1728			16420	0.190046	240	0	1363	1603			16420	0.190046	218	0	1238	1456
16430	0.190162	225	0	1275	1500			16430	0.190162	225	0	1275	1500			16430	0.190162	215	0	1221	1436			16430	0.190162	259	0	1470	1729			16430	0.190162	240	0	1364	1604			16430	0.190162	218	0	1239	1457
16440	0.190278	225	0	1275	1500			16440	0.190278	225	0	1275	1500			16440	0.190278	215	0	1222	1437			16440	0.190278	259	0	1470	1729			16440	0.190278	240	0	1364	1604			16440	0.190278	218	0	1239	1457
16450	0.190394	225	0	1275	1500			16450	0.190394	225	0	1275	1500			16450	0.190394	215	0	1223	1438			16450	0.190394	259	0	1471	1730			16450	0.190394	241	0	1365	1606			16450	0.190394	218	0	1240	1458
16460	0.190509	225	0	1275	1500			16460	0.190509	225	0	1275	1500			16460	0.190509	216	0	1224	1440			16460	0.190509	259	0	1472	1731			16460	0.190509	241	0	1365	1606			16460	0.190509	218	0	1240	1458
16470	0.190625	225	0	1275	1500			16470	0.190625	225	0	1275	1500			16470	0.190625	216	0	1225	1441			16470	0.190625	259	0	1472	1731			16470	0.190625	241	0	1366	1607			16470	0.190625	218	0	1241	1459
16480	0.190741	225	0	1275	1500			16480	0.190741	225	0	1275	1500			16480	0.190741	216	0	1226	1442			16480	0.190741	260	0	1473	1733			16480	0.190741	241	0	1366	1607			16480	0.190741	219	0	1241	1460
16490	0.190856	225	0	1275	1500			16490	0.190856	225	0	1275	1500			16490	0.190856	216	0	1227	1443			16490	0.190856	260	0	1473	1733			16490	0.190856	241	0	1367	1608			16490	0.190856	219	0	1242	1461
16500	0.190972	225	0	1275	1500			16500	0.190972	225	0	1275	1500			16500	0.190972	216	0	1228	1444			16500	0.190972	260	0	1474	1734			16500	0.190972	241	0	1368	1609			16500	0.190972	219	0	1242	1461
16510	0.191088	225	0	1275	1500			16510	0.191088	225	0	1275	1500			16510	0.191088	216	0	1229	1445			16510	0.191088	260	0	1475	1735			16510	0.191088	241	0	1368	1609			16510	0.191088	219	0	1242	1461
16520	0.191204	225	0	1275	1500			16520	0.191204	225	0	1275	1500			16520	0.191204	217	0	1230	1447			16520	0.191204	260	0	1475	1735			16520	0.191204	241	0	1369	1610			16520	0.191204	219	0	1243	1462
16530	0.191319	225	0	1275	1500			16530	0.191319	225	0	1275	1500			16530	0.191319	217	0	1231	1448			16530	0.191319	260	0	1476	1736			16530	0.191319	241	0	1369	1610			16530	0.191319	219	0	1243	1462
16540	0.191435	225	0	1275	1500			16540	0.191435	225	0	1275	1500			16540	0.191435	217	0	1232	1449			16540	0.191435	260	0	1477	1737			16540	0.191435	241	0	1370	1611			16540	0.191435	219	0	1244	1463
16550	0.191551	225	0	1275	1500			16550	0.191551	225	0	1275	1500			16550	0.191551	217	0	1233	1450			16550	0.191551	260	0	1477	1737			16550	0.191551	241	0	1370	1611			16550	0.191551	219	0	1244	1463
16560	0.191667	225	0	1275	1500			16560	0.191667	225	0	1275	1500			16560	0.191667	217	0	1234	1451			16560	0.191667	260	0	1478	1738			16560	0.191667	242	0	1371	1613			16560	0.191667	219	0	1245	1464
16570	0.191782	225	0	1275	1500			16570	0.191782	225	0	1275	1500			16570	0.191782	217	0	1235	1452			16570	0.191782	261	0	1478	1739			16570	0.191782	242	0	1371	1613			16570	0.191782	219	0	1245	1464
16580	0.191898	225	0	1275	1500			16580	0.191898	225	0	1275	1500			16580	0.191898	218	0	1236	1454			16580	0.191898	261	0	1479	1740			16580	0.191898	242	0	1372	1614			16580	0.191898	219	0	1246	1465
16590	0.192014	225	0	1275	1500			16590	0.192014	225	0	1275	1500			16590	0.192014	218	0	1237	1455			16590	0.192014	261	0	1480	1741			16590	0.192014	242	0	1372	1614			16590	0.192014	219	0	1246	1465
16600	0.19213	225	0	1275	1500			16600	0.19213	225	0	1275	1500			16600	0.19213	218	0	1238	1456			16600	0.19213	261	0	1480	1741			16600	0.19213	242	0	1373	1615			16600	0.19213	220	0	1247	1467
16610	0.192245	225	0	1275	1500			16610	0.192245	225	0	1275	1500			16610	0.192245	218	0	1239	1457			16610	0.192245	261	0	1481	1742			16610	0.192245	242	0	1373	1615			16610	0.192245	220	0	1247	1467
16620	0.192361	225	0	1275	1500			16620	0.192361	225	0	1275	1500			16620	0.192361	218	0	1240	1458			16620	0.192361	261	0	1481	1742			16620	0.192361	242	0	1374	1616			16620	0.192361	220	0	1247	1467
16630	0.192477	225	0	1275	1500			16630	0.192477	225	0	1275	1500			16630	0.192477	219	0	1241	1460			16630	0.192477	261	0	1482	1743			16630	0.192477	242	0	1374	1616			16630	0.192477	220	0	1248	1468
16640	0.192593	225	0	1275	1500			16640	0.192593	225	0	1275	1500			16640	0.192593	219	0	1242	1461			16640	0.192593	261	0	1483	1744			16640	0.192593	242	0	1375	1617			16640	0.192593	220	0	1248	1468
16650	0.192708	225	0	1275	1500			16650	0.192708	225	0	1275	1500			16650	0.192708	219	0	1243	1462			16650	0.192708	261	0	1483	1744			16650	0.192708	242	0	1375	1617			16650	0.192708	220	0	1249	1469
16660	0.192824	225	0	1275	1500			16660	0.192824	225	0	1275	1500			16660	0.192824	219	0	1244	1463			16660	0.192824	262	0	1484	1746			16660	0.192824	242	0	1376	1618			16660	0.192824	220	0	1249	1469
16670	0.19294	225	0	1275	1500			16670	0.19294	225	0	1275	1500			16670	0.19294	219	0	1245	1464			16670	0.19294	262	0	1485	1747			16670	0.19294	243	0	1376	1619			16670	0.19294	220	0	1250	1470
16680	0.193056	225	0	1275	1500			16680	0.193056	225	0	1275	1500			16680	0.193056	219	0	1246	1465			16680	0.193056	262	0	1485	1747			16680	0.193056	243	0	1377	1620			16680	0.193056	220	0	1250	1470
16690	0.193171	225	0	1275	1500			16690	0.193171	225	0	1275	1500			16690	0.193171	220	0	1247	1467			16690	0.193171	262	0	1486	1748			16690	0.193171	243	0	1377	1620			16690	0.193171	220	0	1251	1471
16700	0.193287	225	0	1275	1500			16700	0.193287	225	0	1275	1500			16700	0.193287	220	0	1248	1468			16700	0.193287	262	0	1486	1748			16700	0.193287	243	0	1378	1621			16700	0.193287	220	0	1251	1471
16710	0.193403	225	0	1275	1500			16710	0.193403	225	0	1275	1500			16710	0.193403	220	0	1249	1469			16710	0.193403	262	0	1487	1749			16710	0.193403	243	0	1378	1621			16710	0.193403	220	0	1252	1472
16720	0.193519	225	0	1275	1500			16720	0.193519	225	0	1275	1500			16720	0.193519	220	0	1250	1470			16720	0.193519	262	0	1488	1750			16720	0.193519	243	0	1379	1622			16720	0.193519	220	0	1252	1472
16730	0.193634	225	0	1275	1500			16730	0.193634	225	0	1275	1500			16730	0.193634	220	0	1251	1471			16730	0.193634	262	0	1488	1750			16730	0.193634	243	0	1379	1622			16730	0.193634	221	0	1252	1473
16740	0.19375	225	0	1275	1500			16740	0.19375	225	0	1275	1500			16740	0.19375	220	0	1252	1472			16740	0.19375	262	0	1489	1751			16740	0.19375	243	0	1380	1623			16740	0.19375	221	0	1253	1474
16750	0.193866	225	0	1275	1500			16750	0.193866	225	0	1275	1500			16750	0.193866	221	0	1253	1474			16750	0.193866	263	0	1490	1753			16750	0.193866	243	0	1381	1624			16750	0.193866	221	0	1253	1474
16760	0.193981	225	0	1275	1500			16760	0.193981	225	0	1275	1500			16760	0.193981	221	0	1254	1475			16760	0.193981	263	0	1490	1753			16760	0.193981	243	0	1381	1624			16760	0.193981	221	0	1254	1475
16770	0.194097	225	0	1275	1500			16770	0.194097	225	0	1275	1500			16770	0.194097	221	0	1255	1476			16770	0.194097	263	0	1491	1754			16770	0.194097	243	0	1382	1625			16770	0.194097	221	0	1254	1475
16780	0.194213	225	0	1275	1500			16780	0.194213	225	0	1275	1500			16780	0.194213	221	0	1256	1477			16780	0.194213	263	0	1491	1754			16780	0.194213	244	0	1382	1626			16780	0.194213	221	0	1255	1476
16790	0.194329	225	0	1275	1500			16790	0.194329	225	0	1275	1500			16790	0.194329	221	0	1257	1478			16790	0.194329	263	0	1492	1755			16790	0.194329	244	0	1383	1627			16790	0.194329	221	0	1255	1476
16800	0.194444	225	0	1275	1500			16800	0.194444	225	0	1275	1500			16800	0.194444	221	0	1258	1479			16800	0.194444	263	0	1493	1756			16800	0.194444	244	0	1383	1627			16800	0.194444	221	0	1256	1477
16810	0.19456	225	0	1275	1500			16810	0.19456	225	0	1275	1500			16810	0.19456	222	0	1259	1481			16810	0.19456	263	0	1493	1756			16810	0.19456	244	0	1384	1628			16810	0.19456	221	0	1256	1477
16820	0.194676	225	0	1275	1500			16820	0.194676	225	0	1275	1500			16820	0.194676	222	0	1260	1482			16820	0.194676	263	0	1494	1757			16820	0.194676	244	0	1384	1628			16820	0.194676	221	0	1257	1478
16830	0.194792	225	0	1275	1500			16830	0.194792	225	0	1275	1500			16830	0.194792	222	0	1261	1483			16830	0.194792	263	0	1494	1757			16830	0.194792	244	0	1385	1629			16830	0.194792	221	0	1257	1478
16840	0.194907	225	0	1275	1500			16840	0.194907	225	0	1275	1500			16840	0.194907	222	0	1262	1484			16840	0.194907	264	0	1495	1759			16840	0.194907	244	0	1385	1629			16840	0.194907	221	0	1257	1478
16850	0.195023	225	0	1275	1500			16850	0.195023	225	0	1275	1500			16850	0.195023	222	0	1263	1485			16850	0.195023	264	0	1496	1760			16850	0.195023	244	0	1386	1630			16850	0.195023	221	0	1258	1479
16860	0.195139	225	0	1275	1500			16860	0.195139	225	0	1275	1500			16860	0.195139	222	0	1264	1486			16860	0.195139	264	0	1496	1760			16860	0.195139	244	0	1386	1630			16860	0.195139	222	0	1258	1480
16870	0.195255	225	0	1275	1500			16870	0.195255	225	0	1275	1500			16870	0.195255	223	0	1265	1488			16870	0.195255	264	0	1497	1761			16870	0.195255	244	0	1387	1631			16870	0.195255	222	0	1259	1481
16880	0.19537	225	0	1275	1500			16880	0.19537	225	0	1275	1500			16880	0.19537	223	0	1266	1489			16880	0.19537	264	0	1498	1762			16880	0.19537	244	0	1387	1631			16880	0.19537	222	0	1259	1481
16890	0.195486	225	0	1275	1500			16890	0.195486	225	0	1275	1500			16890	0.195486	223	0	1267	1490			16890	0.195486	264	0	1498	1762			16890	0.195486	245	0	1388	1633			16890	0.195486	222	0	1260	1482
16900	0.195602	225	0	1275	1500			16900	0.195602	225	0	1275	1500			16900	0.195602	223	0	1268	1491			16900	0.195602	264	0	1499	1763			16900	0.195602	245	0	1388	1633			16900	0.195602	222	0	1260	1482
16910	0.195718	225	0	1275	1500			16910	0.195718	225	0	1275	1500			16910	0.195718	223	0	1269	1492			16910	0.195718	264	0	1500	1764			16910	0.195718	245	0	1389	1634			16910	0.195718	222	0	1261	1483
16920	0.195833	225	0	1275	1500			16920	0.195833	225	0	1275	1500			16920	0.195833	223	0	1270	1493			16920	0.195833	264	0	1500	1764			16920	0.195833	245	0	1389	1634			16920	0.195833	222	0	1261	1483
16930	0.195949	225	0	1275	1500			16930	0.195949	225	0	1275	1500			16930	0.195949	224	0	1271	1495			16930	0.195949	265	0	1501	1766			16930	0.195949	245	0	1390	1635			16930	0.195949	222	0	1262	1484
16940	0.196065	225	0	1275	1500			16940	0.196065	225	0	1275	1500			16940	0.196065	224	0	1272	1496			16940	0.196065	265	0	1501	1766			16940	0.196065	245	0	1390	1635			16940	0.196065	222	0	1262	1484
16950	0.196181	225	0	1275	1500			16950	0.196181	225	0	1275	1500			16950	0.196181	224	0	1273	1497			16950	0.196181	265	0	1502	1767			16950	0.196181	245	0	1391	1636			16950	0.196181	222	0	1263	1485
16960	0.196296	225	0	1275	1500			16960	0.196296	225	0	1275	1500			16960	0.196296	224	0	1274	1498			16960	0.196296	265	0	1503	1768			16960	0.196296	245	0	1392	1637			16960	0.196296	222	0	1263	1485
16970	0.196412	225	0	1275	1500			16970	0.196412	225	0	1275	1500			16970	0.196412	224	0	1275	1499			16970	0.196412	265	0	1503	1768			16970	0.196412	245	0	1392	1637			16970	0.196412	222	0	1263	1485
16980	0.196528	225	0	1275	1500			16980	0.196528	225	0	1275	1500			16980	0.196528	224	0	1276	1500			16980	0.196528	265	0	1504	1769			16980	0.196528	245	0	1393	1638			16980	0.196528	223	0	1264	1487
16990	0.196644	225	0	1275	1500			16990	0.196644	225	0	1275	1500			16990	0.196644	225	0	1277	1502			16990	0.196644	265	0	1505	1770			16990	0.196644	245	0	1393	1638			16990	0.196644	223	0	1264	1487
17000	0.196759	225	0	1275	1500			17000	0.196759	225	0	1275	1500			17000	0.196759	225	0	1278	1503			17000	0.196759	265	0	1505	1770			17000	0.196759	246	0	1394	1640			17000	0.196759	223	0	1265	1488
17010	0.196875	225	0	1275	1500			17010	0.196875	225	0	1275	1500			17010	0.196875	225	0	1279	1504			17010	0.196875	265	0	1506	1771			17010	0.196875	246	0	1394	1640			17010	0.196875	223	0	1265	1488
17020	0.196991	225	0	1275	1500			17020	0.196991	225	0	1275	1500			17020	0.196991	225	0	1280	1505			17020	0.196991	266	0	1506	1772			17020	0.196991	246	0	1395	1641			17020	0.196991	223	0	1266	1489
17030	0.197106	225	0	1275	1500			17030	0.197106	225	0	1275	1500			17030	0.197106	225	0	1281	1506			17030	0.197106	266	0	1507	1773			17030	0.197106	246	0	1395	1641			17030	0.197106	223	0	1266	1489
17040	0.197222	225	0	1275	1500			17040	0.197222	225	0	1275	1500			17040	0.197222	225	0	1282	1507			17040	0.197222	266	0	1508	1774			17040	0.197222	246	0	1396	1642			17040	0.197222	223	0	1267	1490
17050	0.197338	225	0	1275	1500			17050	0.197338	225	0	1275	1500			17050	0.197338	226	0	1283	1509			17050	0.197338	266	0	1508	1774			17050	0.197338	246	0	1396	1642			17050	0.197338	223	0	1267	1490
17060	0.197454	225	0	1275	1500			17060	0.197454	225	0	1275	1500			17060	0.197454	226	0	1284	1510			17060	0.197454	266	0	1509	1775			17060	0.197454	246	0	1397	1643			17060	0.197454	223	0	1268	1491
17070	0.197569	225	0	1275	1500			17070	0.197569	225	0	1275	1500			17070	0.197569	226	0	1285	1511			17070	0.197569	266	0	1510	1776			17070	0.197569	246	0	1397	1643			17070	0.197569	223	0	1268	1491
17080	0.197685	225	0	1275	1500			17080	0.197685	225	0	1275	1500			17080	0.197685	226	0	1286	1512			17080	0.197685	266	0	1510	1776			17080	0.197685	246	0	1398	1644			17080	0.197685	223	0	1269	1492
17090	0.197801	225	0	1275	1500			17090	0.197801	225	0	1275	1500			17090	0.197801	226	0	1287	1513			17090	0.197801	266	0	1511	1777			17090	0.197801	246	0	1398	1644			17090	0.197801	223	0	1269	1492
17100	0.197917	225	0	1275	1500			17100	0.197917	225	0	1275	1500			17100	0.197917	227	0	1289	1516			17100	0.197917	267	0	1512	1779			17100	0.197917	246	0	1399	1645			17100	0.197917	224	0	1270	1494
17110	0.198032	225	0	1275	1500			17110	0.198032	225	0	1275	1500			17110	0.198032	227	0	1289	1516			17110	0.198032	267	0	1512	1779			17110	0.198032	247	0	1400	1647			17110	0.198032	224	0	1270	1494
17120	0.198148	225	0	1275	1500			17120	0.198148	225	0	1275	1500			17120	0.198148	227	0	1289	1516			17120	0.198148	267	0	1512	1779			17120	0.198148	247	0	1400	1647			17120	0.198148	224	0	1270	1494
17130	0.198264	225	0	1275	1500			17130	0.198264	225	0	1275	1500			17130	0.198264	227	0	1289	1516			17130	0.198264	267	0	1512	1779			17130	0.198264	247	0	1400	1647			17130	0.198264	224	0	1270	1494
17140	0.19838	225	0	1275	1500			17140	0.19838	225	0	1275	1500			17140	0.19838	227	0	1290	1517			17140	0.19838	267	0	1513	1780			17140	0.19838	247	0	1401	1648			17140	0.19838	224	0	1270	1494
17150	0.198495	225	0	1275	1500			17150	0.198495	225	0	1275	1500			17150	0.198495	227	0	1290	1517			17150	0.198495	267	0	1513	1780			17150	0.198495	247	0	1401	1648			17150	0.198495	224	0	1270	1494
17160	0.198611	225	0	1275	1500			17160	0.198611	225	0	1275	1500			17160	0.198611	227	0	1290	1517			17160	0.198611	267	0	1513	1780			17160	0.198611	247	0	1402	1649			17160	0.198611	224	0	1270	1494
17170	0.198727	225	0	1275	1500			17170	0.198727	225	0	1275	1500			17170	0.198727	227	0	1290	1517			17170	0.198727	267	0	1513	1780			17170	0.198727	247	0	1402	1649			17170	0.198727	224	0	1270	1494
17180	0.198843	225	0	1275	1500			17180	0.198843	225	0	1275	1500			17180	0.198843	227	0	1291	1518			17180	0.198843	267	0	1514	1781			17180	0.198843	247	0	1402	1649			17180	0.198843	224	0	1270	1494
17190	0.198958	225	0	1275	1500			17190	0.198958	225	0	1275	1500			17190	0.198958	227	0	1291	1518			17190	0.198958	267	0	1514	1781			17190	0.198958	247	0	1403	1650			17190	0.198958	224	0	1270	1494
17200	0.199074	225	0	1275	1500			17200	0.199074	225	0	1275	1500			17200	0.199074	227	0	1291	1518			17200	0.199074	267	0	1514	1781			17200	0.199074	247	0	1403	1650			17200	0.199074	224	0	1271	1495
17210	0.19919	225	0	1275	1500			17210	0.19919	225	0	1275	1500			17210	0.19919	227	0	1292	1519			17210	0.19919	267	0	1515	1782			17210	0.19919	247	0	1404	1651			17210	0.19919	224	0	1271	1495
17220	0.199306	225	0	1275	1500			17220	0.199306	225	0	1275	1500			17220	0.199306	227	0	1292	1519			17220	0.199306	267	0	1515	1782			17220	0.199306	247	0	1404	1651			17220	0.199306	224	0	1271	1495
17230	0.199421	225	0	1275	1500			17230	0.199421	225	0	1275	1500			17230	0.199421	227	0	1292	1519			17230	0.199421	267	0	1515	1782			17230	0.199421	247	0	1405	1652			17230	0.199421	224	0	1271	1495
17240	0.199537	225	0	1275	1500			17240	0.199537	225	0	1275	1500			17240	0.199537	227	0	1292	1519			17240	0.199537	267	0	1515	1782			17240	0.199537	247	0	1405	1652			17240	0.199537	224	0	1271	1495
17250	0.199653	225	0	1275	1500			17250	0.199653	225	0	1275	1500			17250	0.199653	227	0	1293	1520			17250	0.199653	267	0	1516	1783			17250	0.199653	247	0	1405	1652			17250	0.199653	224	0	1271	1495
17260	0.199769	225	0	1275	1500			17260	0.199769	225	0	1275	1500			17260	0.199769	227	0	1293	1520			17260	0.199769	267	0	1516	1783			17260	0.199769	248	0	1406	1654			17260	0.199769	224	0	1271	1495
17270	0.199884	225	0	1275	1500			17270	0.199884	225	0	1275	1500			17270	0.199884	227	0	1293	1520			17270	0.199884	267	0	1516	1783			17270	0.199884	248	0	1406	1654			17270	0.199884	224	0	1271	1495
17280	0.2	225	0	1275	1500			17280	0.2	225	0	1275	1500			17280	0.2	227	0	1294	1521			17280	0.2	267	0	1517	1784			17280	0.2	248	0	1407	1655			17280	0.2	224	0	1271	1495
17290	0.200116	225	0	1275	1500			17290	0.200116	225	0	1275	1500			17290	0.200116	227	0	1294	1521			17290	0.200116	267	0	1517	1784			17290	0.200116	248	0	1407	1655			17290	0.200116	224	0	1271	1495
17300	0.200231	225	0	1275	1500			17300	0.200231	225	0	1275	1500			17300	0.200231	228	0	1294	1522			17300	0.200231	267	0	1517	1784			17300	0.200231	248	0	1407	1655			17300	0.200231	224	0	1272	1496
17310	0.200347	225	0	1275	1500			17310	0.200347	225	0	1275	1500			17310	0.200347	228	0	1294	1522			17310	0.200347	267	0	1517	1784			17310	0.200347	248	0	1408	1656			17310	0.200347	224	0	1272	1496
17320	0.200463	225	0	1275	1500			17320	0.200463	225	0	1275	1500			17320	0.200463	228	0	1295	1523			17320	0.200463	267	0	1518	1785			17320	0.200463	248	0	1408	1656			17320	0.200463	224	0	1272	1496
17330	0.200579	225	0	1275	1500			17330	0.200579	225	0	1275	1500			17330	0.200579	228	0	1295	1523			17330	0.200579	267	0	1518	1785			17330	0.200579	248	0	1409	1657			17330	0.200579	224	0	1272	1496
17340	0.200694	225	0	1275	1500			17340	0.200694	225	0	1275	1500			17340	0.200694	228	0	1295	1523			17340	0.200694	267	0	1518	1785			17340	0.200694	248	0	1409	1657			17340	0.200694	224	0	1272	1496
17350	0.20081	225	0	1275	1500			17350	0.20081	225	0	1275	1500			17350	0.20081	228	0	1296	1524			17350	0.20081	268	0	1519	1787			17350	0.20081	248	0	1410	1658			17350	0.20081	224	0	1272	1496
17360	0.200926	225	0	1275	1500			17360	0.200926	225	0	1275	1500			17360	0.200926	228	0	1296	1524			17360	0.200926	268	0	1519	1787			17360	0.200926	248	0	1410	1658			17360	0.200926	224	0	1272	1496
17370	0.201042	225	0	1275	1500			17370	0.201042	225	0	1275	1500			17370	0.201042	228	0	1296	1524			17370	0.201042	268	0	1519	1787			17370	0.201042	248	0	1410	1658			17370	0.201042	224	0	1272	1496
17380	0.201157	225	0	1275	1500			17380	0.201157	225	0	1275	1500			17380	0.201157	228	0	1297	1525			17380	0.201157	268	0	1520	1788			17380	0.201157	248	0	1411	1659			17380	0.201157	224	0	1272	1496
17390	0.201273	225	0	1275	1500			17390	0.201273	225	0	1275	1500			17390	0.201273	228	0	1297	1525			17390	0.201273	268	0	1520	1788			17390	0.201273	249	0	1411	1660			17390	0.201273	224	0	1272	1496
17400	0.201389	225	0	1275	1500			17400	0.201389	225	0	1275	1500			17400	0.201389	228	0	1297	1525			17400	0.201389	268	0	1520	1788			17400	0.201389	249	0	1412	1661			17400	0.201389	224	0	1273	1497
17410	0.201505	225	0	1275	1500			17410	0.201505	225	0	1275	1500			17410	0.201505	228	0	1297	1525			17410	0.201505	268	0	1520	1788			17410	0.201505	249	0	1412	1661			17410	0.201505	224	0	1273	1497
17420	0.20162	225	0	1275	1500			17420	0.20162	225	0	1275	1500			17420	0.20162	228	0	1298	1526			17420	0.20162	268	0	1521	1789			17420	0.20162	249	0	1412	1661			17420	0.20162	224	0	1273	1497
17430	0.201736	225	0	1275	1500			17430	0.201736	225	0	1275	1500			17430	0.201736	228	0	1298	1526			17430	0.201736	268	0	1521	1789			17430	0.201736	249	0	1413	1662			17430	0.201736	224	0	1273	1497
17440	0.201852	225	0	1275	1500			17440	0.201852	225	0	1275	1500			17440	0.201852	228	0	1298	1526			17440	0.201852	268	0	1521	1789			17440	0.201852	249	0	1413	1662			17440	0.201852	224	0	1273	1497
17450	0.201968	225	0	1275	1500			17450	0.201968	225	0	1275	1500			17450	0.201968	228	0	1299	1527			17450	0.201968	268	0	1522	1790			17450	0.201968	249	0	1414	1663			17450	0.201968	224	0	1273	1497
17460	0.202083	225	0	1275	1500			17460	0.202083	225	0	1275	1500			17460	0.202083	228	0	1299	1527			17460	0.202083	268	0	1522	1790			17460	0.202083	249	0	1414	1663			17460	0.202083	224	0	1273	1497
17470	0.202199	225	0	1275	1500			17470	0.202199	225	0	1275	1500			17470	0.202199	228	0	1299	1527			17470	0.202199	268	0	1522	1790			17470	0.202199	249	0	1415	1664			17470	0.202199	224	0	1273	1497
17480	0.202315	225	0	1275	1500			17480	0.202315	225	0	1275	1500			17480	0.202315	228	0	1299	1527			17480	0.202315	268	0	1522	1790			17480	0.202315	249	0	1415	1664			17480	0.202315	224	0	1273	1497
17490	0.202431	225	0	1275	1500			17490	0.202431	225	0	1275	1500			17490	0.202431	228	0	1300	1528			17490	0.202431	268	0	1523	1791			17490	0.202431	249	0	1415	1664			17490	0.202431	224	0	1273	1497
17500	0.202546	225	0	1275	1500			17500	0.202546	225	0	1275	1500			17500	0.202546	229	0	1300	1529			17500	0.202546	268	0	1523	1791			17500	0.202546	249	0	1416	1665			17500	0.202546	224	0	1273	1497
17510	0.202662	225	0	1275	1500			17510	0.202662	225	0	1275	1500			17510	0.202662	229	0	1300	1529			17510	0.202662	268	0	1523	1791			17510	0.202662	249	0	1416	1665			17510	0.202662	224	0	1274	1498
17520	0.202778	225	0	1275	1500			17520	0.202778	225	0	1275	1500			17520	0.202778	229	0	1301	1530			17520	0.202778	268	0	1524	1792			17520	0.202778	250	0	1417	1667			17520	0.202778	224	0	1274	1498
17530	0.202894	225	0	1275	1500			17530	0.202894	225	0	1275	1500			17530	0.202894	229	0	1301	1530			17530	0.202894	268	0	1524	1792			17530	0.202894	250	0	1417	1667			17530	0.202894	224	0	1274	1498
17540	0.203009	225	0	1275	1500			17540	0.203009	225	0	1275	1500			17540	0.203009	229	0	1301	1530			17540	0.203009	268	0	1524	1792			17540	0.203009	250	0	1418	1668			17540	0.203009	224	0	1274	1498
17550	0.203125	225	0	1275	1500			17550	0.203125	225	0	1275	1500			17550	0.203125	229	0	1301	1530			17550	0.203125	268	0	1524	1792			17550	0.203125	250	0	1418	1668			17550	0.203125	224	0	1274	1498
17560	0.203241	225	0	1275	1500			17560	0.203241	225	0	1275	1500			17560	0.203241	229	0	1302	1531			17560	0.203241	268	0	1525	1793			17560	0.203241	250	0	1418	1668			17560	0.203241	224	0	1274	1498
17570	0.203356	225	0	1275	1500			17570	0.203356	225	0	1275	1500			17570	0.203356	229	0	1302	1531			17570	0.203356	268	0	1525	1793			17570	0.203356	250	0	1419	1669			17570	0.203356	224	0	1274	1498
17580	0.203472	225	0	1275	1500			17580	0.203472	225	0	1275	1500			17580	0.203472	229	0	1302	1531			17580	0.203472	268	0	1525	1793			17580	0.203472	250	0	1419	1669			17580	0.203472	224	0	1274	1498
17590	0.203588	225	0	1275	1500			17590	0.203588	225	0	1275	1500			17590	0.203588	229	0	1303	1532			17590	0.203588	268	0	1526	1794			17590	0.203588	250	0	1420	1670			17590	0.203588	224	0	1274	1498
17600	0.203704	225	0	1275	1500			17600	0.203704	225	0	1275	1500			17600	0.203704	229	0	1303	1532			17600	0.203704	269	0	1526	1795			17600	0.203704	250	0	1420	1670			17600	0.203704	224	0	1274	1498
17610	0.203819	225	0	1275	1500			17610	0.203819	225	0	1275	1500			17610	0.203819	229	0	1303	1532			17610	0.203819	269	0	1526	1795			17610	0.203819	250	0	1420	1670			17610	0.203819	225	0	1275	1500
17620	0.203935	225	0	1275	1500			17620	0.203935	225	0	1275	1500			17620	0.203935	229	0	1303	1532			17620	0.203935	269	0	1526	1795			17620	0.203935	250	0	1421	1671			17620	0.203935	225	0	1275	1500
17630	0.204051	225	0	1275	1500			17630	0.204051	225	0	1275	1500			17630	0.204051	229	0	1304	1533			17630	0.204051	269	0	1527	1796			17630	0.204051	250	0	1421	1671			17630	0.204051	225	0	1275	1500
17640	0.204167	225	0	1275	1500			17640	0.204167	225	0	1275	1500			17640	0.204167	229	0	1304	1533			17640	0.204167	269	0	1527	1796			17640	0.204167	251	0	1422	1673			17640	0.204167	225	0	1275	1500
17650	0.204282	225	0	1275	1500			17650	0.204282	225	0	1275	1500			17650	0.204282	229	0	1304	1533			17650	0.204282	269	0	1527	1796			17650	0.204282	251	0	1422	1673			17650	0.204282	225	0	1275	1500
17660	0.204398	225	0	1275	1500			17660	0.204398	225	0	1275	1500			17660	0.204398	229	0	1305	1534			17660	0.204398	269	0	1528	1797			17660	0.204398	251	0	1423	1674			17660	0.204398	225	0	1275	1500
17670	0.204514	225	0	1275	1500			17670	0.204514	225	0	1275	1500			17670	0.204514	230	0	1305	1535			17670	0.204514	269	0	1528	1797			17670	0.204514	251	0	1423	1674			17670	0.204514	225	0	1275	1500
17680	0.20463	225	0	1275	1500			17680	0.20463	225	0	1275	1500			17680	0.20463	230	0	1305	1535			17680	0.20463	269	0	1528	1797			17680	0.20463	251	0	1423	1674			17680	0.20463	225	0	1275	1500
17690	0.204745	225	0	1275	1500			17690	0.204745	225	0	1275	1500			17690	0.204745	230	0	1305	1535			17690	0.204745	269	0	1528	1797			17690	0.204745	251	0	1424	1675			17690	0.204745	225	0	1275	1500
17700	0.204861	225	0	1275	1500			17700	0.204861	225	0	1275	1500			17700	0.204861	230	0	1306	1536			17700	0.204861	269	0	1529	1798			17700	0.204861	251	0	1424	1675			17700	0.204861	225	0	1275	1500
17710	0.204977	225	0	1275	1500			17710	0.204977	225	0	1275	1500			17710	0.204977	230	0	1306	1536			17710	0.204977	269	0	1529	1798			17710	0.204977	251	0	1425	1676			17710	0.204977	225	0	1276	1501
17720	0.205093	225	0	1275	1500			17720	0.205093	225	0	1275	1500			17720	0.205093	230	0	1306	1536			17720	0.205093	269	0	1529	1798			17720	0.205093	251	0	1425	1676			17720	0.205093	225	0	1276	1501
17730	0.205208	225	0	1275	1500			17730	0.205208	225	0	1275	1500			17730	0.205208	230	0	1307	1537			17730	0.205208	269	0	1530	1799			17730	0.205208	251	0	1425	1676			17730	0.205208	225	0	1276	1501
17740	0.205324	225	0	1275	1500			17740	0.205324	225	0	1275	1500			17740	0.205324	230	0	1307	1537			17740	0.205324	269	0	1530	1799			17740	0.205324	251	0	1426	1677			17740	0.205324	225	0	1276	1501
17750	0.20544	225	0	1275	1500			17750	0.20544	225	0	1275	1500			17750	0.20544	230	0	1307	1537			17750	0.20544	269	0	1530	1799			17750	0.20544	251	0	1426	1677			17750	0.20544	225	0	1276	1501
17760	0.205556	225	0	1275	1500			17760	0.205556	225	0	1275	1500			17760	0.205556	230	0	1308	1538			17760	0.205556	269	0	1531	1800			17760	0.205556	251	0	1427	1678			17760	0.205556	225	0	1276	1501
17770	0.205671	225	0	1275	1500			17770	0.205671	225	0	1275	1500			17770	0.205671	230	0	1308	1538			17770	0.205671	269	0	1531	1800			17770	0.205671	252	0	1427	1679			17770	0.205671	225	0	1276	1501
17780	0.205787	225	0	1275	1500			17780	0.205787	225	0	1275	1500			17780	0.205787	230	0	1308	1538			17780	0.205787	269	0	1531	1800			17780	0.205787	252	0	1428	1680			17780	0.205787	225	0	1276	1501
17790	0.205903	225	0	1275	1500			17790	0.205903	225	0	1275	1500			17790	0.205903	230	0	1308	1538			17790	0.205903	269	0	1531	1800			17790	0.205903	252	0	1428	1680			17790	0.205903	225	0	1276	1501
17800	0.206019	225	0	1275	1500			17800	0.206019	225	0	1275	1500			17800	0.206019	230	0	1309	1539			17800	0.206019	270	0	1532	1802			17800	0.206019	252	0	1428	1680			17800	0.206019	225	0	1276	1501
17810	0.206134	225	0	1275	1500			17810	0.206134	225	0	1275	1500			17810	0.206134	230	0	1309	1539			17810	0.206134	270	0	1532	1802			17810	0.206134	252	0	1429	1681			17810	0.206134	225	0	1277	1502
17820	0.20625	225	0	1275	1500			17820	0.20625	225	0	1275	1500			17820	0.20625	230	0	1309	1539			17820	0.20625	270	0	1532	1802			17820	0.20625	252	0	1429	1681			17820	0.20625	225	0	1277	1502
17830	0.206366	225	0	1275	1500			17830	0.206366	225	0	1275	1500			17830	0.206366	230	0	1310	1540			17830	0.206366	270	0	1533	1803			17830	0.206366	252	0	1430	1682			17830	0.206366	225	0	1277	1502
17840	0.206481	225	0	1275	1500			17840	0.206481	225	0	1275	1500			17840	0.206481	231	0	1310	1541			17840	0.206481	270	0	1533	1803			17840	0.206481	252	0	1430	1682			17840	0.206481	225	0	1277	1502
17850	0.206597	225	0	1275	1500			17850	0.206597	225	0	1275	1500			17850	0.206597	231	0	1310	1541			17850	0.206597	270	0	1533	1803			17850	0.206597	252	0	1431	1683			17850	0.206597	225	0	1277	1502
17860	0.206713	225	0	1275	1500			17860	0.206713	225	0	1275	1500			17860	0.206713	231	0	1310	1541			17860	0.206713	270	0	1533	1803			17860	0.206713	252	0	1431	1683			17860	0.206713	225	0	1277	1502
17870	0.206829	225	0	1275	1500			17870	0.206829	225	0	1275	1500			17870	0.206829	231	0	1311	1542			17870	0.206829	270	0	1534	1804			17870	0.206829	252	0	1431	1683			17870	0.206829	225	0	1277	1502
17880	0.206944	225	0	1275	1500			17880	0.206944	225	0	1275	1500			17880	0.206944	231	0	1311	1542			17880	0.206944	270	0	1534	1804			17880	0.206944	252	0	1432	1684			17880	0.206944	225	0	1277	1502
17890	0.20706	225	0	1275	1500			17890	0.20706	225	0	1275	1500			17890	0.20706	231	0	1311	1542			17890	0.20706	270	0	1534	1804			17890	0.20706	253	0	1432	1685			17890	0.20706	225	0	1277	1502
17900	0.207176	225	0	1275	1500			17900	0.207176	225	0	1275	1500			17900	0.207176	231	0	1312	1543			17900	0.207176	270	0	1535	1805			17900	0.207176	253	0	1433	1686			17900	0.207176	225	0	1277	1502
17910	0.207292	225	0	1275	1500			17910	0.207292	225	0	1275	1500			17910	0.207292	231	0	1312	1543			17910	0.207292	270	0	1535	1805			17910	0.207292	253	0	1433	1686			17910	0.207292	225	0	1278	1503
17920	0.207407	225	0	1275	1500			17920	0.207407	225	0	1275	1500			17920	0.207407	231	0	1312	1543			17920	0.207407	270	0	1535	1805			17920	0.207407	253	0	1434	1687			17920	0.207407	225	0	1278	1503
17930	0.207523	225	0	1275	1500			17930	0.207523	225	0	1275	1500			17930	0.207523	231	0	1312	1543			17930	0.207523	270	0	1535	1805			17930	0.207523	253	0	1434	1687			17930	0.207523	225	0	1278	1503
17940	0.207639	225	0	1275	1500			17940	0.207639	225	0	1275	1500			17940	0.207639	231	0	1313	1544			17940	0.207639	270	0	1536	1806			17940	0.207639	253	0	1434	1687			17940	0.207639	225	0	1278	1503
17950	0.207755	225	0	1275	1500			17950	0.207755	225	0	1275	1500			17950	0.207755	231	0	1313	1544			17950	0.207755	270	0	1536	1806			17950	0.207755	253	0	1435	1688			17950	0.207755	225	0	1278	1503
17960	0.20787	225	0	1275	1500			17960	0.20787	225	0	1275	1500			17960	0.20787	231	0	1313	1544			17960	0.20787	270	0	1536	1806			17960	0.20787	253	0	1435	1688			17960	0.20787	225	0	1278	1503
17970	0.207986	225	0	1275	1500			17970	0.207986	225	0	1275	1500			17970	0.207986	231	0	1314	1545			17970	0.207986	270	0	1537	1807			17970	0.207986	253	0	1436	1689			17970	0.207986	225	0	1278	1503
17980	0.208102	225	0	1275	1500			17980	0.208102	225	0	1275	1500			17980	0.208102	231	0	1314	1545			17980	0.208102	270	0	1537	1807			17980	0.208102	253	0	1436	1689			17980	0.208102	225	0	1278	1503
17990	0.208218	225	0	1275	1500			17990	0.208218	225	0	1275	1500			17990	0.208218	231	0	1314	1545			17990	0.208218	270	0	1537	1807			17990	0.208218	253	0	1437	1690			17990	0.208218	225	0	1278	1503
18000	0.208333	225	0	1275	1500			18000	0.208333	225	0	1275	1500			18000	0.208333	232	0	1315	1547			18000	0.208333	271	0	1538	1809			18000	0.208333	253	0	1437	1690			18000	0.208333	226	0	1279	1505
18010	0.208449	225	0	1275	1500			18010	0.208449	225	0	1275	1500			18010	0.208449	232	0	1315	1547			18010	0.208449	271	0	1538	1809			18010	0.208449	254	0	1438	1692			18010	0.208449	226	0	1279	1505
18020	0.208565	225	0	1275	1500			18020	0.208565	225	0	1275	1500			18020	0.208565	232	0	1315	1547			18020	0.208565	271	0	1538	1809			18020	0.208565	254	0	1438	1692			18020	0.208565	226	0	1279	1505
18030	0.208681	225	0	1275	1500			18030	0.208681	225	0	1275	1500			18030	0.208681	232	0	1315	1547			18030	0.208681	271	0	1538	1809			18030	0.208681	254	0	1438	1692			18030	0.208681	226	0	1279	1505
18040	0.208796	225	0	1275	1500			18040	0.208796	225	0	1275	1500			18040	0.208796	232	0	1316	1548			18040	0.208796	271	0	1539	1810			18040	0.208796	254	0	1439	1693			18040	0.208796	226	0	1279	1505
18050	0.208912	225	0	1275	1500			18050	0.208912	225	0	1275	1500			18050	0.208912	232	0	1316	1548			18050	0.208912	271	0	1539	1810			18050	0.208912	254	0	1439	1693			18050	0.208912	226	0	1279	1505
18060	0.209028	225	0	1275	1500			18060	0.209028	225	0	1275	1500			18060	0.209028	232	0	1316	1548			18060	0.209028	271	0	1539	1810			18060	0.209028	254	0	1440	1694			18060	0.209028	226	0	1279	1505
18070	0.209144	225	0	1275	1500			18070	0.209144	225	0	1275	1500			18070	0.209144	232	0	1317	1549			18070	0.209144	271	0	1539	1810			18070	0.209144	254	0	1440	1694			18070	0.209144	226	0	1279	1505
18080	0.209259	225	0	1275	1500			18080	0.209259	225	0	1275	1500			18080	0.209259	232	0	1317	1549			18080	0.209259	271	0	1540	1811			18080	0.209259	254	0	1440	1694			18080	0.209259	226	0	1279	1505
18090	0.209375	225	0	1275	1500			18090	0.209375	225	0	1275	1500			18090	0.209375	232	0	1317	1549			18090	0.209375	271	0	1540	1811			18090	0.209375	254	0	1441	1695			18090	0.209375	226	0	1279	1505
18100	0.209491	225	0	1275	1500			18100	0.209491	225	0	1275	1500			18100	0.209491	232	0	1317	1549			18100	0.209491	271	0	1540	1811			18100	0.209491	254	0	1441	1695			18100	0.209491	226	0	1279	1505
18110	0.209606	225	0	1275	1500			18110	0.209606	225	0	1275	1500			18110	0.209606	232	0	1318	1550			18110	0.209606	271	0	1541	1812			18110	0.209606	254	0	1442	1696			18110	0.209606	226	0	1280	1506
18120	0.209722	225	0	1275	1500			18120	0.209722	225	0	1275	1500			18120	0.209722	232	0	1318	1550			18120	0.209722	271	0	1541	1812			18120	0.209722	254	0	1442	1696			18120	0.209722	226	0	1280	1506
18130	0.209838	225	0	1275	1500			18130	0.209838	225	0	1275	1500			18130	0.209838	232	0	1318	1550			18130	0.209838	271	0	1541	1812			18130	0.209838	254	0	1442	1696			18130	0.209838	226	0	1280	1506
18140	0.209954	225	0	1275	1500			18140	0.209954	225	0	1275	1500			18140	0.209954	232	0	1319	1551			18140	0.209954	271	0	1541	1812			18140	0.209954	254	0	1443	1697			18140	0.209954	226	0	1280	1506
18150	0.210069	225	0	1275	1500			18150	0.210069	225	0	1275	1500			18150	0.210069	232	0	1319	1551			18150	0.210069	271	0	1542	1813			18150	0.210069	254	0	1443	1697			18150	0.210069	226	0	1280	1506
18160	0.210185	225	0	1275	1500			18160	0.210185	225	0	1275	1500			18160	0.210185	232	0	1319	1551			18160	0.210185	271	0	1542	1813			18160	0.210185	254	0	1444	1698			18160	0.210185	226	0	1280	1506
18170	0.210301	225	0	1275	1500			18170	0.210301	225	0	1275	1500			18170	0.210301	232	0	1320	1552			18170	0.210301	271	0	1542	1813			18170	0.210301	254	0	1444	1698			18170	0.210301	226	0	1280	1506
18180	0.210417	225	0	1275	1500			18180	0.210417	225	0	1275	1500			18180	0.210417	232	0	1320	1552			18180	0.210417	271	0	1543	1814			18180	0.210417	255	0	1444	1699			18180	0.210417	226	0	1280	1506
18190	0.210532	225	0	1275	1500			18190	0.210532	225	0	1275	1500			18190	0.210532	232	0	1320	1552			18190	0.210532	271	0	1543	1814			18190	0.210532	255	0	1445	1700			18190	0.210532	226	0	1280	1506
18200	0.210648	225	0	1275	1500			18200	0.210648	225	0	1275	1500			18200	0.210648	232	0	1320	1552			18200	0.210648	271	0	1543	1814			18200	0.210648	255	0	1445	1700			18200	0.210648	226	0	1280	1506
18210	0.210764	225	0	1275	1500			18210	0.210764	225	0	1275	1500			18210	0.210764	233	0	1321	1554			18210	0.210764	272	0	1543	1815			18210	0.210764	255	0	1446	1701			18210	0.210764	226	0	1281	1507
18220	0.21088	225	0	1275	1500			18220	0.21088	225	0	1275	1500			18220	0.21088	233	0	1321	1554			18220	0.21088	272	0	1544	1816			18220	0.21088	255	0	1446	1701			18220	0.21088	226	0	1281	1507
18230	0.210995	225	0	1275	1500			18230	0.210995	225	0	1275	1500			18230	0.210995	233	0	1321	1554			18230	0.210995	272	0	1544	1816			18230	0.210995	255	0	1446	1701			18230	0.210995	226	0	1281	1507
18240	0.211111	225	0	1275	1500			18240	0.211111	225	0	1275	1500			18240	0.211111	233	0	1322	1555			18240	0.211111	272	0	1544	1816			18240	0.211111	255	0	1447	1702			18240	0.211111	226	0	1281	1507
18250	0.211227	225	0	1275	1500			18250	0.211227	225	0	1275	1500			18250	0.211227	233	0	1322	1555			18250	0.211227	272	0	1545	1817			18250	0.211227	255	0	1447	1702			18250	0.211227	226	0	1281	1507
18260	0.211343	225	0	1275	1500			18260	0.211343	225	0	1275	1500			18260	0.211343	233	0	1322	1555			18260	0.211343	272	0	1545	1817			18260	0.211343	255	0	1448	1703			18260	0.211343	226	0	1281	1507
18270	0.211458	225	0	1275	1500			18270	0.211458	225	0	1275	1500			18270	0.211458	233	0	1323	1556			18270	0.211458	272	0	1545	1817			18270	0.211458	255	0	1448	1703			18270	0.211458	226	0	1281	1507
18280	0.211574	225	0	1275	1500			18280	0.211574	225	0	1275	1500			18280	0.211574	233	0	1323	1556			18280	0.211574	272	0	1546	1818			18280	0.211574	255	0	1449	1704			18280	0.211574	226	0	1281	1507
18290	0.21169	225	0	1275	1500			18290	0.21169	225	0	1275	1500			18290	0.21169	233	0	1323	1556			18290	0.21169	272	0	1546	1818			18290	0.21169	255	0	1449	1704			18290	0.21169	226	0	1281	1507
18300	0.211806	225	0	1275	1500			18300	0.211806	225	0	1275	1500			18300	0.211806	233	0	1323	1556			18300	0.211806	272	0	1546	1818			18300	0.211806	255	0	1449	1704			18300	0.211806	226	0	1281	1507
18310	0.211921	225	0	1275	1500			18310	0.211921	225	0	1275	1500			18310	0.211921	233	0	1324	1557			18310	0.211921	272	0	1546	1818			18310	0.211921	255	0	1450	1705			18310	0.211921	226	0	1282	1508
18320	0.212037	225	0	1275	1500			18320	0.212037	225	0	1275	1500			18320	0.212037	233	0	1324	1557			18320	0.212037	272	0	1547	1819			18320	0.212037	255	0	1450	1705			18320	0.212037	226	0	1282	1508
18330	0.212153	225	0	1275	1500			18330	0.212153	225	0	1275	1500			18330	0.212153	233	0	1324	1557			18330	0.212153	272	0	1547	1819			18330	0.212153	255	0	1451	1706			18330	0.212153	226	0	1282	1508
18340	0.212269	225	0	1275	1500			18340	0.212269	225	0	1275	1500			18340	0.212269	233	0	1325	1558			18340	0.212269	272	0	1547	1819			18340	0.212269	256	0	1451	1707			18340	0.212269	226	0	1282	1508
18350	0.212384	225	0	1275	1500			18350	0.212384	225	0	1275	1500			18350	0.212384	233	0	1325	1558			18350	0.212384	272	0	1548	1820			18350	0.212384	256	0	1451	1707			18350	0.212384	226	0	1282	1508
18360	0.2125	225	0	1275	1500			18360	0.2125	225	0	1275	1500			18360	0.2125	233	0	1325	1558			18360	0.2125	272	0	1548	1820			18360	0.2125	256	0	1452	1708			18360	0.2125	226	0	1282	1508
18370	0.212616	225	0	1275	1500			18370	0.212616	225	0	1275	1500			18370	0.212616	233	0	1326	1559			18370	0.212616	272	0	1548	1820			18370	0.212616	256	0	1452	1708			18370	0.212616	226	0	1282	1508
18380	0.212731	225	0	1275	1500			18380	0.212731	225	0	1275	1500			18380	0.212731	233	0	1326	1559			18380	0.212731	272	0	1548	1820			18380	0.212731	256	0	1453	1709			18380	0.212731	226	0	1282	1508
18390	0.212847	225	0	1275	1500			18390	0.212847	225	0	1275	1500			18390	0.212847	233	0	1326	1559			18390	0.212847	272	0	1549	1821			18390	0.212847	256	0	1453	1709			18390	0.212847	226	0	1282	1508
18400	0.212963	225	0	1275	1500			18400	0.212963	225	0	1275	1500			18400	0.212963	234	0	1326	1560			18400	0.212963	273	0	1549	1822			18400	0.212963	256	0	1453	1709			18400	0.212963	226	0	1282	1508
18410	0.213079	225	0	1275	1500			18410	0.213079	225	0	1275	1500			18410	0.213079	234	0	1327	1561			18410	0.213079	273	0	1549	1822			18410	0.213079	256	0	1454	1710			18410	0.213079	226	0	1283	1509
18420	0.213194	225	0	1275	1500			18420	0.213194	225	0	1275	1500			18420	0.213194	234	0	1327	1561			18420	0.213194	273	0	1550	1823			18420	0.213194	256	0	1454	1710			18420	0.213194	226	0	1283	1509
18430	0.21331	225	0	1275	1500			18430	0.21331	225	0	1275	1500			18430	0.21331	234	0	1327	1561			18430	0.21331	273	0	1550	1823			18430	0.21331	256	0	1455	1711			18430	0.21331	226	0	1283	1509
18440	0.213426	225	0	1275	1500			18440	0.213426	225	0	1275	1500			18440	0.213426	234	0	1328	1562			18440	0.213426	273	0	1550	1823			18440	0.213426	256	0	1455	1711			18440	0.213426	226	0	1283	1509
18450	0.213542	225	0	1275	1500			18450	0.213542	225	0	1275	1500			18450	0.213542	234	0	1328	1562			18450	0.213542	273	0	1550	1823			18450	0.213542	256	0	1455	1711			18450	0.213542	226	0	1283	1509
18460	0.213657	225	0	1275	1500			18460	0.213657	225	0	1275	1500			18460	0.213657	234	0	1328	1562			18460	0.213657	273	0	1551	1824			18460	0.213657	256	0	1456	1712			18460	0.213657	226	0	1283	1509
18470	0.213773	225	0	1275	1500			18470	0.213773	225	0	1275	1500			18470	0.213773	234	0	1329	1563			18470	0.213773	273	0	1551	1824			18470	0.213773	256	0	1456	1712			18470	0.213773	226	0	1283	1509
18480	0.213889	225	0	1275	1500			18480	0.213889	225	0	1275	1500			18480	0.213889	234	0	1329	1563			18480	0.213889	273	0	1551	1824			18480	0.213889	256	0	1457	1713			18480	0.213889	226	0	1283	1509
18490	0.214005	225	0	1275	1500			18490	0.214005	225	0	1275	1500			18490	0.214005	234	0	1329	1563			18490	0.214005	273	0	1552	1825			18490	0.214005	257	0	1457	1714			18490	0.214005	226	0	1283	1509
18500	0.21412	225	0	1275	1500			18500	0.21412	225	0	1275	1500			18500	0.21412	234	0	1329	1563			18500	0.21412	273	0	1552	1825			18500	0.21412	257	0	1458	1715			18500	0.21412	226	0	1283	1509
18510	0.214236	225	0	1275	1500			18510	0.214236	225	0	1275	1500			18510	0.214236	234	0	1330	1564			18510	0.214236	273	0	1552	1825			18510	0.214236	257	0	1458	1715			18510	0.214236	226	0	1284	1510
18520	0.214352	225	0	1275	1500			18520	0.214352	225	0	1275	1500			18520	0.214352	234	0	1330	1564			18520	0.214352	273	0	1552	1825			18520	0.214352	257	0	1458	1715			18520	0.214352	226	0	1284	1510
18530	0.214468	225	0	1275	1500			18530	0.214468	225	0	1275	1500			18530	0.214468	234	0	1330	1564			18530	0.214468	273	0	1553	1826			18530	0.214468	257	0	1459	1716			18530	0.214468	226	0	1284	1510
18540	0.214583	225	0	1275	1500			18540	0.214583	225	0	1275	1500			18540	0.214583	234	0	1331	1565			18540	0.214583	273	0	1553	1826			18540	0.214583	257	0	1459	1716			18540	0.214583	226	0	1284	1510
18550	0.214699	225	0	1275	1500			18550	0.214699	225	0	1275	1500			18550	0.214699	234	0	1331	1565			18550	0.214699	273	0	1553	1826			18550	0.214699	257	0	1460	1717			18550	0.214699	226	0	1284	1510
18560	0.214815	225	0	1275	1500			18560	0.214815	225	0	1275	1500			18560	0.214815	234	0	1331	1565			18560	0.214815	273	0	1554	1827			18560	0.214815	257	0	1460	1717			18560	0.214815	226	0	1284	1510
18570	0.214931	225	0	1275	1500			18570	0.214931	225	0	1275	1500			18570	0.214931	235	0	1332	1567			18570	0.214931	274	0	1554	1828			18570	0.214931	257	0	1460	1717			18570	0.214931	226	0	1284	1510
18580	0.215046	225	0	1275	1500			18580	0.215046	225	0	1275	1500			18580	0.215046	235	0	1332	1567			18580	0.215046	274	0	1554	1828			18580	0.215046	257	0	1461	1718			18580	0.215046	226	0	1284	1510
18590	0.215162	225	0	1275	1500			18590	0.215162	225	0	1275	1500			18590	0.215162	235	0	1332	1567			18590	0.215162	274	0	1555	1829			18590	0.215162	257	0	1461	1718			18590	0.215162	226	0	1284	1510
18600	0.215278	225	0	1275	1500			18600	0.215278	225	0	1275	1500			18600	0.215278	235	0	1332	1567			18600	0.215278	274	0	1555	1829			18600	0.215278	257	0	1462	1719			18600	0.215278	226	0	1284	1510
18610	0.215394	225	0	1275	1500			18610	0.215394	225	0	1275	1500			18610	0.215394	235	0	1333	1568			18610	0.215394	274	0	1555	1829			18610	0.215394	257	0	1462	1719			18610	0.215394	226	0	1285	1511
18620	0.215509	225	0	1275	1500			18620	0.215509	225	0	1275	1500			18620	0.215509	235	0	1333	1568			18620	0.215509	274	0	1555	1829			18620	0.215509	257	0	1462	1719			18620	0.215509	226	0	1285	1511
18630	0.215625	225	0	1275	1500			18630	0.215625	225	0	1275	1500			18630	0.215625	235	0	1333	1568			18630	0.215625	274	0	1556	1830			18630	0.215625	258	0	1463	1721			18630	0.215625	226	0	1285	1511
18640	0.215741	225	0	1275	1500			18640	0.215741	225	0	1275	1500			18640	0.215741	235	0	1334	1569			18640	0.215741	274	0	1556	1830			18640	0.215741	258	0	1463	1721			18640	0.215741	226	0	1285	1511
18650	0.215856	225	0	1275	1500			18650	0.215856	225	0	1275	1500			18650	0.215856	235	0	1334	1569			18650	0.215856	274	0	1556	1830			18650	0.215856	258	0	1464	1722			18650	0.215856	226	0	1285	1511
18660	0.215972	225	0	1275	1500			18660	0.215972	225	0	1275	1500			18660	0.215972	235	0	1334	1569			18660	0.215972	274	0	1557	1831			18660	0.215972	258	0	1464	1722			18660	0.215972	226	0	1285	1511
18670	0.216088	225	0	1275	1500			18670	0.216088	225	0	1275	1500			18670	0.216088	235	0	1335	1570			18670	0.216088	274	0	1557	1831			18670	0.216088	258	0	1464	1722			18670	0.216088	226	0	1285	1511
18680	0.216204	225	0	1275	1500			18680	0.216204	225	0	1275	1500			18680	0.216204	235	0	1335	1570			18680	0.216204	274	0	1557	1831			18680	0.216204	258	0	1465	1723			18680	0.216204	226	0	1285	1511
18690	0.216319	225	0	1275	1500			18690	0.216319	225	0	1275	1500			18690	0.216319	235	0	1335	1570			18690	0.216319	274	0	1557	1831			18690	0.216319	258	0	1465	1723			18690	0.216319	226	0	1285	1511
18700	0.216435	225	0	1275	1500			18700	0.216435	225	0	1275	1500			18700	0.216435	235	0	1335	1570			18700	0.216435	274	0	1558	1832			18700	0.216435	258	0	1466	1724			18700	0.216435	226	0	1285	1511
18710	0.216551	225	0	1275	1500			18710	0.216551	225	0	1275	1500			18710	0.216551	235	0	1336	1571			18710	0.216551	274	0	1558	1832			18710	0.216551	258	0	1466	1724			18710	0.216551	226	0	1286	1512
18720	0.216667	225	0	1275	1500			18720	0.216667	225	0	1275	1500			18720	0.216667	235	0	1336	1571			18720	0.216667	274	0	1558	1832			18720	0.216667	258	0	1467	1725			18720	0.216667	226	0	1286	1512
18730	0.216782	225	0	1275	1500			18730	0.216782	225	0	1275	1500			18730	0.216782	235	0	1336	1571			18730	0.216782	274	0	1559	1833			18730	0.216782	258	0	1467	1725			18730	0.216782	226	0	1286	1512
18740	0.216898	225	0	1275	1500			18740	0.216898	225	0	1275	1500			18740	0.216898	236	0	1337	1573			18740	0.216898	275	0	1559	1834			18740	0.216898	258	0	1467	1725			18740	0.216898	226	0	1286	1512
18750	0.217014	225	0	1275	1500			18750	0.217014	225	0	1275	1500			18750	0.217014	236	0	1337	1573			18750	0.217014	275	0	1559	1834			18750	0.217014	258	0	1468	1726			18750	0.217014	226	0	1286	1512
18760	0.21713	225	0	1275	1500			18760	0.21713	225	0	1275	1500			18760	0.21713	236	0	1337	1573			18760	0.21713	275	0	1559	1834			18760	0.21713	258	0	1468	1726			18760	0.21713	226	0	1286	1512
18770	0.217245	225	0	1275	1500			18770	0.217245	225	0	1275	1500			18770	0.217245	236	0	1338	1574			18770	0.217245	275	0	1560	1835			18770	0.217245	259	0	1469	1728			18770	0.217245	226	0	1286	1512
18780	0.217361	225	0	1275	1500			18780	0.217361	225	0	1275	1500			18780	0.217361	236	0	1338	1574			18780	0.217361	275	0	1560	1835			18780	0.217361	259	0	1469	1728			18780	0.217361	226	0	1286	1512
18790	0.217477	225	0	1275	1500			18790	0.217477	225	0	1275	1500			18790	0.217477	236	0	1338	1574			18790	0.217477	275	0	1560	1835			18790	0.217477	259	0	1469	1728			18790	0.217477	226	0	1286	1512
18800	0.217593	225	0	1275	1500			18800	0.217593	225	0	1275	1500			18800	0.217593	236	0	1338	1574			18800	0.217593	275	0	1561	1836			18800	0.217593	259	0	1470	1729			18800	0.217593	226	0	1286	1512
18810	0.217708	225	0	1275	1500			18810	0.217708	225	0	1275	1500			18810	0.217708	236	0	1339	1575			18810	0.217708	275	0	1561	1836			18810	0.217708	259	0	1470	1729			18810	0.217708	226	0	1287	1513
18820	0.217824	225	0	1275	1500			18820	0.217824	225	0	1275	1500			18820	0.217824	236	0	1339	1575			18820	0.217824	275	0	1561	1836			18820	0.217824	259	0	1471	1730			18820	0.217824	226	0	1287	1513
18830	0.21794	225	0	1275	1500			18830	0.21794	225	0	1275	1500			18830	0.21794	236	0	1339	1575			18830	0.21794	275	0	1561	1836			18830	0.21794	259	0	1471	1730			18830	0.21794	226	0	1287	1513
18840	0.218056	225	0	1275	1500			18840	0.218056	225	0	1275	1500			18840	0.218056	236	0	1340	1576			18840	0.218056	275	0	1562	1837			18840	0.218056	259	0	1472	1731			18840	0.218056	226	0	1287	1513
18850	0.218171	225	0	1275	1500			18850	0.218171	225	0	1275	1500			18850	0.218171	236	0	1340	1576			18850	0.218171	275	0	1562	1837			18850	0.218171	259	0	1472	1731			18850	0.218171	226	0	1287	1513
18860	0.218287	225	0	1275	1500			18860	0.218287	225	0	1275	1500			18860	0.218287	236	0	1340	1576			18860	0.218287	275	0	1562	1837			18860	0.218287	259	0	1472	1731			18860	0.218287	226	0	1287	1513
18870	0.218403	225	0	1275	1500			18870	0.218403	225	0	1275	1500			18870	0.218403	236	0	1341	1577			18870	0.218403	275	0	1563	1838			18870	0.218403	259	0	1473	1732			18870	0.218403	226	0	1287	1513
18880	0.218519	225	0	1275	1500			18880	0.218519	225	0	1275	1500			18880	0.218519	236	0	1341	1577			18880	0.218519	275	0	1563	1838			18880	0.218519	259	0	1473	1732			18880	0.218519	226	0	1287	1513
18890	0.218634	225	0	1275	1500			18890	0.218634	225	0	1275	1500			18890	0.218634	236	0	1341	1577			18890	0.218634	275	0	1563	1838			18890	0.218634	259	0	1474	1733			18890	0.218634	226	0	1287	1513
18900	0.21875	225	0	1275	1500			18900	0.21875	225	0	1275	1500			18900	0.21875	237	0	1342	1579			18900	0.21875	276	0	1564	1840			18900	0.21875	259	0	1474	1733			18900	0.21875	227	0	1288	1515
18910	0.218866	225	0	1275	1500			18910	0.218866	225	0	1275	1500			18910	0.218866	237	0	1342	1579			18910	0.218866	276	0	1564	1840			18910	0.218866	260	0	1475	1735			18910	0.218866	227	0	1288	1515
18920	0.218981	225	0	1275	1500			18920	0.218981	225	0	1275	1500			18920	0.218981	237	0	1342	1579			18920	0.218981	276	0	1564	1840			18920	0.218981	260	0	1475	1735			18920	0.218981	227	0	1288	1515
18930	0.219097	225	0	1275	1500			18930	0.219097	225	0	1275	1500			18930	0.219097	237	0	1342	1579			18930	0.219097	276	0	1564	1840			18930	0.219097	260	0	1475	1735			18930	0.219097	227	0	1288	1515
18940	0.219213	225	0	1275	1500			18940	0.219213	225	0	1275	1500			18940	0.219213	237	0	1343	1580			18940	0.219213	276	0	1565	1841			18940	0.219213	260	0	1476	1736			18940	0.219213	227	0	1288	1515
18950	0.219329	225	0	1275	1500			18950	0.219329	225	0	1275	1500			18950	0.219329	237	0	1343	1580			18950	0.219329	276	0	1565	1841			18950	0.219329	260	0	1476	1736			18950	0.219329	227	0	1288	1515
18960	0.219444	225	0	1275	1500			18960	0.219444	225	0	1275	1500			18960	0.219444	237	0	1343	1580			18960	0.219444	276	0	1565	1841			18960	0.219444	260	0	1477	1737			18960	0.219444	227	0	1288	1515
18970	0.21956	225	0	1275	1500			18970	0.21956	225	0	1275	1500			18970	0.21956	237	0	1343	1580			18970	0.21956	276	0	1565	1841			18970	0.21956	260	0	1477	1737			18970	0.21956	227	0	1288	1515
18980	0.219676	225	0	1275	1500			18980	0.219676	225	0	1275	1500			18980	0.219676	237	0	1344	1581			18980	0.219676	276	0	1566	1842			18980	0.219676	260	0	1477	1737			18980	0.219676	227	0	1288	1515
18990	0.219792	225	0	1275	1500			18990	0.219792	225	0	1275	1500			18990	0.219792	237	0	1344	1581			18990	0.219792	276	0	1566	1842			18990	0.219792	260	0	1478	1738			18990	0.219792	227	0	1288	1515
19000	0.219907	225	0	1275	1500			19000	0.219907	225	0	1275	1500			19000	0.219907	237	0	1344	1581			19000	0.219907	276	0	1566	1842			19000	0.219907	260	0	1478	1738			19000	0.219907	227	0	1289	1516
19010	0.220023	225	0	1275	1500			19010	0.220023	225	0	1275	1500			19010	0.220023	237	0	1345	1582			19010	0.220023	276	0	1567	1843			19010	0.220023	260	0	1479	1739			19010	0.220023	227	0	1289	1516
19020	0.220139	225	0	1275	1500			19020	0.220139	225	0	1275	1500			19020	0.220139	237	0	1345	1582			19020	0.220139	276	0	1567	1843			19020	0.220139	260	0	1479	1739			19020	0.220139	227	0	1289	1516
19030	0.220255	225	0	1275	1500			19030	0.220255	225	0	1275	1500			19030	0.220255	237	0	1345	1582			19030	0.220255	276	0	1567	1843			19030	0.220255	260	0	1480	1740			19030	0.220255	227	0	1289	1516
19040	0.22037	225	0	1275	1500			19040	0.22037	225	0	1275	1500			19040	0.22037	237	0	1345	1582			19040	0.22037	276	0	1567	1843			19040	0.22037	260	0	1480	1740			19040	0.22037	227	0	1289	1516
19050	0.220486	225	0	1275	1500			19050	0.220486	225	0	1275	1500			19050	0.220486	237	0	1346	1583			19050	0.220486	276	0	1568	1844			19050	0.220486	260	0	1480	1740			19050	0.220486	227	0	1289	1516
19060	0.220602	225	0	1275	1500			19060	0.220602	225	0	1275	1500			19060	0.220602	237	0	1346	1583			19060	0.220602	276	0	1568	1844			19060	0.220602	261	0	1481	1742			19060	0.220602	227	0	1289	1516
19070	0.220718	225	0	1275	1500			19070	0.220718	225	0	1275	1500			19070	0.220718	237	0	1346	1583			19070	0.220718	276	0	1568	1844			19070	0.220718	261	0	1481	1742			19070	0.220718	227	0	1289	1516
19080	0.220833	225	0	1275	1500			19080	0.220833	225	0	1275	1500			19080	0.220833	237	0	1347	1584			19080	0.220833	276	0	1569	1845			19080	0.220833	261	0	1482	1743			19080	0.220833	227	0	1289	1516
19090	0.220949	225	0	1275	1500			19090	0.220949	225	0	1275	1500			19090	0.220949	237	0	1347	1584			19090	0.220949	276	0	1569	1845			19090	0.220949	261	0	1482	1743			19090	0.220949	227	0	1290	1517
19100	0.221065	225	0	1275	1500			19100	0.221065	225	0	1275	1500			19100	0.221065	237	0	1347	1584			19100	0.221065	277	0	1569	1846			19100	0.221065	261	0	1482	1743			19100	0.221065	227	0	1290	1517
19110	0.221181	225	0	1275	1500			19110	0.221181	225	0	1275	1500			19110	0.221181	237	0	1347	1584			19110	0.221181	277	0	1569	1846			19110	0.221181	261	0	1483	1744			19110	0.221181	227	0	1290	1517
19120	0.221296	225	0	1275	1500			19120	0.221296	225	0	1275	1500			19120	0.221296	237	0	1348	1585			19120	0.221296	277	0	1570	1847			19120	0.221296	261	0	1483	1744			19120	0.221296	227	0	1290	1517
19130	0.221412	225	0	1275	1500			19130	0.221412	225	0	1275	1500			19130	0.221412	237	0	1348	1585			19130	0.221412	277	0	1570	1847			19130	0.221412	261	0	1484	1745			19130	0.221412	227	0	1290	1517
19140	0.221528	225	0	1275	1500			19140	0.221528	225	0	1275	1500			19140	0.221528	237	0	1348	1585			19140	0.221528	277	0	1570	1847			19140	0.221528	261	0	1484	1745			19140	0.221528	227	0	1290	1517
19150	0.221644	225	0	1275	1500			19150	0.221644	225	0	1275	1500			19150	0.221644	238	0	1349	1587			19150	0.221644	277	0	1571	1848			19150	0.221644	261	0	1485	1746			19150	0.221644	227	0	1290	1517
19160	0.221759	225	0	1275	1500			19160	0.221759	225	0	1275	1500			19160	0.221759	238	0	1349	1587			19160	0.221759	277	0	1571	1848			19160	0.221759	261	0	1485	1746			19160	0.221759	227	0	1290	1517
19170	0.221875	225	0	1275	1500			19170	0.221875	225	0	1275	1500			19170	0.221875	238	0	1349	1587			19170	0.221875	277	0	1571	1848			19170	0.221875	261	0	1485	1746			19170	0.221875	227	0	1290	1517
19180	0.221991	225	0	1275	1500			19180	0.221991	225	0	1275	1500			19180	0.221991	238	0	1350	1588			19180	0.221991	277	0	1572	1849			19180	0.221991	261	0	1486	1747			19180	0.221991	227	0	1291	1518
19190	0.222106	225	0	1275	1500			19190	0.222106	225	0	1275	1500			19190	0.222106	238	0	1350	1588			19190	0.222106	277	0	1572	1849			19190	0.222106	262	0	1486	1748			19190	0.222106	227	0	1291	1518
19200	0.222222	225	0	1275	1500			19200	0.222222	225	0	1275	1500			19200	0.222222	238	0	1350	1588			19200	0.222222	277	0	1572	1849			19200	0.222222	262	0	1487	1749			19200	0.222222	227	0	1291	1518
19210	0.222338	225	0	1275	1500			19210	0.222338	225	0	1275	1500			19210	0.222338	238	0	1350	1588			19210	0.222338	277	0	1572	1849			19210	0.222338	262	0	1487	1749			19210	0.222338	227	0	1291	1518
19220	0.222454	225	0	1275	1500			19220	0.222454	225	0	1275	1500			19220	0.222454	238	0	1351	1589			19220	0.222454	277	0	1573	1850			19220	0.222454	262	0	1487	1749			19220	0.222454	227	0	1291	1518
19230	0.222569	225	0	1275	1500			19230	0.222569	225	0	1275	1500			19230	0.222569	238	0	1351	1589			19230	0.222569	277	0	1573	1850			19230	0.222569	262	0	1488	1750			19230	0.222569	227	0	1291	1518
19240	0.222685	225	0	1275	1500			19240	0.222685	225	0	1275	1500			19240	0.222685	238	0	1351	1589			19240	0.222685	277	0	1573	1850			19240	0.222685	262	0	1488	1750			19240	0.222685	227	0	1291	1518
19250	0.222801	225	0	1275	1500			19250	0.222801	225	0	1275	1500			19250	0.222801	238	0	1352	1590			19250	0.222801	277	0	1574	1851			19250	0.222801	262	0	1489	1751			19250	0.222801	227	0	1291	1518
19260	0.222917	225	0	1275	1500			19260	0.222917	225	0	1275	1500			19260	0.222917	238	0	1352	1590			19260	0.222917	277	0	1574	1851			19260	0.222917	262	0	1489	1751			19260	0.222917	227	0	1291	1518
19270	0.223032	225	0	1275	1500			19270	0.223032	225	0	1275	1500			19270	0.223032	238	0	1352	1590			19270	0.223032	277	0	1574	1851			19270	0.223032	262	0	1490	1752			19270	0.223032	227	0	1292	1519
19280	0.223148	225	0	1275	1500			19280	0.223148	225	0	1275	1500			19280	0.223148	238	0	1352	1590			19280	0.223148	277	0	1574	1851			19280	0.223148	262	0	1490	1752			19280	0.223148	227	0	1292	1519
19290	0.223264	225	0	1275	1500			19290	0.223264	225	0	1275	1500			19290	0.223264	238	0	1353	1591			19290	0.223264	277	0	1575	1852			19290	0.223264	262	0	1490	1752			19290	0.223264	227	0	1292	1519
19300	0.22338	225	0	1275	1500			19300	0.22338	225	0	1275	1500			19300	0.22338	238	0	1353	1591			19300	0.22338	278	0	1575	1853			19300	0.22338	262	0	1491	1753			19300	0.22338	227	0	1292	1519
19310	0.223495	225	0	1275	1500			19310	0.223495	225	0	1275	1500			19310	0.223495	238	0	1353	1591			19310	0.223495	278	0	1575	1853			19310	0.223495	262	0	1491	1753			19310	0.223495	227	0	1292	1519
19320	0.223611	225	0	1275	1500			19320	0.223611	225	0	1275	1500			19320	0.223611	238	0	1354	1592			19320	0.223611	278	0	1576	1854			19320	0.223611	263	0	1492	1755			19320	0.223611	227	0	1292	1519
19330	0.223727	225	0	1275	1500			19330	0.223727	225	0	1275	1500			19330	0.223727	238	0	1354	1592			19330	0.223727	278	0	1576	1854			19330	0.223727	263	0	1492	1755			19330	0.223727	227	0	1292	1519
19340	0.223843	225	0	1275	1500			19340	0.223843	225	0	1275	1500			19340	0.223843	238	0	1354	1592			19340	0.223843	278	0	1576	1854			19340	0.223843	263	0	1493	1756			19340	0.223843	227	0	1292	1519
19350	0.223958	225	0	1275	1500			19350	0.223958	225	0	1275	1500			19350	0.223958	238	0	1354	1592			19350	0.223958	278	0	1576	1854			19350	0.223958	263	0	1493	1756			19350	0.223958	227	0	1292	1519
19360	0.224074	225	0	1275	1500			19360	0.224074	225	0	1275	1500			19360	0.224074	238	0	1355	1593			19360	0.224074	278	0	1577	1855			19360	0.224074	263	0	1493	1756			19360	0.224074	227	0	1293	1520
19370	0.22419	225	0	1275	1500			19370	0.22419	225	0	1275	1500			19370	0.22419	238	0	1355	1593			19370	0.22419	278	0	1577	1855			19370	0.22419	263	0	1494	1757			19370	0.22419	227	0	1293	1520
19380	0.224306	225	0	1275	1500			19380	0.224306	225	0	1275	1500			19380	0.224306	238	0	1355	1593			19380	0.224306	278	0	1577	1855			19380	0.224306	263	0	1494	1757			19380	0.224306	227	0	1293	1520
19390	0.224421	225	0	1275	1500			19390	0.224421	225	0	1275	1500			19390	0.224421	238	0	1356	1594			19390	0.224421	278	0	1578	1856			19390	0.224421	263	0	1495	1758			19390	0.224421	227	0	1293	1520
19400	0.224537	225	0	1275	1500			19400	0.224537	225	0	1275	1500			19400	0.224537	239	0	1356	1595			19400	0.224537	278	0	1578	1856			19400	0.224537	263	0	1495	1758			19400	0.224537	227	0	1293	1520
19410	0.224653	225	0	1275	1500			19410	0.224653	225	0	1275	1500			19410	0.224653	239	0	1356	1595			19410	0.224653	278	0	1578	1856			19410	0.224653	263	0	1495	1758			19410	0.224653	228	0	1293	1521
19420	0.224769	225	0	1275	1500			19420	0.224769	225	0	1275	1500			19420	0.224769	239	0	1356	1595			19420	0.224769	278	0	1578	1856			19420	0.224769	263	0	1496	1759			19420	0.224769	228	0	1293	1521
19430	0.224884	225	0	1275	1500			19430	0.224884	225	0	1275	1500			19430	0.224884	239	0	1357	1596			19430	0.224884	278	0	1579	1857			19430	0.224884	263	0	1496	1759			19430	0.224884	228	0	1293	1521
19440	0.225	225	0	1275	1500			19440	0.225	225	0	1275	1500			19440	0.225	239	0	1357	1596			19440	0.225	278	0	1579	1857			19440	0.225	264	0	1497	1761			19440	0.225	228	0	1293	1521
19450	0.225116	225	0	1275	1500			19450	0.225116	225	0	1275	1500			19450	0.225116	239	0	1357	1596			19450	0.225116	278	0	1579	1857			19450	0.225116	264	0	1497	1761			19450	0.225116	228	0	1294	1522
19460	0.225231	225	0	1275	1500			19460	0.225231	225	0	1275	1500			19460	0.225231	239	0	1358	1597			19460	0.225231	278	0	1580	1858			19460	0.225231	264	0	1498	1762			19460	0.225231	228	0	1294	1522
19470	0.225347	225	0	1275	1500			19470	0.225347	225	0	1275	1500			19470	0.225347	239	0	1358	1597			19470	0.225347	279	0	1580	1859			19470	0.225347	264	0	1498	1762			19470	0.225347	228	0	1294	1522
19480	0.225463	225	0	1275	1500			19480	0.225463	225	0	1275	1500			19480	0.225463	239	0	1358	1597			19480	0.225463	279	0	1580	1859			19480	0.225463	264	0	1498	1762			19480	0.225463	228	0	1294	1522
19490	0.225579	225	0	1275	1500			19490	0.225579	225	0	1275	1500			19490	0.225579	239	0	1358	1597			19490	0.225579	279	0	1580	1859			19490	0.225579	264	0	1499	1763			19490	0.225579	228	0	1294	1522
19500	0.225694	225	0	1275	1500			19500	0.225694	225	0	1275	1500			19500	0.225694	239	0	1359	1598			19500	0.225694	279	0	1581	1860			19500	0.225694	264	0	1499	1763			19500	0.225694	228	0	1294	1522
19510	0.22581	225	0	1275	1500			19510	0.22581	225	0	1275	1500			19510	0.22581	239	0	1359	1598			19510	0.22581	279	0	1581	1860			19510	0.22581	264	0	1500	1764			19510	0.22581	228	0	1294	1522
19520	0.225926	225	0	1275	1500			19520	0.225926	225	0	1275	1500			19520	0.225926	239	0	1359	1598			19520	0.225926	279	0	1581	1860			19520	0.225926	264	0	1500	1764			19520	0.225926	228	0	1294	1522
19530	0.226042	225	0	1275	1500			19530	0.226042	225	0	1275	1500			19530	0.226042	239	0	1360	1599			19530	0.226042	279	0	1582	1861			19530	0.226042	264	0	1500	1764			19530	0.226042	228	0	1294	1522
19540	0.226157	225	0	1275	1500			19540	0.226157	225	0	1275	1500			19540	0.226157	239	0	1360	1599			19540	0.226157	279	0	1582	1861			19540	0.226157	264	0	1501	1765			19540	0.226157	228	0	1295	1523
19550	0.226273	225	0	1275	1500			19550	0.226273	225	0	1275	1500			19550	0.226273	239	0	1360	1599			19550	0.226273	279	0	1582	1861			19550	0.226273	264	0	1501	1765			19550	0.226273	228	0	1295	1523
19560	0.226389	225	0	1275	1500			19560	0.226389	225	0	1275	1500			19560	0.226389	239	0	1361	1600			19560	0.226389	279	0	1583	1862			19560	0.226389	264	0	1502	1766			19560	0.226389	228	0	1295	1523
19570	0.226505	225	0	1275	1500			19570	0.226505	225	0	1275	1500			19570	0.226505	239	0	1361	1600			19570	0.226505	279	0	1583	1862			19570	0.226505	265	0	1502	1767			19570	0.226505	228	0	1295	1523
19580	0.22662	225	0	1275	1500			19580	0.22662	225	0	1275	1500			19580	0.22662	239	0	1361	1600			19580	0.22662	279	0	1583	1862			19580	0.22662	265	0	1503	1768			19580	0.22662	228	0	1295	1523
19590	0.226736	225	0	1275	1500			19590	0.226736	225	0	1275	1500			19590	0.226736	239	0	1361	1600			19590	0.226736	279	0	1583	1862			19590	0.226736	265	0	1503	1768			19590	0.226736	228	0	1295	1523
19600	0.226852	225	0	1275	1500			19600	0.226852	225	0	1275	1500			19600	0.226852	240	0	1362	1602			19600	0.226852	279	0	1584	1863			19600	0.226852	265	0	1503	1768			19600	0.226852	228	0	1295	1523
19610	0.226968	225	0	1275	1500			19610	0.226968	225	0	1275	1500			19610	0.226968	240	0	1362	1602			19610	0.226968	279	0	1584	1863			19610	0.226968	265	0	1504	1769			19610	0.226968	228	0	1295	1523
19620	0.227083	225	0	1275	1500			19620	0.227083	225	0	1275	1500			19620	0.227083	240	0	1362	1602			19620	0.227083	279	0	1584	1863			19620	0.227083	265	0	1504	1769			19620	0.227083	228	0	1295	1523
19630	0.227199	225	0	1275	1500			19630	0.227199	225	0	1275	1500			19630	0.227199	240	0	1363	1603			19630	0.227199	279	0	1585	1864			19630	0.227199	265	0	1505	1770			19630	0.227199	228	0	1296	1524
19640	0.227315	225	0	1275	1500			19640	0.227315	225	0	1275	1500			19640	0.227315	240	0	1363	1603			19640	0.227315	280	0	1585	1865			19640	0.227315	265	0	1505	1770			19640	0.227315	228	0	1296	1524
19650	0.227431	225	0	1275	1500			19650	0.227431	225	0	1275	1500			19650	0.227431	240	0	1363	1603			19650	0.227431	280	0	1585	1865			19650	0.227431	265	0	1506	1771			19650	0.227431	228	0	1296	1524
19660	0.227546	225	0	1275	1500			19660	0.227546	225	0	1275	1500			19660	0.227546	240	0	1363	1603			19660	0.227546	280	0	1585	1865			19660	0.227546	265	0	1506	1771			19660	0.227546	228	0	1296	1524
19670	0.227662	225	0	1275	1500			19670	0.227662	225	0	1275	1500			19670	0.227662	240	0	1364	1604			19670	0.227662	280	0	1586	1866			19670	0.227662	265	0	1506	1771			19670	0.227662	228	0	1296	1524
19680	0.227778	225	0	1275	1500			19680	0.227778	225	0	1275	1500			19680	0.227778	240	0	1364	1604			19680	0.227778	280	0	1586	1866			19680	0.227778	265	0	1507	1772			19680	0.227778	228	0	1296	1524
19690	0.227894	225	0	1275	1500			19690	0.227894	225	0	1275	1500			19690	0.227894	240	0	1364	1604			19690	0.227894	280	0	1586	1866			19690	0.227894	266	0	1507	1773			19690	0.227894	228	0	1296	1524
19700	0.228009	225	0	1275	1500			19700	0.228009	225	0	1275	1500			19700	0.228009	240	0	1365	1605			19700	0.228009	280	0	1587	1867			19700	0.228009	266	0	1508	1774			19700	0.228009	228	0	1296	1524
19710	0.228125	225	0	1275	1500			19710	0.228125	225	0	1275	1500			19710	0.228125	240	0	1365	1605			19710	0.228125	280	0	1587	1867			19710	0.228125	266	0	1508	1774			19710	0.228125	228	0	1296	1524
19720	0.228241	225	0	1275	1500			19720	0.228241	225	0	1275	1500			19720	0.228241	240	0	1365	1605			19720	0.228241	280	0	1587	1867			19720	0.228241	266	0	1509	1775			19720	0.228241	228	0	1297	1525
19730	0.228356	225	0	1275	1500			19730	0.228356	225	0	1275	1500			19730	0.228356	240	0	1365	1605			19730	0.228356	280	0	1587	1867			19730	0.228356	266	0	1509	1775			19730	0.228356	228	0	1297	1525
19740	0.228472	225	0	1275	1500			19740	0.228472	225	0	1275	1500			19740	0.228472	240	0	1366	1606			19740	0.228472	280	0	1588	1868			19740	0.228472	266	0	1509	1775			19740	0.228472	228	0	1297	1525
19750	0.228588	225	0	1275	1500			19750	0.228588	225	0	1275	1500			19750	0.228588	240	0	1366	1606			19750	0.228588	280	0	1588	1868			19750	0.228588	266	0	1510	1776			19750	0.228588	228	0	1297	1525
19760	0.228704	225	0	1275	1500			19760	0.228704	225	0	1275	1500			19760	0.228704	240	0	1366	1606			19760	0.228704	280	0	1588	1868			19760	0.228704	266	0	1510	1776			19760	0.228704	228	0	1297	1525
19770	0.228819	225	0	1275	1500			19770	0.228819	225	0	1275	1500			19770	0.228819	240	0	1367	1607			19770	0.228819	280	0	1589	1869			19770	0.228819	266	0	1511	1777			19770	0.228819	228	0	1297	1525
19780	0.228935	225	0	1275	1500			19780	0.228935	225	0	1275	1500			19780	0.228935	240	0	1367	1607			19780	0.228935	280	0	1589	1869			19780	0.228935	266	0	1511	1777			19780	0.228935	228	0	1297	1525
19790	0.229051	225	0	1275	1500			19790	0.229051	225	0	1275	1500			19790	0.229051	240	0	1367	1607			19790	0.229051	280	0	1589	1869			19790	0.229051	266	0	1512	1778			19790	0.229051	228	0	1297	1525
19800	0.229167	225	0	1275	1500			19800	0.229167	225	0	1275	1500			19800	0.229167	241	0	1368	1609			19800	0.229167	281	0	1590	1871			19800	0.229167	266	0	1512	1778			19800	0.229167	229	0	1298	1527
19810	0.229282	225	0	1275	1500			19810	0.229282	225	0	1275	1500			19810	0.229282	241	0	1368	1609			19810	0.229282	281	0	1590	1871			19810	0.229282	267	0	1513	1780			19810	0.229282	229	0	1298	1527
19820	0.229398	225	0	1275	1500			19820	0.229398	225	0	1275	1500			19820	0.229398	241	0	1368	1609			19820	0.229398	281	0	1590	1871			19820	0.229398	267	0	1513	1780			19820	0.229398	229	0	1298	1527
19830	0.229514	225	0	1275	1500			19830	0.229514	225	0	1275	1500			19830	0.229514	241	0	1368	1609			19830	0.229514	281	0	1590	1871			19830	0.229514	267	0	1513	1780			19830	0.229514	229	0	1298	1527
19840	0.22963	225	0	1275	1500			19840	0.22963	225	0	1275	1500			19840	0.22963	241	0	1369	1610			19840	0.22963	281	0	1591	1872			19840	0.22963	267	0	1514	1781			19840	0.22963	229	0	1298	1527
19850	0.229745	225	0	1275	1500			19850	0.229745	225	0	1275	1500			19850	0.229745	241	0	1369	1610			19850	0.229745	281	0	1591	1872			19850	0.229745	267	0	1514	1781			19850	0.229745	229	0	1298	1527
19860	0.229861	225	0	1275	1500			19860	0.229861	225	0	1275	1500			19860	0.229861	241	0	1369	1610			19860	0.229861	281	0	1591	1872			19860	0.229861	267	0	1515	1782			19860	0.229861	229	0	1298	1527
19870	0.229977	225	0	1275	1500			19870	0.229977	225	0	1275	1500			19870	0.229977	241	0	1369	1610			19870	0.229977	281	0	1591	1872			19870	0.229977	267	0	1515	1782			19870	0.229977	229	0	1298	1527
19880	0.230093	225	0	1275	1500			19880	0.230093	225	0	1275	1500			19880	0.230093	241	0	1370	1611			19880	0.230093	281	0	1592	1873			19880	0.230093	267	0	1515	1782			19880	0.230093	229	0	1298	1527
19890	0.230208	225	0	1275	1500			19890	0.230208	225	0	1275	1500			19890	0.230208	241	0	1370	1611			19890	0.230208	281	0	1592	1873			19890	0.230208	267	0	1516	1783			19890	0.230208	229	0	1298	1527
19900	0.230324	225	0	1275	1500			19900	0.230324	225	0	1275	1500			19900	0.230324	241	0	1370	1611			19900	0.230324	281	0	1592	1873			19900	0.230324	267	0	1516	1783			19900	0.230324	229	0	1298	1527
19910	0.23044	225	0	1275	1500			19910	0.23044	225	0	1275	1500			19910	0.23044	241	0	1371	1612			19910	0.23044	281	0	1593	1874			19910	0.23044	267	0	1517	1784			19910	0.23044	229	0	1299	1528
19920	0.230556	225	0	1275	1500			19920	0.230556	225	0	1275	1500			19920	0.230556	241	0	1371	1612			19920	0.230556	281	0	1593	1874			19920	0.230556	267	0	1517	1784			19920	0.230556	229	0	1299	1528
19930	0.230671	225	0	1275	1500			19930	0.230671	225	0	1275	1500			19930	0.230671	241	0	1371	1612			19930	0.230671	281	0	1593	1874			19930	0.230671	267	0	1517	1784			19930	0.230671	229	0	1299	1528
19940	0.230787	225	0	1275	1500			19940	0.230787	225	0	1275	1500			19940	0.230787	241	0	1371	1612			19940	0.230787	281	0	1593	1874			19940	0.230787	267	0	1518	1785			19940	0.230787	229	0	1299	1528
19950	0.230903	225	0	1275	1500			19950	0.230903	225	0	1275	1500			19950	0.230903	241	0	1372	1613			19950	0.230903	281	0	1594	1875			19950	0.230903	267	0	1518	1785			19950	0.230903	229	0	1299	1528
19960	0.231019	225	0	1275	1500			19960	0.231019	225	0	1275	1500			19960	0.231019	241	0	1372	1613			19960	0.231019	281	0	1594	1875			19960	0.231019	268	0	1519	1787			19960	0.231019	229	0	1299	1528
19970	0.231134	225	0	1275	1500			19970	0.231134	225	0	1275	1500			19970	0.231134	241	0	1372	1613			19970	0.231134	281	0	1594	1875			19970	0.231134	268	0	1519	1787			19970	0.231134	229	0	1299	1528
19980	0.23125	225	0	1275	1500			19980	0.23125	225	0	1275	1500			19980	0.23125	241	0	1373	1614			19980	0.23125	281	0	1595	1876			19980	0.23125	268	0	1520	1788			19980	0.23125	229	0	1299	1528
[truncated: 66,887 more rows]

## Sheet: Temperature program
24h ligth					12h light:12h dark					February					May					August					November
Time (s)	Time (days)	Temperature (℃)			Time (s)	Time (days)	Temperature (℃)			Time (s)	Time (days)	Temperature (℃)			Time (s)	Time (days)	Temperature (℃)			Time (s)	Time (days)	Temperature (℃)			Time (s)	Time (days)	Temperature (℃)
10	0.000115741	26.848			10	0.000115741	25.209			10	0.000115741	23.228			10	0.000115741	23.663			10	0.000115741	23.56			10	0.000115741	24.514
20	0.000231481	26.691			20	0.000231481	24.9			20	0.000231481	23.211			20	0.000231481	23.645			20	0.000231481	23.451			20	0.000231481	24.51
30	0.000347222	26.786			30	0.000347222	24.932			30	0.000347222	23.136			30	0.000347222	23.64			30	0.000347222	23.444			30	0.000347222	24.494
40	0.000462963	26.865			40	0.000462963	24.968			40	0.000462963	23.111			40	0.000462963	23.595			40	0.000462963	23.421			40	0.000462963	24.463
50	0.000578704	26.96			50	0.000578704	25.008			50	0.000578704	23.09			50	0.000578704	23.571			50	0.000578704	23.387			50	0.000578704	24.416
60	0.000694444	27.075			60	0.000694444	25.067			60	0.000694444	23.008			60	0.000694444	23.558			60	0.000694444	23.34			60	0.000694444	24.387
70	0.000810185	27.243			70	0.000810185	25.135			70	0.000810185	22.972			70	0.000810185	23.502			70	0.000810185	23.294			70	0.000810185	24.34
80	0.000925926	27.371			80	0.000925926	25.212			80	0.000925926	22.937			80	0.000925926	23.44			80	0.000925926	23.235			80	0.000925926	24.275
90	0.00104167	27.539			90	0.00104167	25.299			90	0.00104167	22.846			90	0.00104167	23.385			90	0.00104167	23.18			90	0.00104167	24.222
100	0.00115741	27.708			100	0.00115741	25.391			100	0.00115741	22.745			100	0.00115741	23.319			100	0.00115741	23.096			100	0.00115741	24.123
110	0.00127315	27.88			110	0.00127315	25.499			110	0.00127315	22.624			110	0.00127315	23.225			110	0.00127315	23.011			110	0.00127315	24.044
120	0.00138889	28.03			120	0.00138889	25.623			120	0.00138889	22.576			120	0.00138889	23.146			120	0.00138889	22.925			120	0.00138889	23.961
130	0.00150463	28.236			130	0.00150463	25.743			130	0.00150463	22.472			130	0.00150463	23.038			130	0.00150463	22.811			130	0.00150463	23.854
140	0.00162037	28.418			140	0.00162037	25.884			140	0.00162037	22.356			140	0.00162037	22.931			140	0.00162037	22.714			140	0.00162037	23.747
150	0.00173611	28.618			150	0.00173611	26.022			150	0.00173611	22.239			150	0.00173611	22.841			150	0.00173611	22.594			150	0.00173611	23.637
160	0.00185185	28.823			160	0.00185185	26.193			160	0.00185185	22.131			160	0.00185185	22.708			160	0.00185185	22.482			160	0.00185185	23.521
170	0.00196759	29.067			170	0.00196759	26.365			170	0.00196759	21.998			170	0.00196759	22.617			170	0.00196759	22.364			170	0.00196759	23.397
180	0.00208333	29.264			180	0.00208333	26.524			180	0.00208333	21.87			180	0.00208333	22.509			180	0.00208333	22.276			180	0.00208333	23.269
190	0.00219907	29.495			190	0.00219907	26.705			190	0.00219907	21.754			190	0.00219907	22.426			190	0.00219907	22.198			190	0.00219907	23.146
200	0.00231481	29.708			200	0.00231481	26.907			200	0.00231481	21.623			200	0.00231481	22.359			200	0.00231481	22.142			200	0.00231481	23.046
210	0.00243056	29.923			210	0.00243056	27.09			210	0.00243056	21.504			210	0.00243056	22.32			210	0.00243056	22.097			210	0.00243056	22.934
220	0.0025463	30.136			220	0.0025463	27.304			220	0.0025463	21.383			220	0.0025463	22.315			220	0.0025463	22.098			220	0.0025463	22.88
230	0.00266204	30.379			230	0.00266204	27.506			230	0.00266204	21.253			230	0.00266204	22.32			230	0.00266204	22.117			230	0.00266204	22.804
240	0.00277778	30.603			240	0.00277778	27.729			240	0.00277778	21.132			240	0.00277778	22.326			240	0.00277778	22.141			240	0.00277778	22.778
250	0.00289352	30.821			250	0.00289352	27.921			250	0.00289352	21.011			250	0.00289352	22.363			250	0.00289352	22.197			250	0.00289352	22.782
260	0.00300926	31.056			260	0.00300926	28.16			260	0.00300926	20.865			260	0.00300926	22.442			260	0.00300926	22.266			260	0.00300926	22.802
270	0.003125	31.31			270	0.003125	28.371			270	0.003125	20.728			270	0.003125	22.511			270	0.003125	22.344			270	0.003125	22.819
280	0.00324074	31.541			280	0.00324074	28.589			280	0.00324074	20.606			280	0.00324074	22.585			280	0.00324074	22.466			280	0.00324074	22.891
290	0.00335648	31.785			290	0.00335648	28.81			290	0.00335648	20.501			290	0.00335648	22.692			290	0.00335648	22.597			290	0.00335648	22.942
300	0.00347222	32.047			300	0.00347222	29.046			300	0.00347222	20.369			300	0.00347222	22.808			300	0.00347222	22.715			300	0.00347222	23.046
310	0.00358796	32.29			310	0.00358796	29.272			310	0.00358796	20.258			310	0.00358796	22.928			310	0.00358796	22.872			310	0.00358796	23.144
320	0.0037037	32.531			320	0.0037037	29.501			320	0.0037037	20.115			320	0.0037037	23.067			320	0.0037037	23.036			320	0.0037037	23.266
330	0.00381944	32.76			330	0.00381944	29.712			330	0.00381944	19.994			330	0.00381944	23.195			330	0.00381944	23.177			330	0.00381944	23.387
340	0.00393519	33.022			340	0.00393519	29.973			340	0.00393519	19.855			340	0.00393519	23.344			340	0.00393519	23.361			340	0.00393519	23.522
350	0.00405093	33.261			350	0.00405093	30.211			350	0.00405093	19.722			350	0.00405093	23.522			350	0.00405093	23.535			350	0.00405093	23.659
360	0.00416667	33.494			360	0.00416667	30.441			360	0.00416667	19.59			360	0.00416667	23.688			360	0.00416667	23.724			360	0.00416667	23.83
370	0.00428241	33.752			370	0.00428241	30.682			370	0.00428241	19.455			370	0.00428241	23.851			370	0.00428241	23.896			370	0.00428241	24.017
380	0.00439815	34.014			380	0.00439815	30.918			380	0.00439815	19.364			380	0.00439815	24.031			380	0.00439815	24.061			380	0.00439815	24.166
390	0.00451389	34.256			390	0.00451389	31.159			390	0.00451389	19.228			390	0.00451389	24.229			390	0.00451389	24.255			390	0.00451389	24.364
400	0.00462963	34.54			400	0.00462963	31.399			400	0.00462963	19.153			400	0.00462963	24.417			400	0.00462963	24.484			400	0.00462963	24.534
410	0.00474537	34.762			410	0.00474537	31.624			410	0.00474537	19.032			410	0.00474537	24.64			410	0.00474537	24.701			410	0.00474537	24.758
420	0.00486111	35.043			420	0.00486111	31.86			420	0.00486111	18.938			420	0.00486111	24.843			420	0.00486111	24.926			420	0.00486111	24.899
430	0.00497685	35.266			430	0.00497685	32.112			430	0.00497685	18.815			430	0.00497685	25.058			430	0.00497685	25.131			430	0.00497685	25.099
440	0.00509259	35.52			440	0.00509259	32.322			440	0.00509259	18.694			440	0.00509259	25.273			440	0.00509259	25.38			440	0.00509259	25.294
450	0.00520833	35.773			450	0.00520833	32.574			450	0.00520833	18.594			450	0.00520833	25.508			450	0.00520833	25.623			450	0.00520833	25.489
460	0.00532407	36.001			460	0.00532407	32.821			460	0.00532407	18.546			460	0.00532407	25.693			460	0.00532407	25.862			460	0.00532407	25.71
470	0.00543981	36.217			470	0.00543981	33.042			470	0.00543981	18.457			470	0.00543981	25.886			470	0.00543981	26.107			470	0.00543981	25.853
480	0.00555556	36.472			480	0.00555556	33.276			480	0.00555556	18.357			480	0.00555556	26.109			480	0.00555556	26.36			480	0.00555556	25.998
490	0.0056713	36.691			490	0.0056713	33.539			490	0.0056713	18.333			490	0.0056713	26.368			490	0.0056713	26.583			490	0.0056713	26.153
500	0.00578704	36.942			500	0.00578704	33.758			500	0.00578704	18.269			500	0.00578704	26.598			500	0.00578704	26.837			500	0.00578704	26.284
510	0.00590278	37.194			510	0.00590278	34.008			510	0.00590278	18.229			510	0.00590278	26.836			510	0.00590278	27.093			510	0.00590278	26.412
520	0.00601852	37.428			520	0.00601852	34.247			520	0.00601852	18.227			520	0.00601852	27.083			520	0.00601852	27.334			520	0.00601852	26.472
530	0.00613426	37.666			530	0.00613426	34.5			530	0.00613426	18.231			530	0.00613426	27.325			530	0.00613426	27.61			530	0.00613426	26.566
540	0.00625	37.935			540	0.00625	34.721			540	0.00625	18.254			540	0.00625	27.576			540	0.00625	27.857			540	0.00625	26.587
550	0.00636574	38.166			550	0.00636574	34.951			550	0.00636574	18.327			550	0.00636574	27.817			550	0.00636574	28.105			550	0.00636574	26.595
560	0.00648148	38.407			560	0.00648148	35.179			560	0.00648148	18.348			560	0.00648148	28.075			560	0.00648148	28.358			560	0.00648148	26.595
570	0.00659722	38.626			570	0.00659722	35.443			570	0.00659722	18.348			570	0.00659722	28.326			570	0.00659722	28.62			570	0.00659722	26.561
580	0.00671296	38.851			580	0.00671296	35.667			580	0.00671296	18.389			580	0.00671296	28.57			580	0.00671296	28.878			580	0.00671296	26.479
590	0.0068287	39.055			590	0.0068287	35.892			590	0.0068287	18.444			590	0.0068287	28.825			590	0.0068287	29.119			590	0.0068287	26.427
600	0.00694444	39.299			600	0.00694444	36.09			600	0.00694444	18.461			600	0.00694444	29.103			600	0.00694444	29.382			600	0.00694444	26.312
610	0.00706019	39.615			610	0.00706019	36.318			610	0.00706019	18.473			610	0.00706019	29.362			610	0.00706019	29.624			610	0.00706019	26.198
620	0.00717593	39.745			620	0.00717593	36.566			620	0.00717593	18.495			620	0.00717593	29.597			620	0.00717593	29.886			620	0.00717593	26.076
630	0.00729167	39.982			630	0.00729167	36.792			630	0.00729167	18.561			630	0.00729167	29.862			630	0.00729167	30.155			630	0.00729167	25.94
640	0.00740741	40.226			640	0.00740741	37.033			640	0.00740741	18.571			640	0.00740741	30.086			640	0.00740741	30.425			640	0.00740741	25.795
650	0.00752315	40.439			650	0.00752315	37.271			650	0.00752315	18.593			650	0.00752315	30.337			650	0.00752315	30.669			650	0.00752315	25.643
660	0.00763889	40.67			660	0.00763889	37.486			660	0.00763889	18.616			660	0.00763889	30.555			660	0.00763889	30.9			660	0.00763889	25.509
670	0.00775463	40.877			670	0.00775463	37.723			670	0.00775463	18.669			670	0.00775463	30.748			670	0.00775463	31.11			670	0.00775463	25.366
680	0.00787037	41.1			680	0.00787037	37.95			680	0.00787037	18.684			680	0.00787037	30.939			680	0.00787037	31.311			680	0.00787037	25.262
690	0.00798611	41.318			690	0.00798611	38.181			690	0.00798611	18.696			690	0.00798611	31.114			690	0.00798611	31.394			690	0.00798611	25.206
700	0.00810185	41.533			700	0.00810185	38.372			700	0.00810185	18.716			700	0.00810185	31.257			700	0.00810185	31.54			700	0.00810185	25.12
710	0.00821759	41.721			710	0.00821759	38.604			710	0.00821759	18.741			710	0.00821759	31.404			710	0.00821759	31.675			710	0.00821759	25.101
720	0.00833333	41.886			720	0.00833333	38.818			720	0.00833333	18.794			720	0.00833333	31.491			720	0.00833333	31.793			720	0.00833333	25.091
730	0.00844907	42.033			730	0.00844907	39.059			730	0.00844907	18.811			730	0.00844907	31.537			730	0.00844907	31.845			730	0.00844907	25.099
740	0.00856481	42.163			740	0.00856481	39.254			740	0.00856481	18.815			740	0.00856481	31.556			740	0.00856481	31.889			740	0.00856481	25.12
750	0.00868056	42.271			750	0.00868056	39.496			750	0.00868056	18.839			750	0.00868056	31.544			750	0.00868056	31.884			750	0.00868056	25.163
760	0.0087963	42.336			760	0.0087963	39.687			760	0.0087963	18.863			760	0.0087963	31.478			760	0.0087963	31.859			760	0.0087963	25.223
770	0.00891204	42.311			770	0.00891204	39.897			770	0.00891204	18.905			770	0.00891204	31.395			770	0.00891204	31.777			770	0.00891204	25.29
780	0.00902778	42.26			780	0.00902778	40.106			780	0.00902778	18.937			780	0.00902778	31.281			780	0.00902778	31.685			780	0.00902778	25.359
790	0.00914352	42.129			790	0.00914352	40.307			790	0.00914352	18.947			790	0.00914352	31.141			790	0.00914352	31.569			790	0.00914352	25.442
800	0.00925926	41.963			800	0.00925926	40.517			800	0.00925926	18.962			800	0.00925926	30.995			800	0.00925926	31.409			800	0.00925926	25.501
810	0.009375	41.749			810	0.009375	40.736			810	0.009375	18.981			810	0.009375	30.807			810	0.009375	31.239			810	0.009375	25.563
820	0.00949074	41.506			820	0.00949074	40.923			820	0.00949074	19.04			820	0.00949074	30.621			820	0.00949074	31.069			820	0.00949074	25.592
830	0.00960648	41.28			830	0.00960648	41.147			830	0.00960648	19.061			830	0.00960648	30.416			830	0.00960648	30.885			830	0.00960648	25.627
840	0.00972222	41.039			840	0.00972222	41.33			840	0.00972222	19.059			840	0.00972222	30.214			840	0.00972222	30.691			840	0.00972222	25.685
850	0.00983796	40.807			850	0.00983796	41.51			850	0.00983796	19.085			850	0.00983796	30.035			850	0.00983796	30.513			850	0.00983796	25.709
860	0.0099537	40.591			860	0.0099537	41.675			860	0.0099537	19.113			860	0.0099537	29.872			860	0.0099537	30.371			860	0.0099537	25.732
870	0.0100694	40.42			870	0.0100694	41.834			870	0.0100694	19.152			870	0.0100694	29.747			870	0.0100694	30.226			870	0.0100694	25.748
880	0.0101852	40.235			880	0.0101852	41.969			880	0.0101852	19.181			880	0.0101852	29.613			880	0.0101852	30.141			880	0.0101852	25.79
890	0.0103009	40.078			890	0.0103009	42.053			890	0.0103009	19.183			890	0.0103009	29.544			890	0.0103009	30.043			890	0.0103009	25.816
900	0.0104167	39.944			900	0.0104167	42.168			900	0.0104167	19.205			900	0.0104167	29.455			900	0.0104167	30.001			900	0.0104167	25.818
910	0.0105324	39.844			910	0.0105324	42.215			910	0.0105324	19.231			910	0.0105324	29.397			910	0.0105324	29.969			910	0.0105324	25.829
920	0.0106481	39.73			920	0.0106481	42.232			920	0.0106481	19.275			920	0.0106481	29.354			920	0.0106481	29.95			920	0.0106481	25.832
930	0.0107639	39.65			930	0.0107639	42.171			930	0.0107639	19.29			930	0.0107639	29.334			930	0.0107639	29.938			930	0.0107639	25.834
940	0.0108796	39.573			940	0.0108796	42.125			940	0.0108796	19.308			940	0.0108796	29.327			940	0.0108796	29.957			940	0.0108796	25.849
950	0.0109954	39.523			950	0.0109954	41.977			950	0.0109954	19.327			950	0.0109954	29.334			950	0.0109954	30.015			950	0.0109954	25.854
960	0.0111111	39.468			960	0.0111111	41.842			960	0.0111111	19.327			960	0.0111111	29.356			960	0.0111111	30.056			960	0.0111111	25.855
970	0.0112269	39.437			970	0.0112269	41.628			970	0.0112269	19.329			970	0.0112269	29.398			970	0.0112269	30.114			970	0.0112269	25.856
980	0.0113426	39.437			980	0.0113426	41.419			980	0.0113426	19.329			980	0.0113426	29.449			980	0.0113426	30.197			980	0.0113426	25.855
990	0.0114583	39.461			990	0.0114583	41.208			990	0.0114583	19.323			990	0.0114583	29.511			990	0.0114583	30.278			990	0.0114583	25.858
1000	0.0115741	39.469			1000	0.0115741	41.009			1000	0.0115741	19.324			1000	0.0115741	29.587			1000	0.0115741	30.387			1000	0.0115741	25.855
1010	0.0116898	39.528			1010	0.0116898	40.801			1010	0.0116898	19.312			1010	0.0116898	29.661			1010	0.0116898	30.492			1010	0.0116898	25.878
1020	0.0118056	39.558			1020	0.0118056	40.608			1020	0.0118056	19.308			1020	0.0118056	29.741			1020	0.0118056	30.599			1020	0.0118056	25.88
1030	0.0119213	39.613			1030	0.0119213	40.444			1030	0.0119213	19.304			1030	0.0119213	29.866			1030	0.0119213	30.711			1030	0.0119213	25.882
1040	0.012037	39.68			1040	0.012037	40.273			1040	0.012037	19.292			1040	0.012037	29.967			1040	0.012037	30.812			1040	0.012037	25.881
1050	0.0121528	39.764			1050	0.0121528	40.129			1050	0.0121528	19.271			1050	0.0121528	30.085			1050	0.0121528	30.913			1050	0.0121528	25.878
1060	0.0122685	39.825			1060	0.0122685	40.02			1060	0.0122685	19.225			1060	0.0122685	30.206			1060	0.0122685	31.002			1060	0.0122685	25.88
1070	0.0123843	39.941			1070	0.0123843	39.894			1070	0.0123843	19.207			1070	0.0123843	30.307			1070	0.0123843	31.072			1070	0.0123843	25.879
1080	0.0125	40.025			1080	0.0125	39.836			1080	0.0125	19.199			1080	0.0125	30.4			1080	0.0125	31.118			1080	0.0125	25.876
1090	0.0126157	40.163			1090	0.0126157	39.741			1090	0.0126157	19.18			1090	0.0126157	30.461			1090	0.0126157	31.16			1090	0.0126157	25.876
1100	0.0127315	40.287			1100	0.0127315	39.655			1100	0.0127315	19.181			1100	0.0127315	30.564			1100	0.0127315	31.198			1100	0.0127315	25.863
1110	0.0128472	40.413			1110	0.0128472	39.601			1110	0.0128472	19.153			1110	0.0128472	30.615			1110	0.0128472	31.239			1110	0.0128472	25.873
1120	0.012963	40.524			1120	0.012963	39.572			1120	0.012963	19.158			1120	0.012963	30.673			1120	0.012963	31.258			1120	0.012963	25.872
1130	0.0130787	40.652			1130	0.0130787	39.528			1130	0.0130787	19.1			1130	0.0130787	30.724			1130	0.0130787	31.275			1130	0.0130787	25.868
1140	0.0131944	40.783			1140	0.0131944	39.527			1140	0.0131944	19.098			1140	0.0131944	30.767			1140	0.0131944	31.284			1140	0.0131944	25.87
1150	0.0133102	40.95			1150	0.0133102	39.514			1150	0.0133102	19.088			1150	0.0133102	30.81			1150	0.0133102	31.284			1150	0.0133102	25.876
1160	0.0134259	41.047			1160	0.0134259	39.529			1160	0.0134259	19.084			1160	0.0134259	30.835			1160	0.0134259	31.283			1160	0.0134259	25.853
1170	0.0135417	41.206			1170	0.0135417	39.541			1170	0.0135417	19.085			1170	0.0135417	30.848			1170	0.0135417	31.291			1170	0.0135417	25.857
1180	0.0136574	41.342			1180	0.0136574	39.602			1180	0.0136574	19.068			1180	0.0136574	30.892			1180	0.0136574	31.282			1180	0.0136574	25.874
1190	0.0137731	41.484			1190	0.0137731	39.626			1190	0.0137731	19.07			1190	0.0137731	30.904			1190	0.0137731	31.286			1190	0.0137731	25.87
1200	0.0138889	41.623			1200	0.0138889	39.622			1200	0.0138889	19.061			1200	0.0138889	30.935			1200	0.0138889	31.279			1200	0.0138889	25.857
1210	0.0140046	41.843			1210	0.0140046	39.63			1210	0.0140046	19.057			1210	0.0140046	30.932			1210	0.0140046	31.295			1210	0.0140046	25.877
1220	0.0141204	41.857			1220	0.0141204	39.724			1220	0.0141204	19.06			1220	0.0141204	30.954			1220	0.0141204	31.243			1220	0.0141204	25.876
1230	0.0142361	41.933			1230	0.0142361	39.831			1230	0.0142361	19.059			1230	0.0142361	30.943			1230	0.0142361	31.261			1230	0.0142361	25.867
1240	0.0143519	42.015			1240	0.0143519	39.928			1240	0.0143519	19.058			1240	0.0143519	30.936			1240	0.0143519	31.244			1240	0.0143519	25.871
1250	0.0144676	42.09			1250	0.0144676	40.024			1250	0.0144676	19.071			1250	0.0144676	30.944			1250	0.0144676	31.236			1250	0.0144676	25.862
1260	0.0145833	42.105			1260	0.0145833	40.124			1260	0.0145833	19.061			1260	0.0145833	30.951			1260	0.0145833	31.203			1260	0.0145833	25.862
1270	0.0146991	42.168			1270	0.0146991	40.229			1270	0.0146991	19.072			1270	0.0146991	30.944			1270	0.0146991	31.176			1270	0.0146991	25.855
1280	0.0148148	42.177			1280	0.0148148	40.357			1280	0.0148148	19.08			1280	0.0148148	30.937			1280	0.0148148	31.16			1280	0.0148148	25.862
1290	0.0149306	42.178			1290	0.0149306	40.49			1290	0.0149306	19.082			1290	0.0149306	30.923			1290	0.0149306	31.147			1290	0.0149306	25.862
1300	0.0150463	42.103			1300	0.0150463	40.603			1300	0.0150463	19.082			1300	0.0150463	30.901			1300	0.0150463	31.144			1300	0.0150463	25.856
1310	0.015162	42.03			1310	0.015162	40.735			1310	0.015162	19.082			1310	0.015162	30.891			1310	0.015162	31.141			1310	0.015162	25.851
1320	0.0152778	41.906			1320	0.0152778	40.854			1320	0.0152778	19.087			1320	0.0152778	30.885			1320	0.0152778	31.129			1320	0.0152778	25.857
1330	0.0153935	41.752			1330	0.0153935	41.016			1330	0.0153935	19.078			1330	0.0153935	30.854			1330	0.0153935	31.12			1330	0.0153935	25.854
1340	0.0155093	41.575			1340	0.0155093	41.129			1340	0.0155093	19.079			1340	0.0155093	30.843			1340	0.0155093	31.123			1340	0.0155093	25.865
1350	0.015625	41.424			1350	0.015625	41.29			1350	0.015625	19.072			1350	0.015625	30.819			1350	0.015625	31.132			1350	0.015625	25.852
1360	0.0157407	41.275			1360	0.0157407	41.436			1360	0.0157407	19.051			1360	0.0157407	30.832			1360	0.0157407	31.136			1360	0.0157407	25.855
1370	0.0158565	41.125			1370	0.0158565	41.549			1370	0.0158565	19.033			1370	0.0158565	30.801			1370	0.0158565	31.143			1370	0.0158565	25.854
[truncated: 63,135 more rows]

## Sheet: Optical Density
Wt																																BKT
[truncated: 1,150 more rows]
[truncated: 27 more columns]

[truncated: 4 more sheets: Cell counts , Dry weight, Phycocyanin, Chl and carotenoids]
