# Supplementary material for: Engineered ketocarotenoid biosynthesis in the polyextremophilic red microalga Cyanidioschyzon merolae 10D
Source: Metab Eng Commun. 2023 Jun 26;17:e00226. doi: 10.1016/j.mec.2023.e00226 (PMC10336515; doi:10.1016/j.mec.2023.e00226)
Supplement: Multimedia component 8 [file mmc8.xlsx]

## Sheet: Light program
Constant light								12h light:12h dark								February								May								August								November
Time (s)	Time (days)	Red (umol/s/m2)	Blue (umol/s/m2)	White (umol/s/m2)	Total (umol/s/m2)			Time (s)	Time (days)	Red (umol/s/m2)	Blue (umol/s/m2)	White (umol/s/m2)	Total (umol/s/m2)			Time (s)	Time (days)	Red (umol/s/m2)	Blue (umol/s/m2)	White (umol/s/m2)	Total (umol/s/m2)			Time (s)	Time (days)	Red (umol/s/m2)	Blue (umol/s/m2)	White (umol/s/m2)	Total (umol/s/m2)			Time (s)	Time (days)	Red (umol/s/m2)	Blue (umol/s/m2)	White (umol/s/m2)	Total (umol/s/m2)			Time (s)	Time (days)	Red (umol/s/m2)	Blue (umol/s/m2)	White (umol/s/m2)	Total (umol/s/m2)
10	0.000115741	225	0	1275	1500			10	0.000115741	225	0	1275	1500			10	0.000115741	0	0	0	0			10	0.000115741	0	0	0	0			10	0.000115741	0	0	0	0			10	0.00011574	0	0	0	0
20	0.000231481	225	0	1275	1500			20	0.000231481	225	0	1275	1500			20	0.000231481	0	0	0	0			20	0.000231481	0	0	0	0			20	0.000231481	0	0	0	0			20	0.00023148	0	0	0	0
30	0.000347222	225	0	1275	1500			30	0.000347222	225	0	1275	1500			30	0.000347222	0	0	0	0			30	0.000347222	0	0	0	0			30	0.000347222	0	0	0	0			30	0.00034722	0	0	0	0
40	0.000462963	225	0	1275	1500			40	0.000462963	225	0	1275	1500			40	0.000462963	0	0	0	0			40	0.000462963	0	0	0	0			40	0.000462963	0	0	0	0			40	0.00046296	0	0	0	0
50	0.000578704	225	0	1275	1500			50	0.000578704	225	0	1275	1500			50	0.000578704	0	0	0	0			50	0.000578704	0	0	0	0			50	0.000578704	0	0	0	0			50	0.0005787	0	0	0	0
60	0.000694444	225	0	1275	1500			60	0.000694444	225	0	1275	1500			60	0.000694444	0	0	0	0			60	0.000694444	0	0	0	0			60	0.000694444	0	0	0	0			60	0.00069444	0	0	0	0
70	0.000810185	225	0	1275	1500			70	0.000810185	225	0	1275	1500			70	0.000810185	0	0	0	0			70	0.000810185	0	0	0	0			70	0.000810185	0	0	0	0			70	0.00081019	0	0	0	0
80	0.000925926	225	0	1275	1500			80	0.000925926	225	0	1275	1500			80	0.000925926	0	0	0	0			80	0.000925926	0	0	0	0			80	0.000925926	0	0	0	0			80	0.00092593	0	0	0	0
90	0.00104167	225	0	1275	1500			90	0.00104167	225	0	1275	1500			90	0.00104167	0	0	0	0			90	0.00104167	0	0	0	0			90	0.00104167	0	0	0	0			90	0.00104167	0	0	0	0
100	0.00115741	225	0	1275	1500			100	0.00115741	225	0	1275	1500			100	0.00115741	0	0	0	0			100	0.00115741	0	0	0	0			100	0.00115741	0	0	0	0			100	0.00115741	0	0	0	0
110	0.00127315	225	0	1275	1500			110	0.00127315	225	0	1275	1500			110	0.00127315	0	0	0	0			110	0.00127315	0	0	0	0			110	0.00127315	0	0	0	0			110	0.00127315	0	0	0	0
120	0.00138889	225	0	1275	1500			120	0.00138889	225	0	1275	1500			120	0.00138889	0	0	0	0			120	0.00138889	0	0	0	0			120	0.00138889	0	0	0	0			120	0.00138889	0	0	0	0
130	0.00150463	225	0	1275	1500			130	0.00150463	225	0	1275	1500			130	0.00150463	0	0	0	0			130	0.00150463	0	0	0	0			130	0.00150463	0	0	0	0			130	0.00150463	0	0	0	0
140	0.00162037	225	0	1275	1500			140	0.00162037	225	0	1275	1500			140	0.00162037	0	0	0	0			140	0.00162037	0	0	0	0			140	0.00162037	0	0	0	0			140	0.00162037	0	0	0	0
150	0.00173611	225	0	1275	1500			150	0.00173611	225	0	1275	1500			150	0.00173611	0	0	0	0			150	0.00173611	0	0	0	0			150	0.00173611	0	0	0	0			150	0.00173611	0	0	0	0
160	0.00185185	225	0	1275	1500			160	0.00185185	225	0	1275	1500			160	0.00185185	0	0	0	0			160	0.00185185	0	0	0	0			160	0.00185185	0	0	0	0			160	0.00185185	0	0	0	0
170	0.00196759	225	0	1275	1500			170	0.00196759	225	0	1275	1500			170	0.00196759	0	0	0	0			170	0.00196759	0	0	0	0			170	0.00196759	0	0	0	0			170	0.00196759	0	0	0	0
180	0.00208333	225	0	1275	1500			180	0.00208333	225	0	1275	1500			180	0.00208333	0	0	0	0			180	0.00208333	0	0	0	0			180	0.00208333	0	0	0	0			180	0.00208333	0	0	0	0
190	0.00219907	225	0	1275	1500			190	0.00219907	225	0	1275	1500			190	0.00219907	0	0	0	0			190	0.00219907	0	0	0	0			190	0.00219907	0	0	0	0			190	0.00219907	0	0	0	0
200	0.00231481	225	0	1275	1500			200	0.00231481	225	0	1275	1500			200	0.00231481	0	0	0	0			200	0.00231481	0	0	0	0			200	0.00231481	0	0	0	0			200	0.00231481	0	0	0	0
210	0.00243056	225	0	1275	1500			210	0.00243056	225	0	1275	1500			210	0.00243056	0	0	0	0			210	0.00243056	0	0	0	0			210	0.00243056	0	0	0	0			210	0.00243056	0	0	0	0
220	0.0025463	225	0	1275	1500			220	0.0025463	225	0	1275	1500			220	0.0025463	0	0	0	0			220	0.0025463	0	0	0	0			220	0.0025463	0	0	0	0			220	0.0025463	0	0	0	0
230	0.00266204	225	0	1275	1500			230	0.00266204	225	0	1275	1500			230	0.00266204	0	0	0	0			230	0.00266204	0	0	0	0			230	0.00266204	0	0	0	0			230	0.00266204	0	0	0	0
240	0.00277778	225	0	1275	1500			240	0.00277778	225	0	1275	1500			240	0.00277778	0	0	0	0			240	0.00277778	0	0	0	0			240	0.00277778	0	0	0	0			240	0.00277778	0	0	0	0
250	0.00289352	225	0	1275	1500			250	0.00289352	225	0	1275	1500			250	0.00289352	0	0	0	0			250	0.00289352	0	0	0	0			250	0.00289352	0	0	0	0			250	0.00289352	0	0	0	0
260	0.00300926	225	0	1275	1500			260	0.00300926	225	0	1275	1500			260	0.00300926	0	0	0	0			260	0.00300926	0	0	0	0			260	0.00300926	0	0	0	0			260	0.00300926	0	0	0	0
270	0.003125	225	0	1275	1500			270	0.003125	225	0	1275	1500			270	0.003125	0	0	0	0			270	0.003125	0	0	0	0			270	0.003125	0	0	0	0			270	0.003125	0	0	0	0
280	0.00324074	225	0	1275	1500			280	0.00324074	225	0	1275	1500			280	0.00324074	0	0	0	0			280	0.00324074	0	0	0	0			280	0.00324074	0	0	0	0			280	0.00324074	0	0	0	0
290	0.00335648	225	0	1275	1500			290	0.00335648	225	0	1275	1500			290	0.00335648	0	0	0	0			290	0.00335648	0	0	0	0			290	0.00335648	0	0	0	0			290	0.00335648	0	0	0	0
300	0.00347222	225	0	1275	1500			300	0.00347222	225	0	1275	1500			300	0.00347222	0	0	0	0			300	0.00347222	0	0	0	0			300	0.00347222	0	0	0	0			300	0.00347222	0	0	0	0
310	0.00358796	225	0	1275	1500			310	0.00358796	225	0	1275	1500			310	0.00358796	0	0	0	0			310	0.00358796	0	0	0	0			310	0.00358796	0	0	0	0			310	0.00358796	0	0	0	0
320	0.0037037	225	0	1275	1500			320	0.0037037	225	0	1275	1500			320	0.0037037	0	0	0	0			320	0.0037037	0	0	0	0			320	0.0037037	0	0	0	0			320	0.0037037	0	0	0	0
330	0.00381944	225	0	1275	1500			330	0.00381944	225	0	1275	1500			330	0.00381944	0	0	0	0			330	0.00381944	0	0	0	0			330	0.00381944	0	0	0	0			330	0.00381944	0	0	0	0
340	0.00393519	225	0	1275	1500			340	0.00393519	225	0	1275	1500			340	0.00393519	0	0	0	0			340	0.00393519	0	0	0	0			340	0.00393519	0	0	0	0			340	0.00393519	0	0	0	0
350	0.00405093	225	0	1275	1500			350	0.00405093	225	0	1275	1500			350	0.00405093	0	0	0	0			350	0.00405093	0	0	0	0			350	0.00405093	0	0	0	0			350	0.00405093	0	0	0	0
360	0.00416667	225	0	1275	1500			360	0.00416667	225	0	1275	1500			360	0.00416667	0	0	0	0			360	0.00416667	0	0	0	0			360	0.00416667	0	0	0	0			360	0.00416667	0	0	0	0
370	0.00428241	225	0	1275	1500			370	0.00428241	225	0	1275	1500			370	0.00428241	0	0	0	0			370	0.00428241	0	0	0	0			370	0.00428241	0	0	0	0			370	0.00428241	0	0	0	0
380	0.00439815	225	0	1275	1500			380	0.00439815	225	0	1275	1500			380	0.00439815	0	0	0	0			380	0.00439815	0	0	0	0			380	0.00439815	0	0	0	0			380	0.00439815	0	0	0	0
390	0.00451389	225	0	1275	1500			390	0.00451389	225	0	1275	1500			390	0.00451389	0	0	0	0			390	0.00451389	0	0	0	0			390	0.00451389	0	0	0	0			390	0.00451389	0	0	0	0
400	0.00462963	225	0	1275	1500			400	0.00462963	225	0	1275	1500			400	0.00462963	0	0	0	0			400	0.00462963	0	0	0	0			400	0.00462963	0	0	0	0			400	0.00462963	0	0	0	0
410	0.00474537	225	0	1275	1500			410	0.00474537	225	0	1275	1500			410	0.00474537	0	0	0	0			410	0.00474537	0	0	0	0			410	0.00474537	0	0	0	0			410	0.00474537	0	0	0	0
420	0.00486111	225	0	1275	1500			420	0.00486111	225	0	1275	1500			420	0.00486111	0	0	0	0			420	0.00486111	0	0	0	0			420	0.00486111	0	0	0	0			420	0.00486111	0	0	0	0
430	0.00497685	225	0	1275	1500			430	0.00497685	225	0	1275	1500			430	0.00497685	0	0	0	0			430	0.00497685	0	0	0	0			430	0.00497685	0	0	0	0			430	0.00497685	0	0	0	0
440	0.00509259	225	0	1275	1500			440	0.00509259	225	0	1275	1500			440	0.00509259	0	0	0	0			440	0.00509259	0	0	0	0			440	0.00509259	0	0	0	0			440	0.00509259	0	0	0	0
450	0.00520833	225	0	1275	1500			450	0.00520833	225	0	1275	1500			450	0.00520833	0	0	0	0			450	0.00520833	0	0	0	0			450	0.00520833	0	0	0	0			450	0.00520833	0	0	0	0
460	0.00532407	225	0	1275	1500			460	0.00532407	225	0	1275	1500			460	0.00532407	0	0	0	0			460	0.00532407	0	0	0	0			460	0.00532407	0	0	0	0			460	0.00532407	0	0	0	0
470	0.00543981	225	0	1275	1500			470	0.00543981	225	0	1275	1500			470	0.00543981	0	0	0	0			470	0.00543981	0	0	0	0			470	0.00543981	0	0	0	0			470	0.00543981	0	0	0	0
480	0.00555556	225	0	1275	1500			480	0.00555556	225	0	1275	1500			480	0.00555556	0	0	0	0			480	0.00555556	0	0	0	0			480	0.00555556	0	0	0	0			480	0.00555556	0	0	0	0
490	0.0056713	225	0	1275	1500			490	0.0056713	225	0	1275	1500			490	0.0056713	0	0	0	0			490	0.0056713	0	0	0	0			490	0.0056713	0	0	0	0			490	0.0056713	0	0	0	0
500	0.00578704	225	0	1275	1500			500	0.00578704	225	0	1275	1500			500	0.00578704	0	0	0	0			500	0.00578704	0	0	0	0			500	0.00578704	0	0	0	0			500	0.00578704	0	0	0	0
510	0.00590278	225	0	1275	1500			510	0.00590278	225	0	1275	1500			510	0.00590278	0	0	0	0			510	0.00590278	0	0	0	0			510	0.00590278	0	0	0	0			510	0.00590278	0	0	0	0
520	0.00601852	225	0	1275	1500			520	0.00601852	225	0	1275	1500			520	0.00601852	0	0	0	0			520	0.00601852	0	0	0	0			520	0.00601852	0	0	0	0			520	0.00601852	0	0	0	0
530	0.00613426	225	0	1275	1500			530	0.00613426	225	0	1275	1500			530	0.00613426	0	0	0	0			530	0.00613426	0	0	0	0			530	0.00613426	0	0	0	0			530	0.00613426	0	0	0	0
540	0.00625	225	0	1275	1500			540	0.00625	225	0	1275	1500			540	0.00625	0	0	0	0			540	0.00625	0	0	0	0			540	0.00625	0	0	0	0			540	0.00625	0	0	0	0
550	0.00636574	225	0	1275	1500			550	0.00636574	225	0	1275	1500			550	0.00636574	0	0	0	0			550	0.00636574	0	0	0	0			550	0.00636574	0	0	0	0			550	0.00636574	0	0	0	0
560	0.00648148	225	0	1275	1500			560	0.00648148	225	0	1275	1500			560	0.00648148	0	0	0	0			560	0.00648148	0	0	0	0			560	0.00648148	0	0	0	0			560	0.00648148	0	0	0	0
570	0.00659722	225	0	1275	1500			570	0.00659722	225	0	1275	1500			570	0.00659722	0	0	0	0			570	0.00659722	0	0	0	0			570	0.00659722	0	0	0	0			570	0.00659722	0	0	0	0
580	0.00671296	225	0	1275	1500			580	0.00671296	225	0	1275	1500			580	0.00671296	0	0	0	0			580	0.00671296	0	0	0	0			580	0.00671296	0	0	0	0			580	0.00671296	0	0	0	0
590	0.0068287	225	0	1275	1500			590	0.0068287	225	0	1275	1500			590	0.0068287	0	0	0	0			590	0.0068287	0	0	0	0			590	0.0068287	0	0	0	0			590	0.0068287	0	0	0	0
600	0.00694444	225	0	1275	1500			600	0.00694444	225	0	1275	1500			600	0.00694444	0	0	0	0			600	0.00694444	0	0	0	0			600	0.00694444	0	0	0	0			600	0.00694444	0	0	0	0
610	0.00706019	225	0	1275	1500			610	0.00706019	225	0	1275	1500			610	0.00706019	0	0	0	0			610	0.00706019	0	0	0	0			610	0.00706019	0	0	20	20			610	0.00706019	0	0	0	0
620	0.00717593	225	0	1275	1500			620	0.00717593	225	0	1275	1500			620	0.00717593	0	0	0	0			620	0.00717593	0	0	0	0			620	0.00717593	0	0	20	20			620	0.00717593	0	0	0	0
630	0.00729167	225	0	1275	1500			630	0.00729167	225	0	1275	1500			630	0.00729167	0	0	0	0			630	0.00729167	0	0	0	0			630	0.00729167	0	0	20	20			630	0.00729167	0	0	0	0
640	0.00740741	225	0	1275	1500			640	0.00740741	225	0	1275	1500			640	0.00740741	0	0	0	0			640	0.00740741	0	0	0	0			640	0.00740741	0	0	21	21			640	0.00740741	0	0	0	0
650	0.00752315	225	0	1275	1500			650	0.00752315	225	0	1275	1500			650	0.00752315	0	0	0	0			650	0.00752315	0	0	0	0			650	0.00752315	0	0	21	21			650	0.00752315	0	0	0	0
660	0.00763889	225	0	1275	1500			660	0.00763889	225	0	1275	1500			660	0.00763889	0	0	0	0			660	0.00763889	0	0	0	0			660	0.00763889	0	0	21	21			660	0.00763889	0	0	0	0
670	0.00775463	225	0	1275	1500			670	0.00775463	225	0	1275	1500			670	0.00775463	0	0	0	0			670	0.00775463	0	0	0	0			670	0.00775463	0	0	22	22			670	0.00775463	0	0	0	0
680	0.00787037	225	0	1275	1500			680	0.00787037	225	0	1275	1500			680	0.00787037	0	0	0	0			680	0.00787037	0	0	0	0			680	0.00787037	0	0	22	22			680	0.00787037	0	0	0	0
690	0.00798611	225	0	1275	1500			690	0.00798611	225	0	1275	1500			690	0.00798611	0	0	0	0			690	0.00798611	0	0	0	0			690	0.00798611	0	0	22	22			690	0.00798611	0	0	0	0
700	0.00810185	225	0	1275	1500			700	0.00810185	225	0	1275	1500			700	0.00810185	0	0	0	0			700	0.00810185	0	0	0	0			700	0.00810185	0	0	23	23			700	0.00810185	0	0	0	0
710	0.00821759	225	0	1275	1500			710	0.00821759	225	0	1275	1500			710	0.00821759	0	0	0	0			710	0.00821759	0	0	0	0			710	0.00821759	0	0	23	23			710	0.00821759	0	0	0	0
720	0.00833333	225	0	1275	1500			720	0.00833333	225	0	1275	1500			720	0.00833333	0	0	0	0			720	0.00833333	0	0	0	0			720	0.00833333	0	0	23	23			720	0.00833333	0	0	0	0
730	0.00844907	225	0	1275	1500			730	0.00844907	225	0	1275	1500			730	0.00844907	0	0	0	0			730	0.00844907	0	0	0	0			730	0.00844907	0	0	24	24			730	0.00844907	0	0	0	0
740	0.00856481	225	0	1275	1500			740	0.00856481	225	0	1275	1500			740	0.00856481	0	0	0	0			740	0.00856481	0	0	0	0			740	0.00856481	0	0	24	24			740	0.00856481	0	0	0	0
750	0.00868056	225	0	1275	1500			750	0.00868056	225	0	1275	1500			750	0.00868056	0	0	0	0			750	0.00868056	0	0	0	0			750	0.00868056	0	0	24	24			750	0.00868056	0	0	0	0
760	0.0087963	225	0	1275	1500			760	0.0087963	225	0	1275	1500			760	0.0087963	0	0	0	0			760	0.0087963	0	0	0	0			760	0.0087963	0	0	25	25			760	0.0087963	0	0	0	0
770	0.00891204	225	0	1275	1500			770	0.00891204	225	0	1275	1500			770	0.00891204	0	0	0	0			770	0.00891204	0	0	0	0			770	0.00891204	0	0	25	25			770	0.00891204	0	0	0	0
780	0.00902778	225	0	1275	1500			780	0.00902778	225	0	1275	1500			780	0.00902778	0	0	0	0			780	0.00902778	0	0	0	0			780	0.00902778	0	0	25	25			780	0.00902778	0	0	0	0
790	0.00914352	225	0	1275	1500			790	0.00914352	225	0	1275	1500			790	0.00914352	0	0	0	0			790	0.00914352	0	0	0	0			790	0.00914352	0	0	26	26			790	0.00914352	0	0	0	0
800	0.00925926	225	0	1275	1500			800	0.00925926	225	0	1275	1500			800	0.00925926	0	0	0	0			800	0.00925926	0	0	0	0			800	0.00925926	0	0	26	26			800	0.00925926	0	0	0	0
810	0.009375	225	0	1275	1500			810	0.009375	225	0	1275	1500			810	0.009375	0	0	0	0			810	0.009375	0	0	0	0			810	0.009375	0	0	26	26			810	0.009375	0	0	0	0
820	0.00949074	225	0	1275	1500			820	0.00949074	225	0	1275	1500			820	0.00949074	0	0	0	0			820	0.00949074	0	0	0	0			820	0.00949074	0	0	26	26			820	0.00949074	0	0	0	0
830	0.00960648	225	0	1275	1500			830	0.00960648	225	0	1275	1500			830	0.00960648	0	0	0	0			830	0.00960648	0	0	0	0			830	0.00960648	0	0	27	27			830	0.00960648	0	0	0	0
840	0.00972222	225	0	1275	1500			840	0.00972222	225	0	1275	1500			840	0.00972222	0	0	0	0			840	0.00972222	0	0	0	0			840	0.00972222	0	0	27	27			840	0.00972222	0	0	0	0
850	0.00983796	225	0	1275	1500			850	0.00983796	225	0	1275	1500			850	0.00983796	0	0	0	0			850	0.00983796	0	0	0	0			850	0.00983796	0	0	27	27			850	0.00983796	0	0	0	0
860	0.0099537	225	0	1275	1500			860	0.0099537	225	0	1275	1500			860	0.0099537	0	0	0	0			860	0.0099537	0	0	0	0			860	0.0099537	0	0	28	28			860	0.0099537	0	0	0	0
870	0.0100694	225	0	1275	1500			870	0.0100694	225	0	1275	1500			870	0.0100694	0	0	0	0			870	0.0100694	0	0	0	0			870	0.0100694	0	0	28	28			870	0.0100694	0	0	0	0
880	0.0101852	225	0	1275	1500			880	0.0101852	225	0	1275	1500			880	0.0101852	0	0	0	0			880	0.0101852	0	0	0	0			880	0.0101852	0	0	28	28			880	0.0101852	0	0	0	0
890	0.0103009	225	0	1275	1500			890	0.0103009	225	0	1275	1500			890	0.0103009	0	0	0	0			890	0.0103009	0	0	0	0			890	0.0103009	0	0	29	29			890	0.0103009	0	0	0	0
900	0.0104167	225	0	1275	1500			900	0.0104167	225	0	1275	1500			900	0.0104167	0	0	0	0			900	0.0104167	0	0	0	0			900	0.0104167	0	0	29	29			900	0.0104167	0	0	0	0
910	0.0105324	225	0	1275	1500			910	0.0105324	225	0	1275	1500			910	0.0105324	0	0	0	0			910	0.0105324	0	0	0	0			910	0.0105324	0	0	29	29			910	0.0105324	0	0	0	0
920	0.0106481	225	0	1275	1500			920	0.0106481	225	0	1275	1500			920	0.0106481	0	0	0	0			920	0.0106481	0	0	0	0			920	0.0106481	0	0	30	30			920	0.0106482	0	0	0	0
930	0.0107639	225	0	1275	1500			930	0.0107639	225	0	1275	1500			930	0.0107639	0	0	0	0			930	0.0107639	0	0	0	0			930	0.0107639	0	0	30	30			930	0.0107639	0	0	0	0
940	0.0108796	225	0	1275	1500			940	0.0108796	225	0	1275	1500			940	0.0108796	0	0	0	0			940	0.0108796	0	0	0	0			940	0.0108796	0	0	30	30			940	0.0108796	0	0	0	0
950	0.0109954	225	0	1275	1500			950	0.0109954	225	0	1275	1500			950	0.0109954	0	0	0	0			950	0.0109954	0	0	0	0			950	0.0109954	0	0	31	31			950	0.0109954	0	0	0	0
960	0.0111111	225	0	1275	1500			960	0.0111111	225	0	1275	1500			960	0.0111111	0	0	0	0			960	0.0111111	0	0	0	0			960	0.0111111	0	0	31	31			960	0.0111111	0	0	0	0
970	0.0112269	225	0	1275	1500			970	0.0112269	225	0	1275	1500			970	0.0112269	0	0	0	0			970	0.0112269	0	0	0	0			970	0.0112269	0	0	31	31			970	0.0112269	0	0	0	0
980	0.0113426	225	0	1275	1500			980	0.0113426	225	0	1275	1500			980	0.0113426	0	0	0	0			980	0.0113426	0	0	0	0			980	0.0113426	0	0	32	32			980	0.0113426	0	0	0	0
990	0.0114583	225	0	1275	1500			990	0.0114583	225	0	1275	1500			990	0.0114583	0	0	0	0			990	0.0114583	0	0	0	0			990	0.0114583	0	0	32	32			990	0.0114583	0	0	0	0
1000	0.0115741	225	0	1275	1500			1000	0.0115741	225	0	1275	1500			1000	0.0115741	0	0	0	0			1000	0.0115741	0	0	0	0			1000	0.0115741	0	0	32	32			1000	0.0115741	0	0	0	0
1010	0.0116898	225	0	1275	1500			1010	0.0116898	225	0	1275	1500			1010	0.0116898	0	0	0	0			1010	0.0116898	0	0	0	0			1010	0.0116898	0	0	33	33			1010	0.0116898	0	0	0	0
1020	0.0118056	225	0	1275	1500			1020	0.0118056	225	0	1275	1500			1020	0.0118056	0	0	0	0			1020	0.0118056	0	0	0	0			1020	0.0118056	0	0	33	33			1020	0.0118056	0	0	0	0
1030	0.0119213	225	0	1275	1500			1030	0.0119213	225	0	1275	1500			1030	0.0119213	0	0	0	0			1030	0.0119213	0	0	0	0			1030	0.0119213	0	0	33	33			1030	0.0119213	0	0	0	0
1040	0.012037	225	0	1275	1500			1040	0.012037	225	0	1275	1500			1040	0.012037	0	0	0	0			1040	0.012037	0	0	0	0			1040	0.012037	0	0	34	34			1040	0.012037	0	0	0	0
1050	0.0121528	225	0	1275	1500			1050	0.0121528	225	0	1275	1500			1050	0.0121528	0	0	0	0			1050	0.0121528	0	0	0	0			1050	0.0121528	0	0	34	34			1050	0.0121528	0	0	0	0
1060	0.0122685	225	0	1275	1500			1060	0.0122685	225	0	1275	1500			1060	0.0122685	0	0	0	0			1060	0.0122685	0	0	0	0			1060	0.0122685	0	0	34	34			1060	0.0122685	0	0	0	0
1070	0.0123843	225	0	1275	1500			1070	0.0123843	225	0	1275	1500			1070	0.0123843	0	0	0	0			1070	0.0123843	0	0	0	0			1070	0.0123843	0	0	35	35			1070	0.0123843	0	0	0	0
1080	0.0125	225	0	1275	1500			1080	0.0125	225	0	1275	1500			1080	0.0125	0	0	0	0			1080	0.0125	0	0	0	0			1080	0.0125	0	0	35	35			1080	0.0125	0	0	0	0
1090	0.0126157	225	0	1275	1500			1090	0.0126157	225	0	1275	1500			1090	0.0126157	0	0	0	0			1090	0.0126157	0	0	0	0			1090	0.0126157	0	0	35	35			1090	0.0126157	0	0	0	0
1100	0.0127315	225	0	1275	1500			1100	0.0127315	225	0	1275	1500			1100	0.0127315	0	0	0	0			1100	0.0127315	0	0	0	0			1100	0.0127315	0	0	36	36			1100	0.0127315	0	0	0	0
1110	0.0128472	225	0	1275	1500			1110	0.0128472	225	0	1275	1500			1110	0.0128472	0	0	0	0			1110	0.0128472	0	0	0	0			1110	0.0128472	0	0	36	36			1110	0.0128472	0	0	0	0
1120	0.012963	225	0	1275	1500			1120	0.012963	225	0	1275	1500			1120	0.012963	0	0	0	0			1120	0.012963	0	0	0	0			1120	0.012963	0	0	36	36			1120	0.012963	0	0	0	0
1130	0.0130787	225	0	1275	1500			1130	0.0130787	225	0	1275	1500			1130	0.0130787	0	0	0	0			1130	0.0130787	0	0	0	0			1130	0.0130787	0	0	37	37			1130	0.0130787	0	0	0	0
1140	0.0131944	225	0	1275	1500			1140	0.0131944	225	0	1275	1500			1140	0.0131944	0	0	0	0			1140	0.0131944	0	0	0	0			1140	0.0131944	0	0	37	37			1140	0.0131944	0	0	0	0
1150	0.0133102	225	0	1275	1500			1150	0.0133102	225	0	1275	1500			1150	0.0133102	0	0	0	0			1150	0.0133102	0	0	0	0			1150	0.0133102	0	0	37	37			1150	0.0133102	0	0	0	0
1160	0.0134259	225	0	1275	1500			1160	0.0134259	225	0	1275	1500			1160	0.0134259	0	0	0	0			1160	0.0134259	0	0	0	0			1160	0.0134259	0	0	38	38			1160	0.0134259	0	0	0	0
1170	0.0135417	225	0	1275	1500			1170	0.0135417	225	0	1275	1500			1170	0.0135417	0	0	0	0			1170	0.0135417	0	0	0	0			1170	0.0135417	0	0	38	38			1170	0.0135417	0	0	0	0
1180	0.0136574	225	0	1275	1500			1180	0.0136574	225	0	1275	1500			1180	0.0136574	0	0	0	0			1180	0.0136574	0	0	0	0			1180	0.0136574	0	0	38	38			1180	0.0136574	0	0	0	0
1190	0.0137731	225	0	1275	1500			1190	0.0137731	225	0	1275	1500			1190	0.0137731	0	0	0	0			1190	0.0137731	0	0	0	0			1190	0.0137731	0	0	39	39			1190	0.0137731	0	0	0	0
1200	0.0138889	225	0	1275	1500			1200	0.0138889	225	0	1275	1500			1200	0.0138889	0	0	0	0			1200	0.0138889	0	0	0	0			1200	0.0138889	0	0	39	39			1200	0.0138889	0	0	0	0
1210	0.0140046	225	0	1275	1500			1210	0.0140046	225	0	1275	1500			1210	0.0140046	0	0	0	0			1210	0.0140046	0	0	0	0			1210	0.0140046	0	0	39	39			1210	0.0140046	0	0	0	0
1220	0.0141204	225	0	1275	1500			1220	0.0141204	225	0	1275	1500			1220	0.0141204	0	0	0	0			1220	0.0141204	0	0	20	20			1220	0.0141204	0	0	40	40			1220	0.0141204	0	0	0	0
1230	0.0142361	225	0	1275	1500			1230	0.0142361	225	0	1275	1500			1230	0.0142361	0	0	0	0			1230	0.0142361	0	0	20	20			1230	0.0142361	0	0	40	40			1230	0.0142361	0	0	0	0
1240	0.0143519	225	0	1275	1500			1240	0.0143519	225	0	1275	1500			1240	0.0143519	0	0	0	0			1240	0.0143519	0	0	20	20			1240	0.0143519	0	0	40	40			1240	0.0143518	0	0	0	0
1250	0.0144676	225	0	1275	1500			1250	0.0144676	225	0	1275	1500			1250	0.0144676	0	0	0	0			1250	0.0144676	0	0	20	20			1250	0.0144676	0	0	41	41			1250	0.0144676	0	0	0	0
1260	0.0145833	225	0	1275	1500			1260	0.0145833	225	0	1275	1500			1260	0.0145833	0	0	0	0			1260	0.0145833	0	0	20	20			1260	0.0145833	0	0	41	41			1260	0.0145833	0	0	0	0
1270	0.0146991	225	0	1275	1500			1270	0.0146991	225	0	1275	1500			1270	0.0146991	0	0	0	0			1270	0.0146991	0	0	20	20			1270	0.0146991	0	0	41	41			1270	0.0146991	0	0	0	0
1280	0.0148148	225	0	1275	1500			1280	0.0148148	225	0	1275	1500			1280	0.0148148	0	0	0	0			1280	0.0148148	0	0	21	21			1280	0.0148148	0	0	42	42			1280	0.0148148	0	0	0	0
1290	0.0149306	225	0	1275	1500			1290	0.0149306	225	0	1275	1500			1290	0.0149306	0	0	0	0			1290	0.0149306	0	0	21	21			1290	0.0149306	0	0	42	42			1290	0.0149306	0	0	0	0
1300	0.0150463	225	0	1275	1500			1300	0.0150463	225	0	1275	1500			1300	0.0150463	0	0	0	0			1300	0.0150463	0	0	21	21			1300	0.0150463	0	0	42	42			1300	0.0150463	0	0	0	0
1310	0.015162	225	0	1275	1500			1310	0.015162	225	0	1275	1500			1310	0.015162	0	0	0	0			1310	0.015162	0	0	21	21			1310	0.015162	0	0	43	43			1310	0.015162	0	0	0	0
1320	0.0152778	225	0	1275	1500			1320	0.0152778	225	0	1275	1500			1320	0.0152778	0	0	0	0			1320	0.0152778	0	0	21	21			1320	0.0152778	0	0	43	43			1320	0.0152778	0	0	0	0
1330	0.0153935	225	0	1275	1500			1330	0.0153935	225	0	1275	1500			1330	0.0153935	0	0	0	0			1330	0.0153935	0	0	21	21			1330	0.0153935	0	0	43	43			1330	0.0153935	0	0	0	0
1340	0.0155093	225	0	1275	1500			1340	0.0155093	225	0	1275	1500			1340	0.0155093	0	0	0	0			1340	0.0155093	0	0	22	22			1340	0.0155093	0	0	44	44			1340	0.0155093	0	0	0	0
1350	0.015625	225	0	1275	1500			1350	0.015625	225	0	1275	1500			1350	0.015625	0	0	0	0			1350	0.015625	0	0	22	22			1350	0.015625	0	0	44	44			1350	0.015625	0	0	0	0
1360	0.0157407	225	0	1275	1500			1360	0.0157407	225	0	1275	1500			1360	0.0157407	0	0	0	0			1360	0.0157407	0	0	22	22			1360	0.0157407	0	0	45	45			1360	0.0157407	0	0	0	0
1370	0.0158565	225	0	1275	1500			1370	0.0158565	225	0	1275	1500			1370	0.0158565	0	0	0	0			1370	0.0158565	0	0	22	22			1370	0.0158565	0	0	45	45			1370	0.0158565	0	0	0	0
1380	0.0159722	225	0	1275	1500			1380	0.0159722	225	0	1275	1500			1380	0.0159722	0	0	0	0			1380	0.0159722	0	0	22	22			1380	0.0159722	0	0	45	45			1380	0.0159722	0	0	0	0
1390	0.016088	225	0	1275	1500			1390	0.016088	225	0	1275	1500			1390	0.016088	0	0	0	0			1390	0.016088	0	0	22	22			1390	0.016088	0	0	46	46			1390	0.016088	0	0	0	0
1400	0.0162037	225	0	1275	1500			1400	0.0162037	225	0	1275	1500			1400	0.0162037	0	0	0	0			1400	0.0162037	0	0	23	23			1400	0.0162037	0	0	46	46			1400	0.0162037	0	0	0	0
1410	0.0163194	225	0	1275	1500			1410	0.0163194	225	0	1275	1500			1410	0.0163194	0	0	0	0			1410	0.0163194	0	0	23	23			1410	0.0163194	0	0	46	46			1410	0.0163194	0	0	0	0
1420	0.0164352	225	0	1275	1500			1420	0.0164352	225	0	1275	1500			1420	0.0164352	0	0	0	0			1420	0.0164352	0	0	23	23			1420	0.0164352	0	0	47	47			1420	0.0164352	0	0	0	0
1430	0.0165509	225	0	1275	1500			1430	0.0165509	225	0	1275	1500			1430	0.0165509	0	0	0	0			1430	0.0165509	0	0	23	23			1430	0.0165509	0	0	47	47			1430	0.0165509	0	0	0	0
1440	0.0166667	225	0	1275	1500			1440	0.0166667	225	0	1275	1500			1440	0.0166667	0	0	0	0			1440	0.0166667	0	0	23	23			1440	0.0166667	0	0	47	47			1440	0.0166667	0	0	0	0
1450	0.0167824	225	0	1275	1500			1450	0.0167824	225	0	1275	1500			1450	0.0167824	0	0	0	0			1450	0.0167824	0	0	24	24			1450	0.0167824	0	0	48	48			1450	0.0167824	0	0	0	0
1460	0.0168981	225	0	1275	1500			1460	0.0168981	225	0	1275	1500			1460	0.0168981	0	0	0	0			1460	0.0168981	0	0	24	24			1460	0.0168981	0	0	48	48			1460	0.0168982	0	0	0	0
1470	0.0170139	225	0	1275	1500			1470	0.0170139	225	0	1275	1500			1470	0.0170139	0	0	0	0			1470	0.0170139	0	0	24	24			1470	0.0170139	0	0	48	48			1470	0.0170139	0	0	0	0
1480	0.0171296	225	0	1275	1500			1480	0.0171296	225	0	1275	1500			1480	0.0171296	0	0	0	0			1480	0.0171296	0	0	24	24			1480	0.0171296	0	0	49	49			1480	0.0171296	0	0	0	0
1490	0.0172454	225	0	1275	1500			1490	0.0172454	225	0	1275	1500			1490	0.0172454	0	0	0	0			1490	0.0172454	0	0	24	24			1490	0.0172454	0	0	49	49			1490	0.0172454	0	0	0	0
1500	0.0173611	225	0	1275	1500			1500	0.0173611	225	0	1275	1500			1500	0.0173611	0	0	0	0			1500	0.0173611	0	0	24	24			1500	0.0173611	0	0	49	49			1500	0.0173611	0	0	0	0
1510	0.0174769	225	0	1275	1500			1510	0.0174769	225	0	1275	1500			1510	0.0174769	0	0	0	0			1510	0.0174769	0	0	25	25			1510	0.0174769	0	0	50	50			1510	0.0174768	0	0	0	0
1520	0.0175926	225	0	1275	1500			1520	0.0175926	225	0	1275	1500			1520	0.0175926	0	0	0	0			1520	0.0175926	0	0	25	25			1520	0.0175926	0	0	50	50			1520	0.0175926	0	0	0	0
1530	0.0177083	225	0	1275	1500			1530	0.0177083	225	0	1275	1500			1530	0.0177083	0	0	0	0			1530	0.0177083	0	0	25	25			1530	0.0177083	0	0	50	50			1530	0.0177083	0	0	0	0
1540	0.0178241	225	0	1275	1500			1540	0.0178241	225	0	1275	1500			1540	0.0178241	0	0	0	0			1540	0.0178241	0	0	25	25			1540	0.0178241	0	0	51	51			1540	0.0178241	0	0	0	0
1550	0.0179398	225	0	1275	1500			1550	0.0179398	225	0	1275	1500			1550	0.0179398	0	0	0	0			1550	0.0179398	0	0	25	25			1550	0.0179398	0	0	51	51			1550	0.0179398	0	0	0	0
1560	0.0180556	225	0	1275	1500			1560	0.0180556	225	0	1275	1500			1560	0.0180556	0	0	0	0			1560	0.0180556	0	0	25	25			1560	0.0180556	0	0	51	51			1560	0.0180556	0	0	0	0
1570	0.0181713	225	0	1275	1500			1570	0.0181713	225	0	1275	1500			1570	0.0181713	0	0	0	0			1570	0.0181713	0	0	26	26			1570	0.0181713	0	0	52	52			1570	0.0181713	0	0	0	0
1580	0.018287	225	0	1275	1500			1580	0.018287	225	0	1275	1500			1580	0.018287	0	0	0	0			1580	0.018287	0	0	26	26			1580	0.018287	0	0	52	52			1580	0.018287	0	0	0	0
1590	0.0184028	225	0	1275	1500			1590	0.0184028	225	0	1275	1500			1590	0.0184028	0	0	0	0			1590	0.0184028	0	0	26	26			1590	0.0184028	0	0	52	52			1590	0.0184028	0	0	0	0
1600	0.0185185	225	0	1275	1500			1600	0.0185185	225	0	1275	1500			1600	0.0185185	0	0	0	0			1600	0.0185185	0	0	26	26			1600	0.0185185	0	0	53	53			1600	0.0185185	0	0	0	0
1610	0.0186343	225	0	1275	1500			1610	0.0186343	225	0	1275	1500			1610	0.0186343	0	0	0	0			1610	0.0186343	0	0	26	26			1610	0.0186343	0	0	53	53			1610	0.0186343	0	0	0	0
1620	0.01875	225	0	1275	1500			1620	0.01875	225	0	1275	1500			1620	0.01875	0	0	0	0			1620	0.01875	0	0	26	26			1620	0.01875	0	0	53	53			1620	0.01875	0	0	0	0
1630	0.0188657	225	0	1275	1500			1630	0.0188657	225	0	1275	1500			1630	0.0188657	0	0	0	0			1630	0.0188657	0	0	27	27			1630	0.0188657	0	0	54	54			1630	0.0188657	0	0	0	0
1640	0.0189815	225	0	1275	1500			1640	0.0189815	225	0	1275	1500			1640	0.0189815	0	0	0	0			1640	0.0189815	0	0	27	27			1640	0.0189815	0	0	54	54			1640	0.0189815	0	0	0	0
1650	0.0190972	225	0	1275	1500			1650	0.0190972	225	0	1275	1500			1650	0.0190972	0	0	0	0			1650	0.0190972	0	0	27	27			1650	0.0190972	0	0	54	54			1650	0.0190972	0	0	0	0
1660	0.019213	225	0	1275	1500			1660	0.019213	225	0	1275	1500			1660	0.019213	0	0	0	0			1660	0.019213	0	0	27	27			1660	0.019213	0	0	55	55			1660	0.019213	0	0	0	0
1670	0.0193287	225	0	1275	1500			1670	0.0193287	225	0	1275	1500			1670	0.0193287	0	0	0	0			1670	0.0193287	0	0	27	27			1670	0.0193287	0	0	55	55			1670	0.0193287	0	0	0	0
1680	0.0194444	225	0	1275	1500			1680	0.0194444	225	0	1275	1500			1680	0.0194444	0	0	0	0			1680	0.0194444	0	0	27	27			1680	0.0194444	0	0	55	55			1680	0.0194444	0	0	0	0
1690	0.0195602	225	0	1275	1500			1690	0.0195602	225	0	1275	1500			1690	0.0195602	0	0	0	0			1690	0.0195602	0	0	28	28			1690	0.0195602	0	0	56	56			1690	0.0195602	0	0	0	0
1700	0.0196759	225	0	1275	1500			1700	0.0196759	225	0	1275	1500			1700	0.0196759	0	0	0	0			1700	0.0196759	0	0	28	28			1700	0.0196759	0	0	56	56			1700	0.0196759	0	0	0	0
1710	0.0197917	225	0	1275	1500			1710	0.0197917	225	0	1275	1500			1710	0.0197917	0	0	0	0			1710	0.0197917	0	0	28	28			1710	0.0197917	0	0	56	56			1710	0.0197917	0	0	0	0
1720	0.0199074	225	0	1275	1500			1720	0.0199074	225	0	1275	1500			1720	0.0199074	0	0	0	0			1720	0.0199074	0	0	28	28			1720	0.0199074	0	0	57	57			1720	0.0199074	0	0	0	0
1730	0.0200231	225	0	1275	1500			1730	0.0200231	225	0	1275	1500			1730	0.0200231	0	0	0	0			1730	0.0200231	0	0	28	28			1730	0.0200231	0	0	57	57			1730	0.0200231	0	0	0	0
1740	0.0201389	225	0	1275	1500			1740	0.0201389	225	0	1275	1500			1740	0.0201389	0	0	0	0			1740	0.0201389	0	0	28	28			1740	0.0201389	0	0	57	57			1740	0.0201389	0	0	0	0
1750	0.0202546	225	0	1275	1500			1750	0.0202546	225	0	1275	1500			1750	0.0202546	0	0	0	0			1750	0.0202546	0	0	29	29			1750	0.0202546	0	0	58	58			1750	0.0202546	0	0	0	0
1760	0.0203704	225	0	1275	1500			1760	0.0203704	225	0	1275	1500			1760	0.0203704	0	0	0	0			1760	0.0203704	0	0	29	29			1760	0.0203704	0	0	58	58			1760	0.0203704	0	0	0	0
1770	0.0204861	225	0	1275	1500			1770	0.0204861	225	0	1275	1500			1770	0.0204861	0	0	0	0			1770	0.0204861	0	0	29	29			1770	0.0204861	0	0	58	58			1770	0.0204861	0	0	0	0
1780	0.0206019	225	0	1275	1500			1780	0.0206019	225	0	1275	1500			1780	0.0206019	0	0	0	0			1780	0.0206019	0	0	29	29			1780	0.0206019	0	0	59	59			1780	0.0206019	0	0	0	0
1790	0.0207176	225	0	1275	1500			1790	0.0207176	225	0	1275	1500			1790	0.0207176	0	0	0	0			1790	0.0207176	0	0	29	29			1790	0.0207176	0	0	59	59			1790	0.0207176	0	0	0	0
1800	0.0208333	225	0	1275	1500			1800	0.0208333	225	0	1275	1500			1800	0.0208333	0	0	0	0			1800	0.0208333	0	0	30	30			1800	0.0208333	0	0	60	60			1800	0.0208333	0	0	0	0
1810	0.0209491	225	0	1275	1500			1810	0.0209491	225	0	1275	1500			1810	0.0209491	0	0	0	0			1810	0.0209491	0	0	30	30			1810	0.0209491	0	0	60	60			1810	0.0209491	0	0	0	0
1820	0.0210648	225	0	1275	1500			1820	0.0210648	225	0	1275	1500			1820	0.0210648	0	0	0	0			1820	0.0210648	0	0	31	31			1820	0.0210648	0	0	61	61			1820	0.0210648	0	0	0	0
1830	0.0211806	225	0	1275	1500			1830	0.0211806	225	0	1275	1500			1830	0.0211806	0	0	0	0			1830	0.0211806	0	0	32	32			1830	0.0211806	0	0	62	62			1830	0.0211806	0	0	0	0
1840	0.0212963	225	0	1275	1500			1840	0.0212963	225	0	1275	1500			1840	0.0212963	0	0	0	0			1840	0.0212963	0	0	32	32			1840	0.0212963	0	0	63	63			1840	0.0212963	0	0	0	0
1850	0.021412	225	0	1275	1500			1850	0.021412	225	0	1275	1500			1850	0.021412	0	0	0	0			1850	0.021412	0	0	33	33			1850	0.021412	0	0	64	64			1850	0.021412	0	0	0	0
1860	0.0215278	225	0	1275	1500			1860	0.0215278	225	0	1275	1500			1860	0.0215278	0	0	0	0			1860	0.0215278	0	0	34	34			1860	0.0215278	0	0	64	64			1860	0.0215278	0	0	0	0
1870	0.0216435	225	0	1275	1500			1870	0.0216435	225	0	1275	1500			1870	0.0216435	0	0	0	0			1870	0.0216435	0	0	34	34			1870	0.0216435	0	0	65	65			1870	0.0216435	0	0	0	0
1880	0.0217593	225	0	1275	1500			1880	0.0217593	225	0	1275	1500			1880	0.0217593	0	0	0	0			1880	0.0217593	0	0	35	35			1880	0.0217593	0	0	66	66			1880	0.0217593	0	0	0	0
1890	0.021875	225	0	1275	1500			1890	0.021875	225	0	1275	1500			1890	0.021875	0	0	0	0			1890	0.021875	0	0	36	36			1890	0.021875	0	0	67	67			1890	0.021875	0	0	0	0
1900	0.0219907	225	0	1275	1500			1900	0.0219907	225	0	1275	1500			1900	0.0219907	0	0	0	0			1900	0.0219907	0	0	36	36			1900	0.0219907	0	0	68	68			1900	0.0219907	0	0	0	0
1910	0.0221065	225	0	1275	1500			1910	0.0221065	225	0	1275	1500			1910	0.0221065	0	0	0	0			1910	0.0221065	0	0	37	37			1910	0.0221065	0	0	69	69			1910	0.0221065	0	0	0	0
1920	0.0222222	225	0	1275	1500			1920	0.0222222	225	0	1275	1500			1920	0.0222222	0	0	0	0			1920	0.0222222	0	0	38	38			1920	0.0222222	0	0	69	69			1920	0.0222222	0	0	0	0
1930	0.022338	225	0	1275	1500			1930	0.022338	225	0	1275	1500			1930	0.022338	0	0	0	0			1930	0.022338	0	0	39	39			1930	0.022338	0	0	70	70			1930	0.022338	0	0	0	0
1940	0.0224537	225	0	1275	1500			1940	0.0224537	225	0	1275	1500			1940	0.0224537	0	0	0	0			1940	0.0224537	0	0	39	39			1940	0.0224537	0	0	71	71			1940	0.0224537	0	0	0	0
1950	0.0225694	225	0	1275	1500			1950	0.0225694	225	0	1275	1500			1950	0.0225694	0	0	0	0			1950	0.0225694	0	0	40	40			1950	0.0225694	0	0	72	72			1950	0.0225694	0	0	0	0
1960	0.0226852	225	0	1275	1500			1960	0.0226852	225	0	1275	1500			1960	0.0226852	0	0	0	0			1960	0.0226852	0	0	41	41			1960	0.0226852	0	0	73	73			1960	0.0226852	0	0	0	0
1970	0.0228009	225	0	1275	1500			1970	0.0228009	225	0	1275	1500			1970	0.0228009	0	0	0	0			1970	0.0228009	0	0	41	41			1970	0.0228009	0	0	74	74			1970	0.0228009	0	0	0	0
1980	0.0229167	225	0	1275	1500			1980	0.0229167	225	0	1275	1500			1980	0.0229167	0	0	0	0			1980	0.0229167	0	0	42	42			1980	0.0229167	0	0	74	74			1980	0.0229167	0	0	0	0
1990	0.0230324	225	0	1275	1500			1990	0.0230324	225	0	1275	1500			1990	0.0230324	0	0	0	0			1990	0.0230324	0	0	43	43			1990	0.0230324	0	0	75	75			1990	0.0230324	0	0	0	0
2000	0.0231481	225	0	1275	1500			2000	0.0231481	225	0	1275	1500			2000	0.0231481	0	0	0	0			2000	0.0231481	0	0	43	43			2000	0.0231481	0	0	76	76			2000	0.0231481	0	0	0	0
2010	0.0232639	225	0	1275	1500			2010	0.0232639	225	0	1275	1500			2010	0.0232639	0	0	0	0			2010	0.0232639	0	0	44	44			2010	0.0232639	0	0	77	77			2010	0.0232639	0	0	0	0
2020	0.0233796	225	0	1275	1500			2020	0.0233796	225	0	1275	1500			2020	0.0233796	0	0	0	0			2020	0.0233796	0	0	45	45			2020	0.0233796	0	0	78	78			2020	0.0233796	0	0	0	0
2030	0.0234954	225	0	1275	1500			2030	0.0234954	225	0	1275	1500			2030	0.0234954	0	0	0	0			2030	0.0234954	0	0	46	46			2030	0.0234954	0	0	79	79			2030	0.0234954	0	0	0	0
2040	0.0236111	225	0	1275	1500			2040	0.0236111	225	0	1275	1500			2040	0.0236111	0	0	0	0			2040	0.0236111	0	0	46	46			2040	0.0236111	0	0	79	79			2040	0.0236111	0	0	0	0
2050	0.0237269	225	0	1275	1500			2050	0.0237269	225	0	1275	1500			2050	0.0237269	0	0	0	0			2050	0.0237269	0	0	47	47			2050	0.0237269	0	0	80	80			2050	0.0237269	0	0	0	0
2060	0.0238426	225	0	1275	1500			2060	0.0238426	225	0	1275	1500			2060	0.0238426	0	0	0	0			2060	0.0238426	0	0	48	48			2060	0.0238426	0	0	81	81			2060	0.0238426	0	0	0	0
2070	0.0239583	225	0	1275	1500			2070	0.0239583	225	0	1275	1500			2070	0.0239583	0	0	0	0			2070	0.0239583	0	0	48	48			2070	0.0239583	0	0	82	82			2070	0.0239583	0	0	0	0
2080	0.0240741	225	0	1275	1500			2080	0.0240741	225	0	1275	1500			2080	0.0240741	0	0	0	0			2080	0.0240741	0	0	49	49			2080	0.0240741	0	0	83	83			2080	0.0240741	0	0	0	0
2090	0.0241898	225	0	1275	1500			2090	0.0241898	225	0	1275	1500			2090	0.0241898	0	0	0	0			2090	0.0241898	0	0	50	50			2090	0.0241898	0	0	83	83			2090	0.0241898	0	0	0	0
2100	0.0243056	225	0	1275	1500			2100	0.0243056	225	0	1275	1500			2100	0.0243056	0	0	0	0			2100	0.0243056	0	0	50	50			2100	0.0243056	0	0	84	84			2100	0.0243056	0	0	0	0
2110	0.0244213	225	0	1275	1500			2110	0.0244213	225	0	1275	1500			2110	0.0244213	0	0	0	0			2110	0.0244213	0	0	51	51			2110	0.0244213	0	0	85	85			2110	0.0244213	0	0	0	0
2120	0.024537	225	0	1275	1500			2120	0.024537	225	0	1275	1500			2120	0.024537	0	0	0	0			2120	0.024537	0	0	52	52			2120	0.024537	0	0	86	86			2120	0.024537	0	0	0	0
2130	0.0246528	225	0	1275	1500			2130	0.0246528	225	0	1275	1500			2130	0.0246528	0	0	0	0			2130	0.0246528	0	0	53	53			2130	0.0246528	0	0	87	87			2130	0.0246528	0	0	0	0
2140	0.0247685	225	0	1275	1500			2140	0.0247685	225	0	1275	1500			2140	0.0247685	0	0	0	0			2140	0.0247685	0	0	53	53			2140	0.0247685	0	0	88	88			2140	0.0247685	0	0	0	0
2150	0.0248843	225	0	1275	1500			2150	0.0248843	225	0	1275	1500			2150	0.0248843	0	0	0	0			2150	0.0248843	0	0	54	54			2150	0.0248843	0	0	88	88			2150	0.0248843	0	0	0	0
2160	0.025	225	0	1275	1500			2160	0.025	225	0	1275	1500			2160	0.025	0	0	0	0			2160	0.025	0	0	55	55			2160	0.025	0	0	89	89			2160	0.025	0	0	0	0
2170	0.0251157	225	0	1275	1500			2170	0.0251157	225	0	1275	1500			2170	0.0251157	0	0	0	0			2170	0.0251157	0	0	55	55			2170	0.0251157	0	0	90	90			2170	0.0251157	0	0	0	0
2180	0.0252315	225	0	1275	1500			2180	0.0252315	225	0	1275	1500			2180	0.0252315	0	0	0	0			2180	0.0252315	0	0	56	56			2180	0.0252315	0	0	91	91			2180	0.0252315	0	0	0	0
2190	0.0253472	225	0	1275	1500			2190	0.0253472	225	0	1275	1500			2190	0.0253472	0	0	0	0			2190	0.0253472	0	0	57	57			2190	0.0253472	0	0	92	92			2190	0.0253472	0	0	0	0
2200	0.025463	225	0	1275	1500			2200	0.025463	225	0	1275	1500			2200	0.025463	0	0	0	0			2200	0.025463	0	0	57	57			2200	0.025463	0	0	93	93			2200	0.025463	0	0	0	0
2210	0.0255787	225	0	1275	1500			2210	0.0255787	225	0	1275	1500			2210	0.0255787	0	0	0	0			2210	0.0255787	0	0	58	58			2210	0.0255787	0	0	93	93			2210	0.0255787	0	0	0	0
2220	0.0256944	225	0	1275	1500			2220	0.0256944	225	0	1275	1500			2220	0.0256944	0	0	0	0			2220	0.0256944	0	0	59	59			2220	0.0256944	0	0	94	94			2220	0.0256944	0	0	0	0
2230	0.0258102	225	0	1275	1500			2230	0.0258102	225	0	1275	1500			2230	0.0258102	0	0	0	0			2230	0.0258102	0	0	60	60			2230	0.0258102	0	0	95	95			2230	0.0258102	0	0	0	0
2240	0.0259259	225	0	1275	1500			2240	0.0259259	225	0	1275	1500			2240	0.0259259	0	0	0	0			2240	0.0259259	0	0	60	60			2240	0.0259259	0	0	96	96			2240	0.0259259	0	0	0	0
2250	0.0260417	225	0	1275	1500			2250	0.0260417	225	0	1275	1500			2250	0.0260417	0	0	0	0			2250	0.0260417	0	0	61	61			2250	0.0260417	0	0	97	97			2250	0.0260417	0	0	0	0
2260	0.0261574	225	0	1275	1500			2260	0.0261574	225	0	1275	1500			2260	0.0261574	0	0	0	0			2260	0.0261574	0	0	62	62			2260	0.0261574	0	0	98	98			2260	0.0261574	0	0	0	0
2270	0.0262731	225	0	1275	1500			2270	0.0262731	225	0	1275	1500			2270	0.0262731	0	0	0	0			2270	0.0262731	0	0	62	62			2270	0.0262731	0	0	98	98			2270	0.0262731	0	0	0	0
2280	0.0263889	225	0	1275	1500			2280	0.0263889	225	0	1275	1500			2280	0.0263889	0	0	0	0			2280	0.0263889	0	0	63	63			2280	0.0263889	0	0	99	99			2280	0.0263889	0	0	0	0
2290	0.0265046	225	0	1275	1500			2290	0.0265046	225	0	1275	1500			2290	0.0265046	0	0	0	0			2290	0.0265046	0	0	64	64			2290	0.0265046	0	0	100	100			2290	0.0265046	0	0	0	0
2300	0.0266204	225	0	1275	1500			2300	0.0266204	225	0	1275	1500			2300	0.0266204	0	0	0	0			2300	0.0266204	0	0	64	64			2300	0.0266204	0	0	101	101			2300	0.0266204	0	0	0	0
2310	0.0267361	225	0	1275	1500			2310	0.0267361	225	0	1275	1500			2310	0.0267361	0	0	0	0			2310	0.0267361	0	0	65	65			2310	0.0267361	0	0	102	102			2310	0.0267361	0	0	0	0
2320	0.0268519	225	0	1275	1500			2320	0.0268519	225	0	1275	1500			2320	0.0268519	0	0	0	0			2320	0.0268519	0	0	66	66			2320	0.0268519	0	0	103	103			2320	0.0268519	0	0	0	0
2330	0.0269676	225	0	1275	1500			2330	0.0269676	225	0	1275	1500			2330	0.0269676	0	0	0	0			2330	0.0269676	0	0	67	67			2330	0.0269676	0	0	103	103			2330	0.0269676	0	0	0	0
2340	0.0270833	225	0	1275	1500			2340	0.0270833	225	0	1275	1500			2340	0.0270833	0	0	0	0			2340	0.0270833	0	0	67	67			2340	0.0270833	0	0	104	104			2340	0.0270833	0	0	0	0
2350	0.0271991	225	0	1275	1500			2350	0.0271991	225	0	1275	1500			2350	0.0271991	0	0	0	0			2350	0.0271991	0	0	68	68			2350	0.0271991	0	0	105	105			2350	0.0271991	0	0	0	0
2360	0.0273148	225	0	1275	1500			2360	0.0273148	225	0	1275	1500			2360	0.0273148	0	0	0	0			2360	0.0273148	0	0	69	69			2360	0.0273148	0	0	106	106			2360	0.0273148	0	0	0	0
2370	0.0274306	225	0	1275	1500			2370	0.0274306	225	0	1275	1500			2370	0.0274306	0	0	0	0			2370	0.0274306	0	0	69	69			2370	0.0274306	0	0	107	107			2370	0.0274306	0	0	0	0
2380	0.0275463	225	0	1275	1500			2380	0.0275463	225	0	1275	1500			2380	0.0275463	0	0	0	0			2380	0.0275463	0	0	70	70			2380	0.0275463	0	0	108	108			2380	0.0275463	0	0	0	0
2390	0.027662	225	0	1275	1500			2390	0.027662	225	0	1275	1500			2390	0.027662	0	0	0	0			2390	0.027662	0	0	71	71			2390	0.027662	0	0	108	108			2390	0.027662	0	0	0	0
2400	0.0277778	225	0	1275	1500			2400	0.0277778	225	0	1275	1500			2400	0.0277778	0	0	0	0			2400	0.0277778	0	0	71	71			2400	0.0277778	0	0	109	109			2400	0.0277778	0	0	0	0
2410	0.0278935	225	0	1275	1500			2410	0.0278935	225	0	1275	1500			2410	0.0278935	0	0	0	0			2410	0.0278935	0	0	72	72			2410	0.0278935	0	0	110	110			2410	0.0278935	0	0	0	0
2420	0.0280093	225	0	1275	1500			2420	0.0280093	225	0	1275	1500			2420	0.0280093	0	0	0	0			2420	0.0280093	0	0	73	73			2420	0.0280093	0	0	111	111			2420	0.0280093	0	0	0	0
2430	0.028125	225	0	1275	1500			2430	0.028125	225	0	1275	1500			2430	0.028125	0	0	0	0			2430	0.028125	0	0	73	73			2430	0.028125	0	0	112	112			2430	0.028125	0	0	0	0
2440	0.0282407	225	0	1275	1500			2440	0.0282407	225	0	1275	1500			2440	0.0282407	0	0	0	0			2440	0.0282407	0	0	74	74			2440	0.0282407	0	0	112	112			2440	0.0282407	0	0	0	0
2450	0.0283565	225	0	1275	1500			2450	0.0283565	225	0	1275	1500			2450	0.0283565	0	0	0	0			2450	0.0283565	0	0	75	75			2450	0.0283565	0	0	113	113			2450	0.0283565	0	0	0	0
2460	0.0284722	225	0	1275	1500			2460	0.0284722	225	0	1275	1500			2460	0.0284722	0	0	0	0			2460	0.0284722	0	0	76	76			2460	0.0284722	0	0	114	114			2460	0.0284722	0	0	0	0
2470	0.028588	225	0	1275	1500			2470	0.028588	225	0	1275	1500			2470	0.028588	0	0	0	0			2470	0.028588	0	0	76	76			2470	0.028588	0	0	115	115			2470	0.028588	0	0	0	0
2480	0.0287037	225	0	1275	1500			2480	0.0287037	225	0	1275	1500			2480	0.0287037	0	0	0	0			2480	0.0287037	0	0	77	77			2480	0.0287037	0	0	116	116			2480	0.0287037	0	0	0	0
2490	0.0288194	225	0	1275	1500			2490	0.0288194	225	0	1275	1500			2490	0.0288194	0	0	0	0			2490	0.0288194	0	0	78	78			2490	0.0288194	0	0	117	117			2490	0.0288194	0	0	0	0
2500	0.0289352	225	0	1275	1500			2500	0.0289352	225	0	1275	1500			2500	0.0289352	0	0	0	0			2500	0.0289352	0	0	78	78			2500	0.0289352	0	0	117	117			2500	0.0289352	0	0	0	0
2510	0.0290509	225	0	1275	1500			2510	0.0290509	225	0	1275	1500			2510	0.0290509	0	0	0	0			2510	0.0290509	0	0	79	79			2510	0.0290509	0	0	118	118			2510	0.0290509	0	0	0	0
2520	0.0291667	225	0	1275	1500			2520	0.0291667	225	0	1275	1500			2520	0.0291667	0	0	0	0			2520	0.0291667	0	0	80	80			2520	0.0291667	0	0	119	119			2520	0.0291667	0	0	0	0
2530	0.0292824	225	0	1275	1500			2530	0.0292824	225	0	1275	1500			2530	0.0292824	0	0	0	0			2530	0.0292824	0	0	80	80			2530	0.0292824	0	0	120	120			2530	0.0292824	0	0	0	0
2540	0.0293981	225	0	1275	1500			2540	0.0293981	225	0	1275	1500			2540	0.0293981	0	0	0	0			2540	0.0293981	0	0	81	81			2540	0.0293981	0	0	121	121			2540	0.0293982	0	0	0	0
2550	0.0295139	225	0	1275	1500			2550	0.0295139	225	0	1275	1500			2550	0.0295139	0	0	0	0			2550	0.0295139	0	0	82	82			2550	0.0295139	0	0	122	122			2550	0.0295139	0	0	0	0
2560	0.0296296	225	0	1275	1500			2560	0.0296296	225	0	1275	1500			2560	0.0296296	0	0	0	0			2560	0.0296296	0	0	83	83			2560	0.0296296	0	0	122	122			2560	0.0296296	0	0	0	0
2570	0.0297454	225	0	1275	1500			2570	0.0297454	225	0	1275	1500			2570	0.0297454	0	0	0	0			2570	0.0297454	0	0	83	83			2570	0.0297454	0	0	123	123			2570	0.0297454	0	0	0	0
2580	0.0298611	225	0	1275	1500			2580	0.0298611	225	0	1275	1500			2580	0.0298611	0	0	0	0			2580	0.0298611	0	0	84	84			2580	0.0298611	0	0	124	124			2580	0.0298611	0	0	0	0
2590	0.0299769	225	0	1275	1500			2590	0.0299769	225	0	1275	1500			2590	0.0299769	0	0	0	0			2590	0.0299769	0	0	85	85			2590	0.0299769	0	0	125	125			2590	0.0299768	0	0	0	0
2600	0.0300926	225	0	1275	1500			2600	0.0300926	225	0	1275	1500			2600	0.0300926	0	0	0	0			2600	0.0300926	0	0	85	85			2600	0.0300926	0	0	126	126			2600	0.0300926	0	0	0	0
2610	0.0302083	225	0	1275	1500			2610	0.0302083	225	0	1275	1500			2610	0.0302083	0	0	0	0			2610	0.0302083	0	0	86	86			2610	0.0302083	0	0	127	127			2610	0.0302083	0	0	0	0
2620	0.0303241	225	0	1275	1500			2620	0.0303241	225	0	1275	1500			2620	0.0303241	0	0	0	0			2620	0.0303241	0	0	87	87			2620	0.0303241	0	0	127	127			2620	0.0303241	0	0	0	0
2630	0.0304398	225	0	1275	1500			2630	0.0304398	225	0	1275	1500			2630	0.0304398	0	0	0	0			2630	0.0304398	0	0	87	87			2630	0.0304398	0	0	128	128			2630	0.0304398	0	0	0	0
2640	0.0305556	225	0	1275	1500			2640	0.0305556	225	0	1275	1500			2640	0.0305556	0	0	0	0			2640	0.0305556	0	0	88	88			2640	0.0305556	0	0	129	129			2640	0.0305556	0	0	0	0
2650	0.0306713	225	0	1275	1500			2650	0.0306713	225	0	1275	1500			2650	0.0306713	0	0	0	0			2650	0.0306713	0	0	89	89			2650	0.0306713	0	0	130	130			2650	0.0306713	0	0	0	0
2660	0.030787	225	0	1275	1500			2660	0.030787	225	0	1275	1500			2660	0.030787	0	0	0	0			2660	0.030787	0	0	90	90			2660	0.030787	0	0	131	131			2660	0.030787	0	0	0	0
2670	0.0309028	225	0	1275	1500			2670	0.0309028	225	0	1275	1500			2670	0.0309028	0	0	0	0			2670	0.0309028	0	0	90	90			2670	0.0309028	0	0	132	132			2670	0.0309028	0	0	0	0
2680	0.0310185	225	0	1275	1500			2680	0.0310185	225	0	1275	1500			2680	0.0310185	0	0	0	0			2680	0.0310185	0	0	91	91			2680	0.0310185	0	0	132	132			2680	0.0310185	0	0	0	0
2690	0.0311343	225	0	1275	1500			2690	0.0311343	225	0	1275	1500			2690	0.0311343	0	0	0	0			2690	0.0311343	0	0	92	92			2690	0.0311343	0	0	133	133			2690	0.0311343	0	0	0	0
2700	0.03125	225	0	1275	1500			2700	0.03125	225	0	1275	1500			2700	0.03125	0	0	0	0			2700	0.03125	0	0	92	92			2700	0.03125	0	0	134	134			2700	0.03125	0	0	0	0
2710	0.0313657	225	0	1275	1500			2710	0.0313657	225	0	1275	1500			2710	0.0313657	0	0	0	0			2710	0.0313657	0	0	93	93			2710	0.0313657	0	0	135	135			2710	0.0313657	0	0	0	0
2720	0.0314815	225	0	1275	1500			2720	0.0314815	225	0	1275	1500			2720	0.0314815	0	0	20	20			2720	0.0314815	0	0	94	94			2720	0.0314815	0	0	136	136			2720	0.0314815	0	0	0	0
2730	0.0315972	225	0	1275	1500			2730	0.0315972	225	0	1275	1500			2730	0.0315972	0	0	20	20			2730	0.0315972	0	0	94	94			2730	0.0315972	0	0	137	137			2730	0.0315972	0	0	0	0
2740	0.031713	225	0	1275	1500			2740	0.031713	225	0	1275	1500			2740	0.031713	0	0	20	20			2740	0.031713	0	0	95	95			2740	0.031713	0	0	137	137			2740	0.031713	0	0	0	0
2750	0.0318287	225	0	1275	1500			2750	0.0318287	225	0	1275	1500			2750	0.0318287	0	0	20	20			2750	0.0318287	0	0	96	96			2750	0.0318287	0	0	138	138			2750	0.0318287	0	0	0	0
2760	0.0319444	225	0	1275	1500			2760	0.0319444	225	0	1275	1500			2760	0.0319444	0	0	21	21			2760	0.0319444	0	0	97	97			2760	0.0319444	0	0	139	139			2760	0.0319444	0	0	0	0
2770	0.0320602	225	0	1275	1500			2770	0.0320602	225	0	1275	1500			2770	0.0320602	0	0	21	21			2770	0.0320602	0	0	97	97			2770	0.0320602	0	0	140	140			2770	0.0320602	0	0	0	0
2780	0.0321759	225	0	1275	1500			2780	0.0321759	225	0	1275	1500			2780	0.0321759	0	0	21	21			2780	0.0321759	0	0	98	98			2780	0.0321759	0	0	141	141			2780	0.0321759	0	0	0	0
2790	0.0322917	225	0	1275	1500			2790	0.0322917	225	0	1275	1500			2790	0.0322917	0	0	21	21			2790	0.0322917	0	0	99	99			2790	0.0322917	0	0	142	142			2790	0.0322917	0	0	0	0
2800	0.0324074	225	0	1275	1500			2800	0.0324074	225	0	1275	1500			2800	0.0324074	0	0	21	21			2800	0.0324074	0	0	99	99			2800	0.0324074	20	0	142	162			2800	0.0324074	0	0	0	0
2810	0.0325231	225	0	1275	1500			2810	0.0325231	225	0	1275	1500			2810	0.0325231	0	0	22	22			2810	0.0325231	0	0	100	100			2810	0.0325231	20	0	143	163			2810	0.0325232	0	0	0	0
2820	0.0326389	225	0	1275	1500			2820	0.0326389	225	0	1275	1500			2820	0.0326389	0	0	22	22			2820	0.0326389	0	0	101	101			2820	0.0326389	20	0	144	164			2820	0.0326389	0	0	0	0
2830	0.0327546	225	0	1275	1500			2830	0.0327546	225	0	1275	1500			2830	0.0327546	0	0	22	22			2830	0.0327546	0	0	101	101			2830	0.0327546	20	0	145	165			2830	0.0327546	0	0	0	0
2840	0.0328704	225	0	1275	1500			2840	0.0328704	225	0	1275	1500			2840	0.0328704	0	0	22	22			2840	0.0328704	0	0	102	102			2840	0.0328704	21	0	146	167			2840	0.0328704	0	0	0	0
2850	0.0329861	225	0	1275	1500			2850	0.0329861	225	0	1275	1500			2850	0.0329861	0	0	23	23			2850	0.0329861	0	0	103	103			2850	0.0329861	21	0	147	168			2850	0.0329861	0	0	0	0
2860	0.0331019	225	0	1275	1500			2860	0.0331019	225	0	1275	1500			2860	0.0331019	0	0	23	23			2860	0.0331019	0	0	104	104			2860	0.0331019	21	0	147	168			2860	0.0331019	0	0	0	0
2870	0.0332176	225	0	1275	1500			2870	0.0332176	225	0	1275	1500			2870	0.0332176	0	0	23	23			2870	0.0332176	0	0	104	104			2870	0.0332176	21	0	148	169			2870	0.0332176	0	0	0	0
2880	0.0333333	225	0	1275	1500			2880	0.0333333	225	0	1275	1500			2880	0.0333333	0	0	23	23			2880	0.0333333	0	0	105	105			2880	0.0333333	21	0	149	170			2880	0.0333333	0	0	0	0
2890	0.0334491	225	0	1275	1500			2890	0.0334491	225	0	1275	1500			2890	0.0334491	0	0	23	23			2890	0.0334491	0	0	106	106			2890	0.0334491	22	0	150	172			2890	0.0334491	0	0	0	0
2900	0.0335648	225	0	1275	1500			2900	0.0335648	225	0	1275	1500			2900	0.0335648	0	0	24	24			2900	0.0335648	0	0	106	106			2900	0.0335648	22	0	151	173			2900	0.0335648	0	0	0	0
2910	0.0336806	225	0	1275	1500			2910	0.0336806	225	0	1275	1500			2910	0.0336806	0	0	24	24			2910	0.0336806	0	0	107	107			2910	0.0336806	22	0	152	174			2910	0.0336806	0	0	0	0
2920	0.0337963	225	0	1275	1500			2920	0.0337963	225	0	1275	1500			2920	0.0337963	0	0	24	24			2920	0.0337963	0	0	108	108			2920	0.0337963	22	0	152	174			2920	0.0337963	0	0	0	0
2930	0.033912	225	0	1275	1500			2930	0.033912	225	0	1275	1500			2930	0.033912	0	0	24	24			2930	0.033912	0	0	108	108			2930	0.033912	22	0	153	175			2930	0.033912	0	0	0	0
2940	0.0340278	225	0	1275	1500			2940	0.0340278	225	0	1275	1500			2940	0.0340278	0	0	25	25			2940	0.0340278	0	0	109	109			2940	0.0340278	23	0	154	177			2940	0.0340278	0	0	0	0
2950	0.0341435	225	0	1275	1500			2950	0.0341435	225	0	1275	1500			2950	0.0341435	0	0	25	25			2950	0.0341435	0	0	110	110			2950	0.0341435	23	0	155	178			2950	0.0341435	0	0	0	0
2960	0.0342593	225	0	1275	1500			2960	0.0342593	225	0	1275	1500			2960	0.0342593	0	0	25	25			2960	0.0342593	0	0	111	111			2960	0.0342593	23	0	156	179			2960	0.0342593	0	0	0	0
2970	0.034375	225	0	1275	1500			2970	0.034375	225	0	1275	1500			2970	0.034375	0	0	25	25			2970	0.034375	0	0	111	111			2970	0.034375	23	0	157	180			2970	0.034375	0	0	0	0
2980	0.0344907	225	0	1275	1500			2980	0.0344907	225	0	1275	1500			2980	0.0344907	0	0	25	25			2980	0.0344907	0	0	112	112			2980	0.0344907	23	0	157	180			2980	0.0344907	0	0	0	0
2990	0.0346065	225	0	1275	1500			2990	0.0346065	225	0	1275	1500			2990	0.0346065	0	0	26	26			2990	0.0346065	0	0	113	113			2990	0.0346065	24	0	158	182			2990	0.0346065	0	0	0	0
3000	0.0347222	225	0	1275	1500			3000	0.0347222	225	0	1275	1500			3000	0.0347222	0	0	26	26			3000	0.0347222	0	0	113	113			3000	0.0347222	24	0	159	183			3000	0.0347222	0	0	0	0
3010	0.034838	225	0	1275	1500			3010	0.034838	225	0	1275	1500			3010	0.034838	0	0	26	26			3010	0.034838	0	0	114	114			3010	0.034838	24	0	160	184			3010	0.034838	0	0	0	0
3020	0.0349537	225	0	1275	1500			3020	0.0349537	225	0	1275	1500			3020	0.0349537	0	0	26	26			3020	0.0349537	0	0	115	115			3020	0.0349537	24	0	161	185			3020	0.0349537	0	0	0	0
3030	0.0350694	225	0	1275	1500			3030	0.0350694	225	0	1275	1500			3030	0.0350694	0	0	26	26			3030	0.0350694	0	0	115	115			3030	0.0350694	25	0	162	187			3030	0.0350694	0	0	0	0
3040	0.0351852	225	0	1275	1500			3040	0.0351852	225	0	1275	1500			3040	0.0351852	0	0	27	27			3040	0.0351852	0	0	116	116			3040	0.0351852	25	0	162	187			3040	0.0351852	0	0	0	0
3050	0.0353009	225	0	1275	1500			3050	0.0353009	225	0	1275	1500			3050	0.0353009	0	0	27	27			3050	0.0353009	0	0	117	117			3050	0.0353009	25	0	163	188			3050	0.0353009	0	0	0	0
3060	0.0354167	225	0	1275	1500			3060	0.0354167	225	0	1275	1500			3060	0.0354167	0	0	27	27			3060	0.0354167	0	0	117	117			3060	0.0354167	25	0	164	189			3060	0.0354167	0	0	0	0
3070	0.0355324	225	0	1275	1500			3070	0.0355324	225	0	1275	1500			3070	0.0355324	0	0	27	27			3070	0.0355324	0	0	118	118			3070	0.0355324	25	0	165	190			3070	0.0355324	0	0	0	0
3080	0.0356481	225	0	1275	1500			3080	0.0356481	225	0	1275	1500			3080	0.0356481	0	0	28	28			3080	0.0356481	0	0	119	119			3080	0.0356481	26	0	166	192			3080	0.0356482	0	0	0	0
3090	0.0357639	225	0	1275	1500			3090	0.0357639	225	0	1275	1500			3090	0.0357639	0	0	28	28			3090	0.0357639	0	0	120	120			3090	0.0357639	26	0	167	193			3090	0.0357639	0	0	0	0
3100	0.0358796	225	0	1275	1500			3100	0.0358796	225	0	1275	1500			3100	0.0358796	0	0	28	28			3100	0.0358796	0	0	120	120			3100	0.0358796	26	0	167	193			3100	0.0358796	0	0	0	0
3110	0.0359954	225	0	1275	1500			3110	0.0359954	225	0	1275	1500			3110	0.0359954	0	0	28	28			3110	0.0359954	20	0	121	141			3110	0.0359954	26	0	168	194			3110	0.0359954	0	0	0	0
3120	0.0361111	225	0	1275	1500			3120	0.0361111	225	0	1275	1500			3120	0.0361111	0	0	28	28			3120	0.0361111	20	0	122	142			3120	0.0361111	26	0	169	195			3120	0.0361111	0	0	0	0
3130	0.0362269	225	0	1275	1500			3130	0.0362269	225	0	1275	1500			3130	0.0362269	0	0	29	29			3130	0.0362269	20	0	122	142			3130	0.0362269	27	0	170	197			3130	0.0362268	0	0	0	0
3140	0.0363426	225	0	1275	1500			3140	0.0363426	225	0	1275	1500			3140	0.0363426	0	0	29	29			3140	0.0363426	20	0	123	143			3140	0.0363426	27	0	171	198			3140	0.0363426	0	0	0	0
3150	0.0364583	225	0	1275	1500			3150	0.0364583	225	0	1275	1500			3150	0.0364583	0	0	29	29			3150	0.0364583	20	0	124	144			3150	0.0364583	27	0	172	199			3150	0.0364583	0	0	0	0
3160	0.0365741	225	0	1275	1500			3160	0.0365741	225	0	1275	1500			3160	0.0365741	0	0	29	29			3160	0.0365741	20	0	124	144			3160	0.0365741	27	0	172	199			3160	0.0365741	0	0	0	0
3170	0.0366898	225	0	1275	1500			3170	0.0366898	225	0	1275	1500			3170	0.0366898	0	0	30	30			3170	0.0366898	21	0	125	146			3170	0.0366898	27	0	173	200			3170	0.0366898	0	0	0	0
3180	0.0368056	225	0	1275	1500			3180	0.0368056	225	0	1275	1500			3180	0.0368056	0	0	30	30			3180	0.0368056	21	0	126	147			3180	0.0368056	28	0	174	202			3180	0.0368056	0	0	0	0
3190	0.0369213	225	0	1275	1500			3190	0.0369213	225	0	1275	1500			3190	0.0369213	0	0	30	30			3190	0.0369213	21	0	127	148			3190	0.0369213	28	0	175	203			3190	0.0369213	0	0	0	0
3200	0.037037	225	0	1275	1500			3200	0.037037	225	0	1275	1500			3200	0.037037	0	0	30	30			3200	0.037037	21	0	127	148			3200	0.037037	28	0	176	204			3200	0.037037	0	0	0	0
3210	0.0371528	225	0	1275	1500			3210	0.0371528	225	0	1275	1500			3210	0.0371528	0	0	31	31			3210	0.0371528	21	0	128	149			3210	0.0371528	28	0	177	205			3210	0.0371528	0	0	0	0
3220	0.0372685	225	0	1275	1500			3220	0.0372685	225	0	1275	1500			3220	0.0372685	0	0	31	31			3220	0.0372685	21	0	129	150			3220	0.0372685	28	0	177	205			3220	0.0372685	0	0	0	0
3230	0.0373843	225	0	1275	1500			3230	0.0373843	225	0	1275	1500			3230	0.0373843	0	0	31	31			3230	0.0373843	22	0	129	151			3230	0.0373843	29	0	178	207			3230	0.0373843	0	0	0	0
3240	0.0375	225	0	1275	1500			3240	0.0375	225	0	1275	1500			3240	0.0375	0	0	31	31			3240	0.0375	22	0	130	152			3240	0.0375	29	0	179	208			3240	0.0375	0	0	0	0
3250	0.0376157	225	0	1275	1500			3250	0.0376157	225	0	1275	1500			3250	0.0376157	0	0	31	31			3250	0.0376157	22	0	131	153			3250	0.0376157	29	0	180	209			3250	0.0376157	0	0	0	0
3260	0.0377315	225	0	1275	1500			3260	0.0377315	225	0	1275	1500			3260	0.0377315	0	0	32	32			3260	0.0377315	22	0	131	153			3260	0.0377315	29	0	181	210			3260	0.0377315	0	0	0	0
3270	0.0378472	225	0	1275	1500			3270	0.0378472	225	0	1275	1500			3270	0.0378472	0	0	32	32			3270	0.0378472	22	0	132	154			3270	0.0378472	30	0	182	212			3270	0.0378472	0	0	0	0
3280	0.037963	225	0	1275	1500			3280	0.037963	225	0	1275	1500			3280	0.037963	0	0	32	32			3280	0.037963	22	0	133	155			3280	0.037963	30	0	183	213			3280	0.037963	0	0	0	0
3290	0.0380787	225	0	1275	1500			3290	0.0380787	225	0	1275	1500			3290	0.0380787	0	0	32	32			3290	0.0380787	23	0	134	157			3290	0.0380787	30	0	183	213			3290	0.0380787	0	0	0	0
3300	0.0381944	225	0	1275	1500			3300	0.0381944	225	0	1275	1500			3300	0.0381944	0	0	33	33			3300	0.0381944	23	0	134	157			3300	0.0381944	30	0	184	214			3300	0.0381944	0	0	0	0
3310	0.0383102	225	0	1275	1500			3310	0.0383102	225	0	1275	1500			3310	0.0383102	0	0	33	33			3310	0.0383102	23	0	135	158			3310	0.0383102	30	0	185	215			3310	0.0383102	0	0	0	0
3320	0.0384259	225	0	1275	1500			3320	0.0384259	225	0	1275	1500			3320	0.0384259	0	0	33	33			3320	0.0384259	23	0	136	159			3320	0.0384259	31	0	186	217			3320	0.0384259	0	0	0	0
3330	0.0385417	225	0	1275	1500			3330	0.0385417	225	0	1275	1500			3330	0.0385417	0	0	33	33			3330	0.0385417	23	0	136	159			3330	0.0385417	31	0	187	218			3330	0.0385417	0	0	0	0
3340	0.0386574	225	0	1275	1500			3340	0.0386574	225	0	1275	1500			3340	0.0386574	0	0	34	34			3340	0.0386574	23	0	137	160			3340	0.0386574	31	0	188	219			3340	0.0386574	0	0	0	0
3350	0.0387731	225	0	1275	1500			3350	0.0387731	225	0	1275	1500			3350	0.0387731	0	0	34	34			3350	0.0387731	23	0	138	161			3350	0.0387731	31	0	188	219			3350	0.0387731	0	0	0	0
3360	0.0388889	225	0	1275	1500			3360	0.0388889	225	0	1275	1500			3360	0.0388889	0	0	34	34			3360	0.0388889	24	0	138	162			3360	0.0388889	31	0	189	220			3360	0.0388889	0	0	0	0
3370	0.0390046	225	0	1275	1500			3370	0.0390046	225	0	1275	1500			3370	0.0390046	0	0	34	34			3370	0.0390046	24	0	139	163			3370	0.0390046	32	0	190	222			3370	0.0390046	0	0	0	0
3380	0.0391204	225	0	1275	1500			3380	0.0391204	225	0	1275	1500			3380	0.0391204	0	0	34	34			3380	0.0391204	24	0	140	164			3380	0.0391204	32	0	191	223			3380	0.0391204	0	0	0	0
3390	0.0392361	225	0	1275	1500			3390	0.0392361	225	0	1275	1500			3390	0.0392361	0	0	35	35			3390	0.0392361	24	0	141	165			3390	0.0392361	32	0	192	224			3390	0.0392361	0	0	0	0
3400	0.0393519	225	0	1275	1500			3400	0.0393519	225	0	1275	1500			3400	0.0393519	0	0	35	35			3400	0.0393519	24	0	141	165			3400	0.0393519	32	0	193	225			3400	0.0393519	0	0	0	0
3410	0.0394676	225	0	1275	1500			3410	0.0394676	225	0	1275	1500			3410	0.0394676	0	0	35	35			3410	0.0394676	24	0	142	166			3410	0.0394676	32	0	193	225			3410	0.0394676	0	0	0	0
3420	0.0395833	225	0	1275	1500			3420	0.0395833	225	0	1275	1500			3420	0.0395833	0	0	35	35			3420	0.0395833	25	0	143	168			3420	0.0395833	33	0	194	227			3420	0.0395833	0	0	0	0
3430	0.0396991	225	0	1275	1500			3430	0.0396991	225	0	1275	1500			3430	0.0396991	0	0	36	36			3430	0.0396991	25	0	143	168			3430	0.0396991	33	0	195	228			3430	0.0396991	0	0	0	0
3440	0.0398148	225	0	1275	1500			3440	0.0398148	225	0	1275	1500			3440	0.0398148	0	0	36	36			3440	0.0398148	25	0	144	169			3440	0.0398148	33	0	196	229			3440	0.0398148	0	0	0	0
3450	0.0399306	225	0	1275	1500			3450	0.0399306	225	0	1275	1500			3450	0.0399306	0	0	36	36			3450	0.0399306	25	0	145	170			3450	0.0399306	33	0	197	230			3450	0.0399306	0	0	0	0
3460	0.0400463	225	0	1275	1500			3460	0.0400463	225	0	1275	1500			3460	0.0400463	0	0	36	36			3460	0.0400463	25	0	146	171			3460	0.0400463	34	0	198	232			3460	0.0400463	0	0	0	0
3470	0.040162	225	0	1275	1500			3470	0.040162	225	0	1275	1500			3470	0.040162	0	0	37	37			3470	0.040162	25	0	146	171			3470	0.040162	34	0	198	232			3470	0.040162	0	0	0	0
3480	0.0402778	225	0	1275	1500			3480	0.0402778	225	0	1275	1500			3480	0.0402778	0	0	37	37			3480	0.0402778	26	0	147	173			3480	0.0402778	34	0	199	233			3480	0.0402778	0	0	0	0
3490	0.0403935	225	0	1275	1500			3490	0.0403935	225	0	1275	1500			3490	0.0403935	0	0	37	37			3490	0.0403935	26	0	148	174			3490	0.0403935	34	0	200	234			3490	0.0403935	0	0	0	0
3500	0.0405093	225	0	1275	1500			3500	0.0405093	225	0	1275	1500			3500	0.0405093	0	0	37	37			3500	0.0405093	26	0	148	174			3500	0.0405093	34	0	201	235			3500	0.0405093	0	0	0	0
3510	0.040625	225	0	1275	1500			3510	0.040625	225	0	1275	1500			3510	0.040625	0	0	37	37			3510	0.040625	26	0	149	175			3510	0.040625	35	0	202	237			3510	0.040625	0	0	0	0
3520	0.0407407	225	0	1275	1500			3520	0.0407407	225	0	1275	1500			3520	0.0407407	0	0	38	38			3520	0.0407407	26	0	150	176			3520	0.0407407	35	0	203	238			3520	0.0407407	0	0	0	0
3530	0.0408565	225	0	1275	1500			3530	0.0408565	225	0	1275	1500			3530	0.0408565	0	0	38	38			3530	0.0408565	26	0	151	177			3530	0.0408565	35	0	204	239			3530	0.0408565	0	0	0	0
3540	0.0409722	225	0	1275	1500			3540	0.0409722	225	0	1275	1500			3540	0.0409722	0	0	38	38			3540	0.0409722	27	0	151	178			3540	0.0409722	35	0	204	239			3540	0.0409722	0	0	0	0
3550	0.041088	225	0	1275	1500			3550	0.041088	225	0	1275	1500			3550	0.041088	0	0	38	38			3550	0.041088	27	0	152	179			3550	0.041088	35	0	205	240			3550	0.041088	0	0	0	0
3560	0.0412037	225	0	1275	1500			3560	0.0412037	225	0	1275	1500			3560	0.0412037	0	0	39	39			3560	0.0412037	27	0	153	180			3560	0.0412037	36	0	206	242			3560	0.0412037	0	0	0	0
3570	0.0413194	225	0	1275	1500			3570	0.0413194	225	0	1275	1500			3570	0.0413194	0	0	39	39			3570	0.0413194	27	0	153	180			3570	0.0413194	36	0	207	243			3570	0.0413194	0	0	0	0
3580	0.0414352	225	0	1275	1500			3580	0.0414352	225	0	1275	1500			3580	0.0414352	0	0	39	39			3580	0.0414352	27	0	154	181			3580	0.0414352	36	0	208	244			3580	0.0414352	0	0	0	0
3590	0.0415509	225	0	1275	1500			3590	0.0415509	225	0	1275	1500			3590	0.0415509	0	0	39	39			3590	0.0415509	27	0	155	182			3590	0.0415509	36	0	209	245			3590	0.0415509	0	0	0	0
3600	0.0416667	225	0	1275	1500			3600	0.0416667	225	0	1275	1500			3600	0.0416667	0	0	40	40			3600	0.0416667	28	0	156	184			3600	0.0416667	37	0	210	247			3600	0.0416667	0	0	0	0
3610	0.0417824	225	0	1275	1500			3610	0.0417824	225	0	1275	1500			3610	0.0417824	0	0	40	40			3610	0.0417824	28	0	157	185			3610	0.0417824	37	0	210	247			3610	0.0417824	0	0	0	0
3620	0.0418981	225	0	1275	1500			3620	0.0418981	225	0	1275	1500			3620	0.0418981	0	0	40	40			3620	0.0418981	28	0	158	186			3620	0.0418981	37	0	211	248			3620	0.0418982	0	0	0	0
3630	0.0420139	225	0	1275	1500			3630	0.0420139	225	0	1275	1500			3630	0.0420139	0	0	40	40			3630	0.0420139	28	0	159	187			3630	0.0420139	37	0	212	249			3630	0.0420139	0	0	0	0
3640	0.0421296	225	0	1275	1500			3640	0.0421296	225	0	1275	1500			3640	0.0421296	0	0	41	41			3640	0.0421296	28	0	160	188			3640	0.0421296	37	0	214	251			3640	0.0421296	0	0	0	0
3650	0.0422454	225	0	1275	1500			3650	0.0422454	225	0	1275	1500			3650	0.0422454	0	0	41	41			3650	0.0422454	28	0	161	189			3650	0.0422454	37	0	215	252			3650	0.0422454	0	0	0	0
3660	0.0423611	225	0	1275	1500			3660	0.0423611	225	0	1275	1500			3660	0.0423611	0	0	41	41			3660	0.0423611	29	0	162	191			3660	0.0423611	38	0	216	254			3660	0.0423611	0	0	0	0
3670	0.0424769	225	0	1275	1500			3670	0.0424769	225	0	1275	1500			3670	0.0424769	0	0	42	42			3670	0.0424769	29	0	163	192			3670	0.0424769	38	0	217	255			3670	0.0424768	0	0	0	0
3680	0.0425926	225	0	1275	1500			3680	0.0425926	225	0	1275	1500			3680	0.0425926	0	0	42	42			3680	0.0425926	29	0	165	194			3680	0.0425926	38	0	218	256			3680	0.0425926	0	0	0	0
3690	0.0427083	225	0	1275	1500			3690	0.0427083	225	0	1275	1500			3690	0.0427083	0	0	42	42			3690	0.0427083	29	0	166	195			3690	0.0427083	38	0	219	257			3690	0.0427083	0	0	0	0
3700	0.0428241	225	0	1275	1500			3700	0.0428241	225	0	1275	1500			3700	0.0428241	0	0	43	43			3700	0.0428241	29	0	167	196			3700	0.0428241	38	0	220	258			3700	0.0428241	0	0	0	0
3710	0.0429398	225	0	1275	1500			3710	0.0429398	225	0	1275	1500			3710	0.0429398	0	0	43	43			3710	0.0429398	30	0	168	198			3710	0.0429398	38	0	221	259			3710	0.0429398	0	0	0	0
3720	0.0430556	225	0	1275	1500			3720	0.0430556	225	0	1275	1500			3720	0.0430556	0	0	43	43			3720	0.0430556	30	0	169	199			3720	0.0430556	39	0	222	261			3720	0.0430556	0	0	0	0
3730	0.0431713	225	0	1275	1500			3730	0.0431713	225	0	1275	1500			3730	0.0431713	0	0	43	43			3730	0.0431713	30	0	170	200			3730	0.0431713	39	0	223	262			3730	0.0431713	0	0	0	0
3740	0.043287	225	0	1275	1500			3740	0.043287	225	0	1275	1500			3740	0.043287	0	0	44	44			3740	0.043287	30	0	171	201			3740	0.043287	39	0	224	263			3740	0.043287	0	0	0	0
3750	0.0434028	225	0	1275	1500			3750	0.0434028	225	0	1275	1500			3750	0.0434028	0	0	44	44			3750	0.0434028	30	0	173	203			3750	0.0434028	39	0	225	264			3750	0.0434028	0	0	0	0
3760	0.0435185	225	0	1275	1500			3760	0.0435185	225	0	1275	1500			3760	0.0435185	0	0	44	44			3760	0.0435185	31	0	174	205			3760	0.0435185	39	0	226	265			3760	0.0435185	0	0	0	0
3770	0.0436343	225	0	1275	1500			3770	0.0436343	225	0	1275	1500			3770	0.0436343	0	0	45	45			3770	0.0436343	31	0	175	206			3770	0.0436343	40	0	227	267			3770	0.0436343	0	0	0	0
3780	0.04375	225	0	1275	1500			3780	0.04375	225	0	1275	1500			3780	0.04375	0	0	45	45			3780	0.04375	31	0	176	207			3780	0.04375	40	0	228	268			3780	0.04375	0	0	0	0
3790	0.0438657	225	0	1275	1500			3790	0.0438657	225	0	1275	1500			3790	0.0438657	0	0	45	45			3790	0.0438657	31	0	177	208			3790	0.0438657	40	0	229	269			3790	0.0438657	0	0	0	0
3800	0.0439815	225	0	1275	1500			3800	0.0439815	225	0	1275	1500			3800	0.0439815	0	0	46	46			3800	0.0439815	31	0	178	209			3800	0.0439815	40	0	230	270			3800	0.0439815	0	0	0	0
3810	0.0440972	225	0	1275	1500			3810	0.0440972	225	0	1275	1500			3810	0.0440972	0	0	46	46			3810	0.0440972	32	0	180	212			3810	0.0440972	40	0	231	271			3810	0.0440972	0	0	0	0
3820	0.044213	225	0	1275	1500			3820	0.044213	225	0	1275	1500			3820	0.044213	0	0	46	46			3820	0.044213	32	0	181	213			3820	0.044213	40	0	232	272			3820	0.044213	0	0	0	0
3830	0.0443287	225	0	1275	1500			3830	0.0443287	225	0	1275	1500			3830	0.0443287	0	0	47	47			3830	0.0443287	32	0	182	214			3830	0.0443287	41	0	233	274			3830	0.0443287	0	0	0	0
3840	0.0444444	225	0	1275	1500			3840	0.0444444	225	0	1275	1500			3840	0.0444444	0	0	47	47			3840	0.0444444	32	0	183	215			3840	0.0444444	41	0	234	275			3840	0.0444444	0	0	0	0
3850	0.0445602	225	0	1275	1500			3850	0.0445602	225	0	1275	1500			3850	0.0445602	0	0	47	47			3850	0.0445602	32	0	184	216			3850	0.0445602	41	0	235	276			3850	0.0445602	0	0	0	0
3860	0.0446759	225	0	1275	1500			3860	0.0446759	225	0	1275	1500			3860	0.0446759	0	0	48	48			3860	0.0446759	33	0	185	218			3860	0.0446759	41	0	236	277			3860	0.0446759	0	0	0	0
3870	0.0447917	225	0	1275	1500			3870	0.0447917	225	0	1275	1500			3870	0.0447917	0	0	48	48			3870	0.0447917	33	0	186	219			3870	0.0447917	41	0	237	278			3870	0.0447917	0	0	0	0
3880	0.0449074	225	0	1275	1500			3880	0.0449074	225	0	1275	1500			3880	0.0449074	0	0	48	48			3880	0.0449074	33	0	188	221			3880	0.0449074	42	0	238	280			3880	0.0449074	0	0	0	0
3890	0.0450231	225	0	1275	1500			3890	0.0450231	225	0	1275	1500			3890	0.0450231	0	0	48	48			3890	0.0450231	33	0	189	222			3890	0.0450231	42	0	239	281			3890	0.0450231	0	0	0	0
3900	0.0451389	225	0	1275	1500			3900	0.0451389	225	0	1275	1500			3900	0.0451389	0	0	49	49			3900	0.0451389	33	0	190	223			3900	0.0451389	42	0	240	282			3900	0.0451389	0	0	0	0
3910	0.0452546	225	0	1275	1500			3910	0.0452546	225	0	1275	1500			3910	0.0452546	0	0	49	49			3910	0.0452546	34	0	191	225			3910	0.0452546	42	0	241	283			3910	0.0452546	0	0	0	0
3920	0.0453704	225	0	1275	1500			3920	0.0453704	225	0	1275	1500			3920	0.0453704	0	0	49	49			3920	0.0453704	34	0	192	226			3920	0.0453704	42	0	242	284			3920	0.0453704	0	0	0	0
3930	0.0454861	225	0	1275	1500			3930	0.0454861	225	0	1275	1500			3930	0.0454861	0	0	50	50			3930	0.0454861	34	0	193	227			3930	0.0454861	42	0	243	285			3930	0.0454861	0	0	0	0
3940	0.0456019	225	0	1275	1500			3940	0.0456019	225	0	1275	1500			3940	0.0456019	0	0	50	50			3940	0.0456019	34	0	194	228			3940	0.0456019	43	0	244	287			3940	0.0456018	0	0	0	0
3950	0.0457176	225	0	1275	1500			3950	0.0457176	225	0	1275	1500			3950	0.0457176	0	0	50	50			3950	0.0457176	34	0	196	230			3950	0.0457176	43	0	245	288			3950	0.0457176	0	0	0	0
3960	0.0458333	225	0	1275	1500			3960	0.0458333	225	0	1275	1500			3960	0.0458333	0	0	51	51			3960	0.0458333	35	0	197	232			3960	0.0458333	43	0	246	289			3960	0.0458333	0	0	0	0
3970	0.0459491	225	0	1275	1500			3970	0.0459491	225	0	1275	1500			3970	0.0459491	0	0	51	51			3970	0.0459491	35	0	198	233			3970	0.0459491	43	0	248	291			3970	0.0459491	0	0	0	0
3980	0.0460648	225	0	1275	1500			3980	0.0460648	225	0	1275	1500			3980	0.0460648	0	0	51	51			3980	0.0460648	35	0	199	234			3980	0.0460648	43	0	249	292			3980	0.0460648	0	0	0	0
3990	0.0461806	225	0	1275	1500			3990	0.0461806	225	0	1275	1500			3990	0.0461806	0	0	52	52			3990	0.0461806	35	0	200	235			3990	0.0461806	44	0	250	294			3990	0.0461806	0	0	0	0
4000	0.0462963	225	0	1275	1500			4000	0.0462963	225	0	1275	1500			4000	0.0462963	0	0	52	52			4000	0.0462963	35	0	201	236			4000	0.0462963	44	0	251	295			4000	0.0462963	0	0	0	0
4010	0.046412	225	0	1275	1500			4010	0.046412	225	0	1275	1500			4010	0.046412	0	0	52	52			4010	0.046412	36	0	203	239			4010	0.046412	44	0	252	296			4010	0.046412	0	0	0	0
4020	0.0465278	225	0	1275	1500			4020	0.0465278	225	0	1275	1500			4020	0.0465278	0	0	52	52			4020	0.0465278	36	0	204	240			4020	0.0465278	44	0	253	297			4020	0.0465278	0	0	0	0
4030	0.0466435	225	0	1275	1500			4030	0.0466435	225	0	1275	1500			4030	0.0466435	0	0	53	53			4030	0.0466435	36	0	205	241			4030	0.0466435	44	0	254	298			4030	0.0466435	0	0	0	0
4040	0.0467593	225	0	1275	1500			4040	0.0467593	225	0	1275	1500			4040	0.0467593	0	0	53	53			4040	0.0467593	36	0	206	242			4040	0.0467593	44	0	255	299			4040	0.0467593	0	0	0	0
4050	0.046875	225	0	1275	1500			4050	0.046875	225	0	1275	1500			4050	0.046875	0	0	53	53			4050	0.046875	36	0	207	243			4050	0.046875	45	0	256	301			4050	0.046875	0	0	0	0
4060	0.0469907	225	0	1275	1500			4060	0.0469907	225	0	1275	1500			4060	0.0469907	0	0	54	54			4060	0.0469907	37	0	208	245			4060	0.0469907	45	0	257	302			4060	0.0469907	0	0	0	0
4070	0.0471065	225	0	1275	1500			4070	0.0471065	225	0	1275	1500			4070	0.0471065	0	0	54	54			4070	0.0471065	37	0	209	246			4070	0.0471065	45	0	258	303			4070	0.0471065	0	0	0	0
4080	0.0472222	225	0	1275	1500			4080	0.0472222	225	0	1275	1500			4080	0.0472222	0	0	54	54			4080	0.0472222	37	0	211	248			4080	0.0472222	45	0	259	304			4080	0.0472222	0	0	0	0
4090	0.047338	225	0	1275	1500			4090	0.047338	225	0	1275	1500			4090	0.047338	0	0	55	55			4090	0.047338	37	0	212	249			4090	0.047338	45	0	260	305			4090	0.047338	0	0	0	0
4100	0.0474537	225	0	1275	1500			4100	0.0474537	225	0	1275	1500			4100	0.0474537	0	0	55	55			4100	0.0474537	37	0	213	250			4100	0.0474537	45	0	261	306			4100	0.0474537	0	0	0	0
4110	0.0475694	225	0	1275	1500			4110	0.0475694	225	0	1275	1500			4110	0.0475694	0	0	55	55			4110	0.0475694	38	0	214	252			4110	0.0475694	46	0	262	308			4110	0.0475694	0	0	0	0
4120	0.0476852	225	0	1275	1500			4120	0.0476852	225	0	1275	1500			4120	0.0476852	0	0	56	56			4120	0.0476852	38	0	215	253			4120	0.0476852	46	0	263	309			4120	0.0476852	0	0	0	0
4130	0.0478009	225	0	1275	1500			4130	0.0478009	225	0	1275	1500			4130	0.0478009	0	0	56	56			4130	0.0478009	38	0	216	254			4130	0.0478009	46	0	264	310			4130	0.0478009	0	0	0	0
4140	0.0479167	225	0	1275	1500			4140	0.0479167	225	0	1275	1500			4140	0.0479167	0	0	56	56			4140	0.0479167	38	0	217	255			4140	0.0479167	46	0	265	311			4140	0.0479167	0	0	0	0
4150	0.0480324	225	0	1275	1500			4150	0.0480324	225	0	1275	1500			4150	0.0480324	0	0	57	57			4150	0.0480324	38	0	219	257			4150	0.0480324	46	0	266	312			4150	0.0480324	0	0	0	0
4160	0.0481481	225	0	1275	1500			4160	0.0481481	225	0	1275	1500			4160	0.0481481	0	0	57	57			4160	0.0481481	39	0	220	259			4160	0.0481481	47	0	267	314			4160	0.0481482	0	0	0	0
4170	0.0482639	225	0	1275	1500			4170	0.0482639	225	0	1275	1500			4170	0.0482639	0	0	57	57			4170	0.0482639	39	0	221	260			4170	0.0482639	47	0	268	315			4170	0.0482639	0	0	0	0
4180	0.0483796	225	0	1275	1500			4180	0.0483796	225	0	1275	1500			4180	0.0483796	0	0	57	57			4180	0.0483796	39	0	222	261			4180	0.0483796	47	0	269	316			4180	0.0483796	0	0	0	0
4190	0.0484954	225	0	1275	1500			4190	0.0484954	225	0	1275	1500			4190	0.0484954	0	0	58	58			4190	0.0484954	39	0	223	262			4190	0.0484954	47	0	270	317			4190	0.0484954	0	0	0	0
4200	0.0486111	225	0	1275	1500			4200	0.0486111	225	0	1275	1500			4200	0.0486111	0	0	58	58			4200	0.0486111	39	0	224	263			4200	0.0486111	47	0	271	318			4200	0.0486111	0	0	0	0
4210	0.0487269	225	0	1275	1500			4210	0.0487269	225	0	1275	1500			4210	0.0487269	0	0	58	58			4210	0.0487269	40	0	225	265			4210	0.0487269	47	0	272	319			4210	0.0487269	0	0	0	0
4220	0.0488426	225	0	1275	1500			4220	0.0488426	225	0	1275	1500			4220	0.0488426	0	0	59	59			4220	0.0488426	40	0	227	267			4220	0.0488426	48	0	273	321			4220	0.0488426	0	0	0	0
4230	0.0489583	225	0	1275	1500			4230	0.0489583	225	0	1275	1500			4230	0.0489583	0	0	59	59			4230	0.0489583	40	0	228	268			4230	0.0489583	48	0	274	322			4230	0.0489583	0	0	0	0
4240	0.0490741	225	0	1275	1500			4240	0.0490741	225	0	1275	1500			4240	0.0490741	0	0	59	59			4240	0.0490741	40	0	229	269			4240	0.0490741	48	0	275	323			4240	0.0490741	0	0	0	0
4250	0.0491898	225	0	1275	1500			4250	0.0491898	225	0	1275	1500			4250	0.0491898	0	0	60	60			4250	0.0491898	40	0	230	270			4250	0.0491898	48	0	276	324			4250	0.0491898	0	0	0	0
4260	0.0493056	225	0	1275	1500			4260	0.0493056	225	0	1275	1500			4260	0.0493056	0	0	60	60			4260	0.0493056	41	0	231	272			4260	0.0493056	48	0	277	325			4260	0.0493056	0	0	0	0
4270	0.0494213	225	0	1275	1500			4270	0.0494213	225	0	1275	1500			4270	0.0494213	0	0	60	60			4270	0.0494213	41	0	232	273			4270	0.0494213	49	0	278	327			4270	0.0494213	0	0	0	0
4280	0.049537	225	0	1275	1500			4280	0.049537	225	0	1275	1500			4280	0.049537	0	0	61	61			4280	0.049537	41	0	234	275			4280	0.049537	49	0	279	328			4280	0.049537	0	0	0	0
4290	0.0496528	225	0	1275	1500			4290	0.0496528	225	0	1275	1500			4290	0.0496528	0	0	61	61			4290	0.0496528	41	0	235	276			4290	0.0496528	49	0	280	329			4290	0.0496528	0	0	0	0
4300	0.0497685	225	0	1275	1500			4300	0.0497685	225	0	1275	1500			4300	0.0497685	0	0	61	61			4300	0.0497685	41	0	236	277			4300	0.0497685	49	0	281	330			4300	0.0497685	0	0	0	0
4310	0.0498843	225	0	1275	1500			4310	0.0498843	225	0	1275	1500			4310	0.0498843	0	0	61	61			4310	0.0498843	42	0	237	279			4310	0.0498843	49	0	282	331			4310	0.0498843	0	0	0	0
4320	0.05	225	0	1275	1500			4320	0.05	225	0	1275	1500			4320	0.05	0	0	62	62			4320	0.05	42	0	238	280			4320	0.05	49	0	283	332			4320	0.05	0	0	0	0
4330	0.0501157	225	0	1275	1500			4330	0.0501157	225	0	1275	1500			4330	0.0501157	0	0	62	62			4330	0.0501157	42	0	239	281			4330	0.0501157	50	0	284	334			4330	0.0501157	0	0	0	0
4340	0.0502315	225	0	1275	1500			4340	0.0502315	225	0	1275	1500			4340	0.0502315	0	0	62	62			4340	0.0502315	42	0	241	283			4340	0.0502315	50	0	286	336			4340	0.0502315	0	0	0	0
4350	0.0503472	225	0	1275	1500			4350	0.0503472	225	0	1275	1500			4350	0.0503472	0	0	63	63			4350	0.0503472	42	0	242	284			4350	0.0503472	50	0	287	337			4350	0.0503472	0	0	0	0
4360	0.050463	225	0	1275	1500			4360	0.050463	225	0	1275	1500			4360	0.050463	0	0	63	63			4360	0.050463	43	0	243	286			4360	0.050463	50	0	288	338			4360	0.050463	0	0	0	0
4370	0.0505787	225	0	1275	1500			4370	0.0505787	225	0	1275	1500			4370	0.0505787	0	0	63	63			4370	0.0505787	43	0	244	287			4370	0.0505787	50	0	289	339			4370	0.0505787	0	0	0	0
4380	0.0506944	225	0	1275	1500			4380	0.0506944	225	0	1275	1500			4380	0.0506944	0	0	64	64			4380	0.0506944	43	0	245	288			4380	0.0506944	51	0	290	341			4380	0.0506944	0	0	0	0
4390	0.0508102	225	0	1275	1500			4390	0.0508102	225	0	1275	1500			4390	0.0508102	0	0	64	64			4390	0.0508102	43	0	246	289			4390	0.0508102	51	0	291	342			4390	0.0508102	0	0	0	0
4400	0.0509259	225	0	1275	1500			4400	0.0509259	225	0	1275	1500			4400	0.0509259	0	0	64	64			4400	0.0509259	43	0	247	290			4400	0.0509259	51	0	292	343			4400	0.0509259	0	0	0	0
4410	0.0510417	225	0	1275	1500			4410	0.0510417	225	0	1275	1500			4410	0.0510417	0	0	65	65			4410	0.0510417	44	0	249	293			4410	0.0510417	51	0	293	344			4410	0.0510417	0	0	0	0
4420	0.0511574	225	0	1275	1500			4420	0.0511574	225	0	1275	1500			4420	0.0511574	0	0	65	65			4420	0.0511574	44	0	250	294			4420	0.0511574	51	0	294	345			4420	0.0511574	0	0	0	0
4430	0.0512731	225	0	1275	1500			4430	0.0512731	225	0	1275	1500			4430	0.0512731	0	0	65	65			4430	0.0512731	44	0	251	295			4430	0.0512731	51	0	295	346			4430	0.0512732	0	0	0	0
4440	0.0513889	225	0	1275	1500			4440	0.0513889	225	0	1275	1500			4440	0.0513889	0	0	65	65			4440	0.0513889	44	0	252	296			4440	0.0513889	52	0	296	348			4440	0.0513889	0	0	0	0
4450	0.0515046	225	0	1275	1500			4450	0.0515046	225	0	1275	1500			4450	0.0515046	0	0	66	66			4450	0.0515046	44	0	253	297			4450	0.0515046	52	0	297	349			4450	0.0515046	0	0	0	0
4460	0.0516204	225	0	1275	1500			4460	0.0516204	225	0	1275	1500			4460	0.0516204	0	0	66	66			4460	0.0516204	45	0	254	299			4460	0.0516204	52	0	298	350			4460	0.0516204	0	0	0	0
4470	0.0517361	225	0	1275	1500			4470	0.0517361	225	0	1275	1500			4470	0.0517361	0	0	66	66			4470	0.0517361	45	0	256	301			4470	0.0517361	52	0	299	351			4470	0.0517361	0	0	0	0
4480	0.0518519	225	0	1275	1500			4480	0.0518519	225	0	1275	1500			4480	0.0518519	0	0	67	67			4480	0.0518519	45	0	257	302			4480	0.0518519	52	0	300	352			4480	0.0518518	0	0	0	0
4490	0.0519676	225	0	1275	1500			4490	0.0519676	225	0	1275	1500			4490	0.0519676	0	0	67	67			4490	0.0519676	45	0	258	303			4490	0.0519676	52	0	301	353			4490	0.0519676	0	0	0	0
4500	0.0520833	225	0	1275	1500			4500	0.0520833	225	0	1275	1500			4500	0.0520833	0	0	67	67			4500	0.0520833	45	0	259	304			4500	0.0520833	53	0	302	355			4500	0.0520833	0	0	0	0
4510	0.0521991	225	0	1275	1500			4510	0.0521991	225	0	1275	1500			4510	0.0521991	0	0	68	68			4510	0.0521991	46	0	260	306			4510	0.0521991	53	0	303	356			4510	0.0521991	0	0	0	0
4520	0.0523148	225	0	1275	1500			4520	0.0523148	225	0	1275	1500			4520	0.0523148	0	0	68	68			4520	0.0523148	46	0	261	307			4520	0.0523148	53	0	304	357			4520	0.0523148	0	0	0	0
4530	0.0524306	225	0	1275	1500			4530	0.0524306	225	0	1275	1500			4530	0.0524306	0	0	68	68			4530	0.0524306	46	0	263	309			4530	0.0524306	53	0	305	358			4530	0.0524306	0	0	0	0
4540	0.0525463	225	0	1275	1500			4540	0.0525463	225	0	1275	1500			4540	0.0525463	0	0	69	69			4540	0.0525463	46	0	264	310			4540	0.0525463	53	0	306	359			4540	0.0525463	0	0	0	0
4550	0.052662	225	0	1275	1500			4550	0.052662	225	0	1275	1500			4550	0.052662	0	0	69	69			4550	0.052662	46	0	265	311			4550	0.052662	54	0	307	361			4550	0.052662	0	0	0	0
4560	0.0527778	225	0	1275	1500			4560	0.0527778	225	0	1275	1500			4560	0.0527778	0	0	69	69			4560	0.0527778	47	0	266	313			4560	0.0527778	54	0	308	362			4560	0.0527778	0	0	0	0
4570	0.0528935	225	0	1275	1500			4570	0.0528935	225	0	1275	1500			4570	0.0528935	0	0	70	70			4570	0.0528935	47	0	267	314			4570	0.0528935	54	0	309	363			4570	0.0528935	0	0	0	0
4580	0.0530093	225	0	1275	1500			4580	0.0530093	225	0	1275	1500			4580	0.0530093	0	0	70	70			4580	0.0530093	47	0	268	315			4580	0.0530093	54	0	310	364			4580	0.0530093	0	0	0	0
4590	0.053125	225	0	1275	1500			4590	0.053125	225	0	1275	1500			4590	0.053125	0	0	70	70			4590	0.053125	47	0	270	317			4590	0.053125	54	0	311	365			4590	0.053125	0	0	0	0
4600	0.0532407	225	0	1275	1500			4600	0.0532407	225	0	1275	1500			4600	0.0532407	0	0	70	70			4600	0.0532407	47	0	271	318			4600	0.0532407	54	0	312	366			4600	0.0532407	0	0	0	0
4610	0.0533565	225	0	1275	1500			4610	0.0533565	225	0	1275	1500			4610	0.0533565	0	0	71	71			4610	0.0533565	48	0	272	320			4610	0.0533565	55	0	313	368			4610	0.0533565	0	0	0	0
4620	0.0534722	225	0	1275	1500			4620	0.0534722	225	0	1275	1500			4620	0.0534722	0	0	71	71			4620	0.0534722	48	0	273	321			4620	0.0534722	55	0	314	369			4620	0.0534722	0	0	0	0
4630	0.053588	225	0	1275	1500			4630	0.053588	225	0	1275	1500			4630	0.053588	0	0	71	71			4630	0.053588	48	0	274	322			4630	0.053588	55	0	315	370			4630	0.053588	0	0	0	0
4640	0.0537037	225	0	1275	1500			4640	0.0537037	225	0	1275	1500			4640	0.0537037	0	0	72	72			4640	0.0537037	48	0	275	323			4640	0.0537037	55	0	316	371			4640	0.0537037	0	0	0	0
4650	0.0538194	225	0	1275	1500			4650	0.0538194	225	0	1275	1500			4650	0.0538194	0	0	72	72			4650	0.0538194	48	0	276	324			4650	0.0538194	55	0	318	373			4650	0.0538194	0	0	0	0
4660	0.0539352	225	0	1275	1500			4660	0.0539352	225	0	1275	1500			4660	0.0539352	0	0	72	72			4660	0.0539352	49	0	278	327			4660	0.0539352	56	0	319	375			4660	0.0539352	0	0	0	0
4670	0.0540509	225	0	1275	1500			4670	0.0540509	225	0	1275	1500			4670	0.0540509	0	0	73	73			4670	0.0540509	49	0	279	328			4670	0.0540509	56	0	320	376			4670	0.0540509	0	0	0	0
4680	0.0541667	225	0	1275	1500			4680	0.0541667	225	0	1275	1500			4680	0.0541667	0	0	73	73			4680	0.0541667	49	0	280	329			4680	0.0541667	56	0	321	377			4680	0.0541667	0	0	0	0
4690	0.0542824	225	0	1275	1500			4690	0.0542824	225	0	1275	1500			4690	0.0542824	0	0	73	73			4690	0.0542824	49	0	281	330			4690	0.0542824	56	0	322	378			4690	0.0542824	0	0	0	0
4700	0.0543981	225	0	1275	1500			4700	0.0543981	225	0	1275	1500			4700	0.0543981	0	0	74	74			4700	0.0543981	49	0	282	331			4700	0.0543981	56	0	323	379			4700	0.0543981	0	0	0	0
4710	0.0545139	225	0	1275	1500			4710	0.0545139	225	0	1275	1500			4710	0.0545139	0	0	74	74			4710	0.0545139	50	0	283	333			4710	0.0545139	56	0	324	380			4710	0.0545139	0	0	0	0
4720	0.0546296	225	0	1275	1500			4720	0.0546296	225	0	1275	1500			4720	0.0546296	0	0	74	74			4720	0.0546296	50	0	285	335			4720	0.0546296	57	0	325	382			4720	0.0546296	0	0	0	0
4730	0.0547454	225	0	1275	1500			4730	0.0547454	225	0	1275	1500			4730	0.0547454	0	0	74	74			4730	0.0547454	50	0	286	336			4730	0.0547454	57	0	326	383			4730	0.0547454	0	0	0	0
4740	0.0548611	225	0	1275	1500			4740	0.0548611	225	0	1275	1500			4740	0.0548611	0	0	75	75			4740	0.0548611	50	0	287	337			4740	0.0548611	57	0	327	384			4740	0.0548611	0	0	0	0
4750	0.0549769	225	0	1275	1500			4750	0.0549769	225	0	1275	1500			4750	0.0549769	0	0	75	75			4750	0.0549769	50	0	288	338			4750	0.0549769	57	0	328	385			4750	0.0549769	0	0	0	0
4760	0.0550926	225	0	1275	1500			4760	0.0550926	225	0	1275	1500			4760	0.0550926	0	0	75	75			4760	0.0550926	51	0	289	340			4760	0.0550926	57	0	329	386			4760	0.0550926	0	0	0	0
4770	0.0552083	225	0	1275	1500			4770	0.0552083	225	0	1275	1500			4770	0.0552083	0	0	76	76			4770	0.0552083	51	0	290	341			4770	0.0552083	58	0	330	388			4770	0.0552083	0	0	0	0
4780	0.0553241	225	0	1275	1500			4780	0.0553241	225	0	1275	1500			4780	0.0553241	0	0	76	76			4780	0.0553241	51	0	292	343			4780	0.0553241	58	0	331	389			4780	0.0553241	0	0	0	0
4790	0.0554398	225	0	1275	1500			4790	0.0554398	225	0	1275	1500			4790	0.0554398	0	0	76	76			4790	0.0554398	51	0	293	344			4790	0.0554398	58	0	332	390			4790	0.0554398	0	0	0	0
4800	0.0555556	225	0	1275	1500			4800	0.0555556	225	0	1275	1500			4800	0.0555556	0	0	77	77			4800	0.0555556	51	0	294	345			4800	0.0555556	58	0	333	391			4800	0.0555556	0	0	0	0
4810	0.0556713	225	0	1275	1500			4810	0.0556713	225	0	1275	1500			4810	0.0556713	0	0	77	77			4810	0.0556713	52	0	295	347			4810	0.0556713	58	0	334	392			4810	0.0556713	0	0	0	0
4820	0.055787	225	0	1275	1500			4820	0.055787	225	0	1275	1500			4820	0.055787	0	0	77	77			4820	0.055787	52	0	296	348			4820	0.055787	58	0	335	393			4820	0.055787	0	0	0	0
4830	0.0559028	225	0	1275	1500			4830	0.0559028	225	0	1275	1500			4830	0.0559028	0	0	78	78			4830	0.0559028	52	0	297	349			4830	0.0559028	59	0	336	395			4830	0.0559028	0	0	0	0
4840	0.0560185	225	0	1275	1500			4840	0.0560185	225	0	1275	1500			4840	0.0560185	0	0	78	78			4840	0.0560185	52	0	298	350			4840	0.0560185	59	0	337	396			4840	0.0560185	0	0	0	0
4850	0.0561343	225	0	1275	1500			4850	0.0561343	225	0	1275	1500			4850	0.0561343	0	0	78	78			4850	0.0561343	52	0	300	352			4850	0.0561343	59	0	338	397			4850	0.0561343	0	0	0	0
4860	0.05625	225	0	1275	1500			4860	0.05625	225	0	1275	1500			4860	0.05625	0	0	78	78			4860	0.05625	53	0	301	354			4860	0.05625	59	0	339	398			4860	0.05625	0	0	0	0
4870	0.0563657	225	0	1275	1500			4870	0.0563657	225	0	1275	1500			4870	0.0563657	0	0	79	79			4870	0.0563657	53	0	302	355			4870	0.0563657	59	0	340	399			4870	0.0563657	0	0	0	0
4880	0.0564815	225	0	1275	1500			4880	0.0564815	225	0	1275	1500			4880	0.0564815	0	0	79	79			4880	0.0564815	53	0	303	356			4880	0.0564815	60	0	341	401			4880	0.0564815	0	0	0	0
4890	0.0565972	225	0	1275	1500			4890	0.0565972	225	0	1275	1500			4890	0.0565972	0	0	79	79			4890	0.0565972	53	0	304	357			4890	0.0565972	60	0	342	402			4890	0.0565972	0	0	0	0
4900	0.056713	225	0	1275	1500			4900	0.056713	225	0	1275	1500			4900	0.056713	0	0	80	80			4900	0.056713	53	0	305	358			4900	0.056713	60	0	343	403			4900	0.056713	0	0	0	0
4910	0.0568287	225	0	1275	1500			4910	0.0568287	225	0	1275	1500			4910	0.0568287	0	0	80	80			4910	0.0568287	54	0	307	361			4910	0.0568287	60	0	344	404			4910	0.0568287	0	0	0	0
4920	0.0569444	225	0	1275	1500			4920	0.0569444	225	0	1275	1500			4920	0.0569444	0	0	80	80			4920	0.0569444	54	0	308	362			4920	0.0569444	60	0	345	405			4920	0.0569444	0	0	0	0
4930	0.0570602	225	0	1275	1500			4930	0.0570602	225	0	1275	1500			4930	0.0570602	0	0	81	81			4930	0.0570602	54	0	309	363			4930	0.0570602	61	0	347	408			4930	0.0570602	0	0	0	0
4940	0.0571759	225	0	1275	1500			4940	0.0571759	225	0	1275	1500			4940	0.0571759	0	0	81	81			4940	0.0571759	54	0	310	364			4940	0.0571759	61	0	348	409			4940	0.0571759	0	0	0	0
4950	0.0572917	225	0	1275	1500			4950	0.0572917	225	0	1275	1500			4950	0.0572917	0	0	81	81			4950	0.0572917	54	0	311	365			4950	0.0572917	61	0	349	410			4950	0.0572917	0	0	0	0
4960	0.0574074	225	0	1275	1500			4960	0.0574074	225	0	1275	1500			4960	0.0574074	0	0	82	82			4960	0.0574074	55	0	312	367			4960	0.0574074	61	0	350	411			4960	0.0574074	0	0	0	0
4970	0.0575231	225	0	1275	1500			4970	0.0575231	225	0	1275	1500			4970	0.0575231	0	0	82	82			4970	0.0575231	55	0	313	368			4970	0.0575231	61	0	351	412			4970	0.0575232	0	0	0	0
4980	0.0576389	225	0	1275	1500			4980	0.0576389	225	0	1275	1500			4980	0.0576389	0	0	82	82			4980	0.0576389	55	0	315	370			4980	0.0576389	62	0	352	414			4980	0.0576389	0	0	0	0
4990	0.0577546	225	0	1275	1500			4990	0.0577546	225	0	1275	1500			4990	0.0577546	0	0	82	82			4990	0.0577546	55	0	316	371			4990	0.0577546	62	0	353	415			4990	0.0577546	0	0	0	0
5000	0.0578704	225	0	1275	1500			5000	0.0578704	225	0	1275	1500			5000	0.0578704	0	0	83	83			5000	0.0578704	55	0	317	372			5000	0.0578704	62	0	354	416			5000	0.0578704	0	0	0	0
5010	0.0579861	225	0	1275	1500			5010	0.0579861	225	0	1275	1500			5010	0.0579861	0	0	83	83			5010	0.0579861	56	0	318	374			5010	0.0579861	62	0	355	417			5010	0.0579861	0	0	0	0
5020	0.0581019	225	0	1275	1500			5020	0.0581019	225	0	1275	1500			5020	0.0581019	0	0	83	83			5020	0.0581019	56	0	319	375			5020	0.0581019	62	0	356	418			5020	0.0581018	0	0	0	0
5030	0.0582176	225	0	1275	1500			5030	0.0582176	225	0	1275	1500			5030	0.0582176	0	0	84	84			5030	0.0582176	56	0	320	376			5030	0.0582176	62	0	357	419			5030	0.0582176	0	0	0	0
5040	0.0583333	225	0	1275	1500			5040	0.0583333	225	0	1275	1500			5040	0.0583333	0	0	84	84			5040	0.0583333	56	0	322	378			5040	0.0583333	63	0	358	421			5040	0.0583333	0	0	0	0
5050	0.0584491	225	0	1275	1500			5050	0.0584491	225	0	1275	1500			5050	0.0584491	0	0	84	84			5050	0.0584491	56	0	323	379			5050	0.0584491	63	0	359	422			5050	0.0584491	0	0	0	0
5060	0.0585648	225	0	1275	1500			5060	0.0585648	225	0	1275	1500			5060	0.0585648	0	0	85	85			5060	0.0585648	57	0	324	381			5060	0.0585648	63	0	360	423			5060	0.0585648	0	0	0	0
5070	0.0586806	225	0	1275	1500			5070	0.0586806	225	0	1275	1500			5070	0.0586806	0	0	85	85			5070	0.0586806	57	0	325	382			5070	0.0586806	63	0	361	424			5070	0.0586806	0	0	0	0
5080	0.0587963	225	0	1275	1500			5080	0.0587963	225	0	1275	1500			5080	0.0587963	0	0	85	85			5080	0.0587963	57	0	326	383			5080	0.0587963	63	0	362	425			5080	0.0587963	0	0	0	0
5090	0.058912	225	0	1275	1500			5090	0.058912	225	0	1275	1500			5090	0.058912	0	0	86	86			5090	0.058912	57	0	327	384			5090	0.058912	64	0	363	427			5090	0.058912	0	0	0	0
5100	0.0590278	225	0	1275	1500			5100	0.0590278	225	0	1275	1500			5100	0.0590278	0	0	86	86			5100	0.0590278	57	0	329	386			5100	0.0590278	64	0	364	428			5100	0.0590278	0	0	0	0
5110	0.0591435	225	0	1275	1500			5110	0.0591435	225	0	1275	1500			5110	0.0591435	0	0	86	86			5110	0.0591435	58	0	330	388			5110	0.0591435	64	0	365	429			5110	0.0591435	0	0	0	0
5120	0.0592593	225	0	1275	1500			5120	0.0592593	225	0	1275	1500			5120	0.0592593	0	0	87	87			5120	0.0592593	58	0	331	389			5120	0.0592593	64	0	366	430			5120	0.0592593	0	0	0	0
5130	0.059375	225	0	1275	1500			5130	0.059375	225	0	1275	1500			5130	0.059375	0	0	87	87			5130	0.059375	58	0	332	390			5130	0.059375	64	0	367	431			5130	0.059375	0	0	0	0
5140	0.0594907	225	0	1275	1500			5140	0.0594907	225	0	1275	1500			5140	0.0594907	0	0	87	87			5140	0.0594907	58	0	333	391			5140	0.0594907	65	0	368	433			5140	0.0594907	0	0	0	0
5150	0.0596065	225	0	1275	1500			5150	0.0596065	225	0	1275	1500			5150	0.0596065	0	0	88	88			5150	0.0596065	58	0	334	392			5150	0.0596065	65	0	369	434			5150	0.0596065	0	0	0	0
5160	0.0597222	225	0	1275	1500			5160	0.0597222	225	0	1275	1500			5160	0.0597222	0	0	88	88			5160	0.0597222	59	0	336	395			5160	0.0597222	65	0	370	435			5160	0.0597222	0	0	0	0
5170	0.059838	225	0	1275	1500			5170	0.059838	225	0	1275	1500			5170	0.059838	0	0	88	88			5170	0.059838	59	0	337	396			5170	0.059838	65	0	371	436			5170	0.059838	0	0	0	0
5180	0.0599537	225	0	1275	1500			5180	0.0599537	225	0	1275	1500			5180	0.0599537	0	0	88	88			5180	0.0599537	59	0	338	397			5180	0.0599537	65	0	373	438			5180	0.0599537	0	0	0	0
5190	0.0600694	225	0	1275	1500			5190	0.0600694	225	0	1275	1500			5190	0.0600694	0	0	89	89			5190	0.0600694	59	0	339	398			5190	0.0600694	65	0	374	439			5190	0.0600694	0	0	0	0
5200	0.0601852	225	0	1275	1500			5200	0.0601852	225	0	1275	1500			5200	0.0601852	0	0	89	89			5200	0.0601852	59	0	340	399			5200	0.0601852	66	0	375	441			5200	0.0601852	0	0	0	0
5210	0.0603009	225	0	1275	1500			5210	0.0603009	225	0	1275	1500			5210	0.0603009	0	0	89	89			5210	0.0603009	60	0	341	401			5210	0.0603009	66	0	376	442			5210	0.0603009	0	0	0	0
5220	0.0604167	225	0	1275	1500			5220	0.0604167	225	0	1275	1500			5220	0.0604167	0	0	90	90			5220	0.0604167	60	0	342	402			5220	0.0604167	66	0	377	443			5220	0.0604167	0	0	0	0
5230	0.0605324	225	0	1275	1500			5230	0.0605324	225	0	1275	1500			5230	0.0605324	0	0	90	90			5230	0.0605324	60	0	344	404			5230	0.0605324	66	0	378	444			5230	0.0605324	0	0	0	0
5240	0.0606481	225	0	1275	1500			5240	0.0606481	225	0	1275	1500			5240	0.0606481	0	0	90	90			5240	0.0606481	60	0	345	405			5240	0.0606481	66	0	379	445			5240	0.0606481	0	0	0	0
5250	0.0607639	225	0	1275	1500			5250	0.0607639	225	0	1275	1500			5250	0.0607639	0	0	91	91			5250	0.0607639	60	0	346	406			5250	0.0607639	67	0	380	447			5250	0.0607639	0	0	0	0
5260	0.0608796	225	0	1275	1500			5260	0.0608796	225	0	1275	1500			5260	0.0608796	0	0	91	91			5260	0.0608796	61	0	347	408			5260	0.0608796	67	0	381	448			5260	0.0608796	0	0	0	0
5270	0.0609954	225	0	1275	1500			5270	0.0609954	225	0	1275	1500			5270	0.0609954	0	0	91	91			5270	0.0609954	61	0	348	409			5270	0.0609954	67	0	382	449			5270	0.0609954	0	0	0	0
5280	0.0611111	225	0	1275	1500			5280	0.0611111	225	0	1275	1500			5280	0.0611111	0	0	92	92			5280	0.0611111	61	0	349	410			5280	0.0611111	67	0	383	450			5280	0.0611111	0	0	0	0
5290	0.0612269	225	0	1275	1500			5290	0.0612269	225	0	1275	1500			5290	0.0612269	0	0	92	92			5290	0.0612269	61	0	351	412			5290	0.0612269	67	0	384	451			5290	0.0612268	0	0	0	0
5300	0.0613426	225	0	1275	1500			5300	0.0613426	225	0	1275	1500			5300	0.0613426	0	0	92	92			5300	0.0613426	61	0	352	413			5300	0.0613426	68	0	385	453			5300	0.0613426	0	0	0	0
5310	0.0614583	225	0	1275	1500			5310	0.0614583	225	0	1275	1500			5310	0.0614583	0	0	93	93			5310	0.0614583	62	0	353	415			5310	0.0614583	68	0	386	454			5310	0.0614583	0	0	0	0
5320	0.0615741	225	0	1275	1500			5320	0.0615741	225	0	1275	1500			5320	0.0615741	0	0	93	93			5320	0.0615741	62	0	354	416			5320	0.0615741	68	0	387	455			5320	0.0615741	0	0	0	0
5330	0.0616898	225	0	1275	1500			5330	0.0616898	225	0	1275	1500			5330	0.0616898	0	0	93	93			5330	0.0616898	62	0	355	417			5330	0.0616898	68	0	388	456			5330	0.0616898	0	0	0	0
5340	0.0618056	225	0	1275	1500			5340	0.0618056	225	0	1275	1500			5340	0.0618056	0	0	94	94			5340	0.0618056	62	0	356	418			5340	0.0618056	68	0	389	457			5340	0.0618056	0	0	0	0
5350	0.0619213	225	0	1275	1500			5350	0.0619213	225	0	1275	1500			5350	0.0619213	0	0	94	94			5350	0.0619213	62	0	358	420			5350	0.0619213	69	0	390	459			5350	0.0619213	0	0	0	0
5360	0.062037	225	0	1275	1500			5360	0.062037	225	0	1275	1500			5360	0.062037	0	0	94	94			5360	0.062037	63	0	359	422			5360	0.062037	69	0	391	460			5360	0.062037	0	0	0	0
5370	0.0621528	225	0	1275	1500			5370	0.0621528	225	0	1275	1500			5370	0.0621528	0	0	95	95			5370	0.0621528	63	0	360	423			5370	0.0621528	69	0	392	461			5370	0.0621528	0	0	0	0
5380	0.0622685	225	0	1275	1500			5380	0.0622685	225	0	1275	1500			5380	0.0622685	0	0	95	95			5380	0.0622685	63	0	361	424			5380	0.0622685	69	0	393	462			5380	0.0622685	0	0	0	0
5390	0.0623843	225	0	1275	1500			5390	0.0623843	225	0	1275	1500			5390	0.0623843	0	0	95	95			5390	0.0623843	63	0	362	425			5390	0.0623843	69	0	394	463			5390	0.0623843	0	0	0	0
5400	0.0625	225	0	1275	1500			5400	0.0625	225	0	1275	1500			5400	0.0625	0	0	96	96			5400	0.0625	64	0	364	428			5400	0.0625	70	0	396	466			5400	0.0625	0	0	0	0
5410	0.0626157	225	0	1275	1500			5410	0.0626157	225	0	1275	1500			5410	0.0626157	0	0	96	96			5410	0.0626157	64	0	364	428			5410	0.0626157	70	0	396	466			5410	0.0626157	0	0	0	0
5420	0.0627315	225	0	1275	1500			5420	0.0627315	225	0	1275	1500			5420	0.0627315	0	0	96	96			5420	0.0627315	64	0	366	430			5420	0.0627315	70	0	397	467			5420	0.0627315	0	0	0	0
5430	0.0628472	225	0	1275	1500			5430	0.0628472	225	0	1275	1500			5430	0.0628472	0	0	96	96			5430	0.0628472	64	0	367	431			5430	0.0628472	70	0	398	468			5430	0.0628472	0	0	0	0
5440	0.062963	225	0	1275	1500			5440	0.062963	225	0	1275	1500			5440	0.062963	0	0	97	97			5440	0.062963	64	0	368	432			5440	0.062963	70	0	399	469			5440	0.062963	0	0	0	0
5450	0.0630787	225	0	1275	1500			5450	0.0630787	225	0	1275	1500			5450	0.0630787	0	0	97	97			5450	0.0630787	64	0	369	433			5450	0.0630787	70	0	400	470			5450	0.0630787	0	0	0	0
5460	0.0631944	225	0	1275	1500			5460	0.0631944	225	0	1275	1500			5460	0.0631944	0	0	97	97			5460	0.0631944	65	0	370	435			5460	0.0631944	71	0	401	472			5460	0.0631944	0	0	0	0
5470	0.0633102	225	0	1275	1500			5470	0.0633102	225	0	1275	1500			5470	0.0633102	0	0	97	97			5470	0.0633102	65	0	371	436			5470	0.0633102	71	0	402	473			5470	0.0633102	0	0	0	0
5480	0.0634259	225	0	1275	1500			5480	0.0634259	225	0	1275	1500			5480	0.0634259	0	0	98	98			5480	0.0634259	65	0	372	437			5480	0.0634259	71	0	403	474			5480	0.0634259	0	0	0	0
5490	0.0635417	225	0	1275	1500			5490	0.0635417	225	0	1275	1500			5490	0.0635417	0	0	98	98			5490	0.0635417	65	0	373	438			5490	0.0635417	71	0	404	475			5490	0.0635417	0	0	0	0
5500	0.0636574	225	0	1275	1500			5500	0.0636574	225	0	1275	1500			5500	0.0636574	0	0	98	98			5500	0.0636574	65	0	374	439			5500	0.0636574	71	0	405	476			5500	0.0636574	0	0	0	0
5510	0.0637731	225	0	1275	1500			5510	0.0637731	225	0	1275	1500			5510	0.0637731	0	0	98	98			5510	0.0637731	66	0	375	441			5510	0.0637731	71	0	407	478			5510	0.0637732	0	0	0	0
5520	0.0638889	225	0	1275	1500			5520	0.0638889	225	0	1275	1500			5520	0.0638889	0	0	99	99			5520	0.0638889	66	0	376	442			5520	0.0638889	72	0	408	480			5520	0.0638889	0	0	0	0
5530	0.0640046	225	0	1275	1500			5530	0.0640046	225	0	1275	1500			5530	0.0640046	0	0	99	99			5530	0.0640046	66	0	377	443			5530	0.0640046	72	0	409	481			5530	0.0640046	0	0	0	0
5540	0.0641204	225	0	1275	1500			5540	0.0641204	225	0	1275	1500			5540	0.0641204	0	0	99	99			5540	0.0641204	66	0	379	445			5540	0.0641204	72	0	410	482			5540	0.0641204	0	0	0	0
5550	0.0642361	225	0	1275	1500			5550	0.0642361	225	0	1275	1500			5550	0.0642361	0	0	100	100			5550	0.0642361	66	0	380	446			5550	0.0642361	72	0	411	483			5550	0.0642361	0	0	0	0
5560	0.0643519	225	0	1275	1500			5560	0.0643519	225	0	1275	1500			5560	0.0643519	0	0	100	100			5560	0.0643519	67	0	381	448			5560	0.0643519	72	0	412	484			5560	0.0643519	0	0	0	0
5570	0.0644676	225	0	1275	1500			5570	0.0644676	225	0	1275	1500			5570	0.0644676	0	0	100	100			5570	0.0644676	67	0	382	449			5570	0.0644676	72	0	413	485			5570	0.0644676	0	0	0	0
5580	0.0645833	225	0	1275	1500			5580	0.0645833	225	0	1275	1500			5580	0.0645833	0	0	100	100			5580	0.0645833	67	0	383	450			5580	0.0645833	73	0	414	487			5580	0.0645833	0	0	0	0
5590	0.0646991	225	0	1275	1500			5590	0.0646991	225	0	1275	1500			5590	0.0646991	0	0	101	101			5590	0.0646991	67	0	384	451			5590	0.0646991	73	0	415	488			5590	0.0646991	0	0	0	0
5600	0.0648148	225	0	1275	1500			5600	0.0648148	225	0	1275	1500			5600	0.0648148	0	0	101	101			5600	0.0648148	67	0	385	452			5600	0.0648148	73	0	416	489			5600	0.0648148	0	0	0	0
5610	0.0649306	225	0	1275	1500			5610	0.0649306	225	0	1275	1500			5610	0.0649306	0	0	101	101			5610	0.0649306	67	0	386	453			5610	0.0649306	73	0	417	490			5610	0.0649306	0	0	0	0
5620	0.0650463	225	0	1275	1500			5620	0.0650463	225	0	1275	1500			5620	0.0650463	0	0	101	101			5620	0.0650463	68	0	387	455			5620	0.0650463	73	0	418	491			5620	0.0650463	0	0	0	0
5630	0.065162	225	0	1275	1500			5630	0.065162	225	0	1275	1500			5630	0.065162	0	0	102	102			5630	0.065162	68	0	388	456			5630	0.065162	73	0	419	492			5630	0.065162	0	0	0	0
5640	0.0652778	225	0	1275	1500			5640	0.0652778	225	0	1275	1500			5640	0.0652778	0	0	102	102			5640	0.0652778	68	0	389	457			5640	0.0652778	74	0	420	494			5640	0.0652778	0	0	0	0
5650	0.0653935	225	0	1275	1500			5650	0.0653935	225	0	1275	1500			5650	0.0653935	0	0	102	102			5650	0.0653935	68	0	390	458			5650	0.0653935	74	0	421	495			5650	0.0653935	0	0	0	0
5660	0.0655093	225	0	1275	1500			5660	0.0655093	225	0	1275	1500			5660	0.0655093	0	0	102	102			5660	0.0655093	68	0	391	459			5660	0.0655093	74	0	422	496			5660	0.0655093	0	0	0	0
5670	0.065625	225	0	1275	1500			5670	0.065625	225	0	1275	1500			5670	0.065625	0	0	103	103			5670	0.065625	69	0	393	462			5670	0.065625	74	0	423	497			5670	0.065625	0	0	0	0
5680	0.0657407	225	0	1275	1500			5680	0.0657407	225	0	1275	1500			5680	0.0657407	0	0	103	103			5680	0.0657407	69	0	394	463			5680	0.0657407	74	0	424	498			5680	0.0657407	0	0	0	0
5690	0.0658565	225	0	1275	1500			5690	0.0658565	225	0	1275	1500			5690	0.0658565	0	0	103	103			5690	0.0658565	69	0	395	464			5690	0.0658565	74	0	425	499			5690	0.0658565	0	0	0	0
5700	0.0659722	225	0	1275	1500			5700	0.0659722	225	0	1275	1500			5700	0.0659722	0	0	104	104			5700	0.0659722	69	0	396	465			5700	0.0659722	75	0	426	501			5700	0.0659722	0	0	0	0
5710	0.066088	225	0	1275	1500			5710	0.066088	225	0	1275	1500			5710	0.066088	0	0	104	104			5710	0.066088	69	0	397	466			5710	0.066088	75	0	427	502			5710	0.066088	0	0	0	0
5720	0.0662037	225	0	1275	1500			5720	0.0662037	225	0	1275	1500			5720	0.0662037	0	0	104	104			5720	0.0662037	70	0	398	468			5720	0.0662037	75	0	428	503			5720	0.0662037	0	0	0	0
5730	0.0663194	225	0	1275	1500			5730	0.0663194	225	0	1275	1500			5730	0.0663194	0	0	104	104			5730	0.0663194	70	0	399	469			5730	0.0663194	75	0	429	504			5730	0.0663194	0	0	0	0
5740	0.0664352	225	0	1275	1500			5740	0.0664352	225	0	1275	1500			5740	0.0664352	0	0	105	105			5740	0.0664352	70	0	400	470			5740	0.0664352	75	0	430	505			5740	0.0664352	0	0	0	0
5750	0.0665509	225	0	1275	1500			5750	0.0665509	225	0	1275	1500			5750	0.0665509	0	0	105	105			5750	0.0665509	70	0	401	471			5750	0.0665509	75	0	431	506			5750	0.0665509	0	0	0	0
5760	0.0666667	225	0	1275	1500			5760	0.0666667	225	0	1275	1500			5760	0.0666667	0	0	105	105			5760	0.0666667	70	0	402	472			5760	0.0666667	76	0	432	508			5760	0.0666667	0	0	0	0
5770	0.0667824	225	0	1275	1500			5770	0.0667824	225	0	1275	1500			5770	0.0667824	0	0	105	105			5770	0.0667824	71	0	403	474			5770	0.0667824	76	0	433	509			5770	0.0667824	0	0	0	0
5780	0.0668981	225	0	1275	1500			5780	0.0668981	225	0	1275	1500			5780	0.0668981	0	0	106	106			5780	0.0668981	71	0	404	475			5780	0.0668981	76	0	434	510			5780	0.0668982	0	0	0	0
5790	0.0670139	225	0	1275	1500			5790	0.0670139	225	0	1275	1500			5790	0.0670139	0	0	106	106			5790	0.0670139	71	0	406	477			5790	0.0670139	76	0	435	511			5790	0.0670139	0	0	0	0
5800	0.0671296	225	0	1275	1500			5800	0.0671296	225	0	1275	1500			5800	0.0671296	0	0	106	106			5800	0.0671296	71	0	407	478			5800	0.0671296	76	0	436	512			5800	0.0671296	0	0	0	0
5810	0.0672454	225	0	1275	1500			5810	0.0672454	225	0	1275	1500			5810	0.0672454	0	0	107	107			5810	0.0672454	71	0	408	479			5810	0.0672454	76	0	437	513			5810	0.0672454	0	0	0	0
5820	0.0673611	225	0	1275	1500			5820	0.0673611	225	0	1275	1500			5820	0.0673611	0	0	107	107			5820	0.0673611	71	0	409	480			5820	0.0673611	77	0	438	515			5820	0.0673611	0	0	0	0
5830	0.0674769	225	0	1275	1500			5830	0.0674769	225	0	1275	1500			5830	0.0674769	0	0	107	107			5830	0.0674769	72	0	410	482			5830	0.0674769	77	0	439	516			5830	0.0674769	0	0	0	0
5840	0.0675926	225	0	1275	1500			5840	0.0675926	225	0	1275	1500			5840	0.0675926	0	0	107	107			5840	0.0675926	72	0	411	483			5840	0.0675926	77	0	440	517			5840	0.0675926	0	0	0	0
5850	0.0677083	225	0	1275	1500			5850	0.0677083	225	0	1275	1500			5850	0.0677083	0	0	108	108			5850	0.0677083	72	0	412	484			5850	0.0677083	77	0	441	518			5850	0.0677083	0	0	0	0
5860	0.0678241	225	0	1275	1500			5860	0.0678241	225	0	1275	1500			5860	0.0678241	0	0	108	108			5860	0.0678241	72	0	413	485			5860	0.0678241	77	0	442	519			5860	0.0678241	0	0	0	0
5870	0.0679398	225	0	1275	1500			5870	0.0679398	225	0	1275	1500			5870	0.0679398	0	0	108	108			5870	0.0679398	72	0	414	486			5870	0.0679398	78	0	443	521			5870	0.0679398	0	0	0	0
5880	0.0680556	225	0	1275	1500			5880	0.0680556	225	0	1275	1500			5880	0.0680556	0	0	109	109			5880	0.0680556	73	0	415	488			5880	0.0680556	78	0	444	522			5880	0.0680556	0	0	0	0
5890	0.0681713	225	0	1275	1500			5890	0.0681713	225	0	1275	1500			5890	0.0681713	0	0	109	109			5890	0.0681713	73	0	416	489			5890	0.0681713	78	0	445	523			5890	0.0681713	0	0	0	0
5900	0.068287	225	0	1275	1500			5900	0.068287	225	0	1275	1500			5900	0.068287	0	0	109	109			5900	0.068287	73	0	417	490			5900	0.068287	78	0	446	524			5900	0.068287	0	0	0	0
5910	0.0684028	225	0	1275	1500			5910	0.0684028	225	0	1275	1500			5910	0.0684028	0	0	109	109			5910	0.0684028	73	0	418	491			5910	0.0684028	78	0	447	525			5910	0.0684028	0	0	0	0
5920	0.0685185	225	0	1275	1500			5920	0.0685185	225	0	1275	1500			5920	0.0685185	0	0	110	110			5920	0.0685185	73	0	420	493			5920	0.0685185	78	0	448	526			5920	0.0685185	0	0	0	0
5930	0.0686343	225	0	1275	1500			5930	0.0686343	225	0	1275	1500			5930	0.0686343	0	0	110	110			5930	0.0686343	74	0	421	495			5930	0.0686343	79	0	449	528			5930	0.0686343	0	0	0	0
5940	0.06875	225	0	1275	1500			5940	0.06875	225	0	1275	1500			5940	0.06875	0	0	110	110			5940	0.06875	74	0	422	496			5940	0.06875	79	0	450	529			5940	0.06875	0	0	0	0
5950	0.0688657	225	0	1275	1500			5950	0.0688657	225	0	1275	1500			5950	0.0688657	0	0	111	111			5950	0.0688657	74	0	423	497			5950	0.0688657	79	0	451	530			5950	0.0688657	0	0	0	0
5960	0.0689815	225	0	1275	1500			5960	0.0689815	225	0	1275	1500			5960	0.0689815	0	0	111	111			5960	0.0689815	74	0	424	498			5960	0.0689815	79	0	452	531			5960	0.0689815	0	0	0	0
5970	0.0690972	225	0	1275	1500			5970	0.0690972	225	0	1275	1500			5970	0.0690972	0	0	111	111			5970	0.0690972	74	0	425	499			5970	0.0690972	79	0	453	532			5970	0.0690972	0	0	0	0
5980	0.069213	225	0	1275	1500			5980	0.069213	225	0	1275	1500			5980	0.069213	0	0	111	111			5980	0.069213	75	0	426	501			5980	0.069213	80	0	454	534			5980	0.069213	0	0	0	0
5990	0.0693287	225	0	1275	1500			5990	0.0693287	225	0	1275	1500			5990	0.0693287	0	0	112	112			5990	0.0693287	75	0	427	502			5990	0.0693287	80	0	455	535			5990	0.0693287	0	0	0	0
6000	0.0694444	225	0	1275	1500			6000	0.0694444	225	0	1275	1500			6000	0.0694444	0	0	112	112			6000	0.0694444	75	0	428	503			6000	0.0694444	80	0	456	536			6000	0.0694444	0	0	0	0
6010	0.0695602	225	0	1275	1500			6010	0.0695602	225	0	1275	1500			6010	0.0695602	0	0	112	112			6010	0.0695602	75	0	429	504			6010	0.0695602	80	0	457	537			6010	0.0695602	0	0	0	0
6020	0.0696759	225	0	1275	1500			6020	0.0696759	225	0	1275	1500			6020	0.0696759	0	0	112	112			6020	0.0696759	75	0	430	505			6020	0.0696759	80	0	458	538			6020	0.0696759	0	0	0	0
6030	0.0697917	225	0	1275	1500			6030	0.0697917	225	0	1275	1500			6030	0.0697917	0	0	113	113			6030	0.0697917	75	0	431	506			6030	0.0697917	80	0	459	539			6030	0.0697917	0	0	0	0
6040	0.0699074	225	0	1275	1500			6040	0.0699074	225	0	1275	1500			6040	0.0699074	0	0	113	113			6040	0.0699074	76	0	432	508			6040	0.0699074	81	0	460	541			6040	0.0699074	0	0	0	0
6050	0.0700231	225	0	1275	1500			6050	0.0700231	225	0	1275	1500			6050	0.0700231	0	0	113	113			6050	0.0700231	76	0	433	509			6050	0.0700231	81	0	461	542			6050	0.0700232	0	0	0	0
6060	0.0701389	225	0	1275	1500			6060	0.0701389	225	0	1275	1500			6060	0.0701389	0	0	114	114			6060	0.0701389	76	0	435	511			6060	0.0701389	81	0	462	543			6060	0.0701389	0	0	0	0
6070	0.0702546	225	0	1275	1500			6070	0.0702546	225	0	1275	1500			6070	0.0702546	0	0	114	114			6070	0.0702546	76	0	436	512			6070	0.0702546	81	0	463	544			6070	0.0702546	0	0	0	0
6080	0.0703704	225	0	1275	1500			6080	0.0703704	225	0	1275	1500			6080	0.0703704	0	0	114	114			6080	0.0703704	76	0	437	513			6080	0.0703704	81	0	464	545			6080	0.0703704	0	0	0	0
6090	0.0704861	225	0	1275	1500			6090	0.0704861	225	0	1275	1500			6090	0.0704861	0	0	114	114			6090	0.0704861	77	0	438	515			6090	0.0704861	82	0	465	547			6090	0.0704861	0	0	0	0
6100	0.0706019	225	0	1275	1500			6100	0.0706019	225	0	1275	1500			6100	0.0706019	0	0	115	115			6100	0.0706019	77	0	439	516			6100	0.0706019	82	0	466	548			6100	0.0706018	0	0	0	0
6110	0.0707176	225	0	1275	1500			6110	0.0707176	225	0	1275	1500			6110	0.0707176	0	0	115	115			6110	0.0707176	77	0	440	517			6110	0.0707176	82	0	467	549			6110	0.0707176	0	0	0	0
6120	0.0708333	225	0	1275	1500			6120	0.0708333	225	0	1275	1500			6120	0.0708333	0	0	115	115			6120	0.0708333	77	0	441	518			6120	0.0708333	82	0	468	550			6120	0.0708333	0	0	0	0
6130	0.0709491	225	0	1275	1500			6130	0.0709491	225	0	1275	1500			6130	0.0709491	0	0	116	116			6130	0.0709491	77	0	442	519			6130	0.0709491	82	0	469	551			6130	0.0709491	0	0	0	0
6140	0.0710648	225	0	1275	1500			6140	0.0710648	225	0	1275	1500			6140	0.0710648	0	0	116	116			6140	0.0710648	78	0	443	521			6140	0.0710648	82	0	470	552			6140	0.0710648	0	0	0	0
6150	0.0711806	225	0	1275	1500			6150	0.0711806	225	0	1275	1500			6150	0.0711806	0	0	116	116			6150	0.0711806	78	0	444	522			6150	0.0711806	83	0	471	554			6150	0.0711806	0	0	0	0
6160	0.0712963	225	0	1275	1500			6160	0.0712963	225	0	1275	1500			6160	0.0712963	0	0	116	116			6160	0.0712963	78	0	445	523			6160	0.0712963	83	0	472	555			6160	0.0712963	0	0	0	0
6170	0.071412	225	0	1275	1500			6170	0.071412	225	0	1275	1500			6170	0.071412	0	0	117	117			6170	0.071412	78	0	446	524			6170	0.071412	83	0	473	556			6170	0.071412	0	0	0	0
6180	0.0715278	225	0	1275	1500			6180	0.0715278	225	0	1275	1500			6180	0.0715278	0	0	117	117			6180	0.0715278	78	0	448	526			6180	0.0715278	83	0	474	557			6180	0.0715278	0	0	0	0
6190	0.0716435	225	0	1275	1500			6190	0.0716435	225	0	1275	1500			6190	0.0716435	0	0	117	117			6190	0.0716435	78	0	449	527			6190	0.0716435	83	0	475	558			6190	0.0716435	0	0	0	0
6200	0.0717593	225	0	1275	1500			6200	0.0717593	225	0	1275	1500			6200	0.0717593	0	0	117	117			6200	0.0717593	79	0	450	529			6200	0.0717593	83	0	476	559			6200	0.0717593	0	0	0	0
6210	0.071875	225	0	1275	1500			6210	0.071875	225	0	1275	1500			6210	0.071875	0	0	118	118			6210	0.071875	79	0	451	530			6210	0.071875	84	0	477	561			6210	0.071875	0	0	0	0
6220	0.0719907	225	0	1275	1500			6220	0.0719907	225	0	1275	1500			6220	0.0719907	0	0	118	118			6220	0.0719907	79	0	452	531			6220	0.0719907	84	0	478	562			6220	0.0719907	0	0	0	0
6230	0.0721065	225	0	1275	1500			6230	0.0721065	225	0	1275	1500			6230	0.0721065	0	0	118	118			6230	0.0721065	79	0	453	532			6230	0.0721065	84	0	479	563			6230	0.0721065	0	0	0	0
6240	0.0722222	225	0	1275	1500			6240	0.0722222	225	0	1275	1500			6240	0.0722222	0	0	119	119			6240	0.0722222	79	0	454	533			6240	0.0722222	84	0	480	564			6240	0.0722222	0	0	0	0
6250	0.072338	225	0	1275	1500			6250	0.072338	225	0	1275	1500			6250	0.072338	0	0	119	119			6250	0.072338	80	0	455	535			6250	0.072338	84	0	481	565			6250	0.072338	0	0	0	0
6260	0.0724537	225	0	1275	1500			6260	0.0724537	225	0	1275	1500			6260	0.0724537	0	0	119	119			6260	0.0724537	80	0	456	536			6260	0.0724537	85	0	482	567			6260	0.0724537	0	0	0	0
6270	0.0725694	225	0	1275	1500			6270	0.0725694	225	0	1275	1500			6270	0.0725694	0	0	119	119			6270	0.0725694	80	0	457	537			6270	0.0725694	85	0	483	568			6270	0.0725694	0	0	0	0
6280	0.0726852	225	0	1275	1500			6280	0.0726852	225	0	1275	1500			6280	0.0726852	0	0	120	120			6280	0.0726852	80	0	458	538			6280	0.0726852	85	0	484	569			6280	0.0726852	0	0	0	0
6290	0.0728009	225	0	1275	1500			6290	0.0728009	225	0	1275	1500			6290	0.0728009	0	0	120	120			6290	0.0728009	80	0	459	539			6290	0.0728009	85	0	485	570			6290	0.0728009	0	0	20	20
6300	0.0729167	225	0	1275	1500			6300	0.0729167	225	0	1275	1500			6300	0.0729167	0	0	120	120			6300	0.0729167	81	0	460	541			6300	0.0729167	85	0	486	571			6300	0.0729167	0	0	20	20
6310	0.0730324	225	0	1275	1500			6310	0.0730324	225	0	1275	1500			6310	0.0730324	0	0	121	121			6310	0.0730324	81	0	462	543			6310	0.0730324	85	0	487	572			6310	0.0730324	0	0	20	20
6320	0.0731481	225	0	1275	1500			6320	0.0731481	225	0	1275	1500			6320	0.0731481	0	0	121	121			6320	0.0731481	81	0	463	544			6320	0.0731481	86	0	488	574			6320	0.0731481	0	0	20	20
6330	0.0732639	225	0	1275	1500			6330	0.0732639	225	0	1275	1500			6330	0.0732639	0	0	121	121			6330	0.0732639	81	0	464	545			6330	0.0732639	86	0	489	575			6330	0.0732639	0	0	21	21
6340	0.0733796	225	0	1275	1500			6340	0.0733796	225	0	1275	1500			6340	0.0733796	0	0	121	121			6340	0.0733796	81	0	465	546			6340	0.0733796	86	0	490	576			6340	0.0733796	0	0	21	21
6350	0.0734954	225	0	1275	1500			6350	0.0734954	225	0	1275	1500			6350	0.0734954	0	0	122	122			6350	0.0734954	82	0	466	548			6350	0.0734954	86	0	491	577			6350	0.0734954	0	0	21	21
6360	0.0736111	225	0	1275	1500			6360	0.0736111	225	0	1275	1500			6360	0.0736111	0	0	122	122			6360	0.0736111	82	0	467	549			6360	0.0736111	86	0	492	578			6360	0.0736111	0	0	21	21
6370	0.0737269	225	0	1275	1500			6370	0.0737269	225	0	1275	1500			6370	0.0737269	0	0	122	122			6370	0.0737269	82	0	468	550			6370	0.0737269	87	0	493	580			6370	0.0737268	0	0	22	22
6380	0.0738426	225	0	1275	1500			6380	0.0738426	225	0	1275	1500			6380	0.0738426	0	0	123	123			6380	0.0738426	82	0	469	551			6380	0.0738426	87	0	494	581			6380	0.0738426	0	0	22	22
6390	0.0739583	225	0	1275	1500			6390	0.0739583	225	0	1275	1500			6390	0.0739583	0	0	123	123			6390	0.0739583	82	0	470	552			6390	0.0739583	87	0	495	582			6390	0.0739583	0	0	22	22
6400	0.0740741	225	0	1275	1500			6400	0.0740741	225	0	1275	1500			6400	0.0740741	0	0	123	123			6400	0.0740741	83	0	471	554			6400	0.0740741	87	0	496	583			6400	0.0740741	0	0	22	22
6410	0.0741898	225	0	1275	1500			6410	0.0741898	225	0	1275	1500			6410	0.0741898	0	0	123	123			6410	0.0741898	83	0	472	555			6410	0.0741898	87	0	497	584			6410	0.0741898	0	0	22	22
6420	0.0743056	225	0	1275	1500			6420	0.0743056	225	0	1275	1500			6420	0.0743056	0	0	124	124			6420	0.0743056	83	0	473	556			6420	0.0743056	87	0	498	585			6420	0.0743056	0	0	23	23
6430	0.0744213	225	0	1275	1500			6430	0.0744213	225	0	1275	1500			6430	0.0744213	0	0	124	124			6430	0.0744213	83	0	475	558			6430	0.0744213	88	0	499	587			6430	0.0744213	0	0	23	23
6440	0.074537	225	0	1275	1500			6440	0.074537	225	0	1275	1500			6440	0.074537	0	0	124	124			6440	0.074537	83	0	476	559			6440	0.074537	88	0	500	588			6440	0.074537	0	0	23	23
6450	0.0746528	225	0	1275	1500			6450	0.0746528	225	0	1275	1500			6450	0.0746528	0	0	124	124			6450	0.0746528	84	0	477	561			6450	0.0746528	88	0	501	589			6450	0.0746528	0	0	23	23
6460	0.0747685	225	0	1275	1500			6460	0.0747685	225	0	1275	1500			6460	0.0747685	0	0	125	125			6460	0.0747685	84	0	478	562			6460	0.0747685	88	0	502	590			6460	0.0747685	0	0	24	24
6470	0.0748843	225	0	1275	1500			6470	0.0748843	225	0	1275	1500			6470	0.0748843	0	0	125	125			6470	0.0748843	84	0	479	563			6470	0.0748843	88	0	503	591			6470	0.0748843	0	0	24	24
6480	0.075	225	0	1275	1500			6480	0.075	225	0	1275	1500			6480	0.075	0	0	125	125			6480	0.075	84	0	480	564			6480	0.075	89	0	504	593			6480	0.075	0	0	24	24
6490	0.0751157	225	0	1275	1500			6490	0.0751157	225	0	1275	1500			6490	0.0751157	0	0	126	126			6490	0.0751157	84	0	481	565			6490	0.0751157	89	0	505	594			6490	0.0751157	0	0	24	24
6500	0.0752315	225	0	1275	1500			6500	0.0752315	225	0	1275	1500			6500	0.0752315	0	0	126	126			6500	0.0752315	85	0	482	567			6500	0.0752315	89	0	506	595			6500	0.0752315	0	0	25	25
6510	0.0753472	225	0	1275	1500			6510	0.0753472	225	0	1275	1500			6510	0.0753472	0	0	126	126			6510	0.0753472	85	0	483	568			6510	0.0753472	89	0	507	596			6510	0.0753472	0	0	25	25
6520	0.075463	225	0	1275	1500			6520	0.075463	225	0	1275	1500			6520	0.075463	0	0	126	126			6520	0.075463	85	0	484	569			6520	0.075463	89	0	508	597			6520	0.075463	0	0	25	25
6530	0.0755787	225	0	1275	1500			6530	0.0755787	225	0	1275	1500			6530	0.0755787	0	0	127	127			6530	0.0755787	85	0	485	570			6530	0.0755787	89	0	509	598			6530	0.0755787	0	0	25	25
6540	0.0756944	225	0	1275	1500			6540	0.0756944	225	0	1275	1500			6540	0.0756944	0	0	127	127			6540	0.0756944	85	0	487	572			6540	0.0756944	90	0	510	600			6540	0.0756944	0	0	25	25
6550	0.0758102	225	0	1275	1500			6550	0.0758102	225	0	1275	1500			6550	0.0758102	0	0	127	127			6550	0.0758102	86	0	488	574			6550	0.0758102	90	0	511	601			6550	0.0758102	0	0	26	26
6560	0.0759259	225	0	1275	1500			6560	0.0759259	225	0	1275	1500			6560	0.0759259	0	0	128	128			6560	0.0759259	86	0	489	575			6560	0.0759259	90	0	512	602			6560	0.0759259	0	0	26	26
6570	0.0760417	225	0	1275	1500			6570	0.0760417	225	0	1275	1500			6570	0.0760417	0	0	128	128			6570	0.0760417	86	0	490	576			6570	0.0760417	90	0	513	603			6570	0.0760417	0	0	26	26
6580	0.0761574	225	0	1275	1500			6580	0.0761574	225	0	1275	1500			6580	0.0761574	0	0	128	128			6580	0.0761574	86	0	491	577			6580	0.0761574	90	0	514	604			6580	0.0761574	0	0	26	26
6590	0.0762731	225	0	1275	1500			6590	0.0762731	225	0	1275	1500			6590	0.0762731	0	0	128	128			6590	0.0762731	86	0	492	578			6590	0.0762731	91	0	515	606			6590	0.0762731	0	0	27	27
6600	0.0763889	225	0	1275	1500			6600	0.0763889	225	0	1275	1500			6600	0.0763889	0	0	129	129			6600	0.0763889	87	0	493	580			6600	0.0763889	91	0	516	607			6600	0.0763889	0	0	27	27
6610	0.0765046	225	0	1275	1500			6610	0.0765046	225	0	1275	1500			6610	0.0765046	0	0	129	129			6610	0.0765046	87	0	494	581			6610	0.0765046	91	0	517	608			6610	0.0765046	0	0	27	27
6620	0.0766204	225	0	1275	1500			6620	0.0766204	225	0	1275	1500			6620	0.0766204	0	0	129	129			6620	0.0766204	87	0	495	582			6620	0.0766204	91	0	518	609			6620	0.0766204	0	0	27	27
6630	0.0767361	225	0	1275	1500			6630	0.0767361	225	0	1275	1500			6630	0.0767361	0	0	129	129			6630	0.0767361	87	0	496	583			6630	0.0767361	91	0	519	610			6630	0.0767361	0	0	28	28
6640	0.0768519	225	0	1275	1500			6640	0.0768519	225	0	1275	1500			6640	0.0768519	0	0	130	130			6640	0.0768519	87	0	497	584			6640	0.0768519	91	0	520	611			6640	0.0768518	0	0	28	28
6650	0.0769676	225	0	1275	1500			6650	0.0769676	225	0	1275	1500			6650	0.0769676	0	0	130	130			6650	0.0769676	87	0	498	585			6650	0.0769676	92	0	521	613			6650	0.0769676	0	0	28	28
6660	0.0770833	225	0	1275	1500			6660	0.0770833	225	0	1275	1500			6660	0.0770833	0	0	130	130			6660	0.0770833	88	0	500	588			6660	0.0770833	92	0	522	614			6660	0.0770833	0	0	28	28
6670	0.0771991	225	0	1275	1500			6670	0.0771991	225	0	1275	1500			6670	0.0771991	0	0	131	131			6670	0.0771991	88	0	501	589			6670	0.0771991	92	0	523	615			6670	0.0771991	0	0	29	29
6680	0.0773148	225	0	1275	1500			6680	0.0773148	225	0	1275	1500			6680	0.0773148	0	0	131	131			6680	0.0773148	88	0	502	590			6680	0.0773148	92	0	524	616			6680	0.0773148	0	0	29	29
6690	0.0774306	225	0	1275	1500			6690	0.0774306	225	0	1275	1500			6690	0.0774306	0	0	131	131			6690	0.0774306	88	0	503	591			6690	0.0774306	92	0	525	617			6690	0.0774306	0	0	29	29
6700	0.0775463	225	0	1275	1500			6700	0.0775463	225	0	1275	1500			6700	0.0775463	0	0	131	131			6700	0.0775463	88	0	504	592			6700	0.0775463	92	0	527	619			6700	0.0775463	0	0	29	29
6710	0.077662	225	0	1275	1500			6710	0.077662	225	0	1275	1500			6710	0.077662	0	0	132	132			6710	0.077662	89	0	505	594			6710	0.077662	93	0	528	621			6710	0.077662	0	0	29	29
6720	0.0777778	225	0	1275	1500			6720	0.0777778	225	0	1275	1500			6720	0.0777778	0	0	132	132			6720	0.0777778	89	0	506	595			6720	0.0777778	93	0	529	622			6720	0.0777778	0	0	30	30
6730	0.0778935	225	0	1275	1500			6730	0.0778935	225	0	1275	1500			6730	0.0778935	0	0	132	132			6730	0.0778935	89	0	507	596			6730	0.0778935	93	0	530	623			6730	0.0778935	0	0	30	30
6740	0.0780093	225	0	1275	1500			6740	0.0780093	225	0	1275	1500			6740	0.0780093	0	0	133	133			6740	0.0780093	89	0	508	597			6740	0.0780093	93	0	531	624			6740	0.0780093	0	0	30	30
6750	0.078125	225	0	1275	1500			6750	0.078125	225	0	1275	1500			6750	0.078125	0	0	133	133			6750	0.078125	89	0	509	598			6750	0.078125	93	0	532	625			6750	0.078125	0	0	30	30
6760	0.0782407	225	0	1275	1500			6760	0.0782407	225	0	1275	1500			6760	0.0782407	0	0	133	133			6760	0.0782407	90	0	510	600			6760	0.0782407	94	0	533	627			6760	0.0782407	0	0	31	31
6770	0.0783565	225	0	1275	1500			6770	0.0783565	225	0	1275	1500			6770	0.0783565	0	0	133	133			6770	0.0783565	90	0	512	602			6770	0.0783565	94	0	534	628			6770	0.0783565	0	0	31	31
6780	0.0784722	225	0	1275	1500			6780	0.0784722	225	0	1275	1500			6780	0.0784722	0	0	134	134			6780	0.0784722	90	0	513	603			6780	0.0784722	94	0	535	629			6780	0.0784722	0	0	31	31
6790	0.078588	225	0	1275	1500			6790	0.078588	225	0	1275	1500			6790	0.078588	0	0	134	134			6790	0.078588	90	0	514	604			6790	0.078588	94	0	536	630			6790	0.078588	0	0	31	31
6800	0.0787037	225	0	1275	1500			6800	0.0787037	225	0	1275	1500			6800	0.0787037	0	0	134	134			6800	0.0787037	90	0	515	605			6800	0.0787037	94	0	537	631			6800	0.0787037	0	0	32	32
6810	0.0788194	225	0	1275	1500			6810	0.0788194	225	0	1275	1500			6810	0.0788194	20	0	135	155			6810	0.0788194	91	0	516	607			6810	0.0788194	94	0	538	632			6810	0.0788194	0	0	32	32
6820	0.0789352	225	0	1275	1500			6820	0.0789352	225	0	1275	1500			6820	0.0789352	20	0	135	155			6820	0.0789352	91	0	517	608			6820	0.0789352	95	0	539	634			6820	0.0789352	0	0	32	32
6830	0.0790509	225	0	1275	1500			6830	0.0790509	225	0	1275	1500			6830	0.0790509	20	0	135	155			6830	0.0790509	91	0	518	609			6830	0.0790509	95	0	540	635			6830	0.0790509	0	0	32	32
6840	0.0791667	225	0	1275	1500			6840	0.0791667	225	0	1275	1500			6840	0.0791667	20	0	135	155			6840	0.0791667	91	0	519	610			6840	0.0791667	95	0	541	636			6840	0.0791667	0	0	33	33
6850	0.0792824	225	0	1275	1500			6850	0.0792824	225	0	1275	1500			6850	0.0792824	20	0	136	156			6850	0.0792824	91	0	520	611			6850	0.0792824	95	0	542	637			6850	0.0792824	0	0	33	33
6860	0.0793981	225	0	1275	1500			6860	0.0793981	225	0	1275	1500			6860	0.0793981	20	0	136	156			6860	0.0793981	92	0	521	613			6860	0.0793981	95	0	543	638			6860	0.0793982	0	0	33	33
6870	0.0795139	225	0	1275	1500			6870	0.0795139	225	0	1275	1500			6870	0.0795139	21	0	136	157			6870	0.0795139	92	0	522	614			6870	0.0795139	96	0	544	640			6870	0.0795139	0	0	33	33
6880	0.0796296	225	0	1275	1500			6880	0.0796296	225	0	1275	1500			6880	0.0796296	21	0	136	157			6880	0.0796296	92	0	524	616			6880	0.0796296	96	0	545	641			6880	0.0796296	0	0	34	34
6890	0.0797454	225	0	1275	1500			6890	0.0797454	225	0	1275	1500			6890	0.0797454	21	0	137	158			6890	0.0797454	92	0	525	617			6890	0.0797454	96	0	546	642			6890	0.0797454	0	0	34	34
6900	0.0798611	225	0	1275	1500			6900	0.0798611	225	0	1275	1500			6900	0.0798611	21	0	137	158			6900	0.0798611	92	0	526	618			6900	0.0798611	96	0	547	643			6900	0.0798611	0	0	34	34
6910	0.0799769	225	0	1275	1500			6910	0.0799769	225	0	1275	1500			6910	0.0799769	21	0	137	158			6910	0.0799769	93	0	527	620			6910	0.0799769	96	0	548	644			6910	0.0799769	0	0	34	34
6920	0.0800926	225	0	1275	1500			6920	0.0800926	225	0	1275	1500			6920	0.0800926	21	0	138	159			6920	0.0800926	93	0	528	621			6920	0.0800926	96	0	549	645			6920	0.0800926	0	0	35	35
6930	0.0802083	225	0	1275	1500			6930	0.0802083	225	0	1275	1500			6930	0.0802083	21	0	138	159			6930	0.0802083	93	0	529	622			6930	0.0802083	97	0	550	647			6930	0.0802083	0	0	35	35
6940	0.0803241	225	0	1275	1500			6940	0.0803241	225	0	1275	1500			6940	0.0803241	22	0	138	160			6940	0.0803241	93	0	530	623			6940	0.0803241	97	0	551	648			6940	0.0803241	0	0	35	35
6950	0.0804398	225	0	1275	1500			6950	0.0804398	225	0	1275	1500			6950	0.0804398	22	0	138	160			6950	0.0804398	93	0	531	624			6950	0.0804398	97	0	552	649			6950	0.0804398	0	0	35	35
6960	0.0805556	225	0	1275	1500			6960	0.0805556	225	0	1275	1500			6960	0.0805556	22	0	139	161			6960	0.0805556	94	0	532	626			6960	0.0805556	97	0	553	650			6960	0.0805556	0	0	35	35
6970	0.0806713	225	0	1275	1500			6970	0.0806713	225	0	1275	1500			6970	0.0806713	22	0	139	161			6970	0.0806713	94	0	533	627			6970	0.0806713	97	0	554	651			6970	0.0806713	0	0	36	36
6980	0.080787	225	0	1275	1500			6980	0.080787	225	0	1275	1500			6980	0.080787	22	0	139	161			6980	0.080787	94	0	534	628			6980	0.080787	98	0	555	653			6980	0.080787	0	0	36	36
6990	0.0809028	225	0	1275	1500			6990	0.0809028	225	0	1275	1500			6990	0.0809028	22	0	140	162			6990	0.0809028	94	0	536	630			6990	0.0809028	98	0	556	654			6990	0.0809028	0	0	36	36
7000	0.0810185	225	0	1275	1500			7000	0.0810185	225	0	1275	1500			7000	0.0810185	22	0	140	162			7000	0.0810185	94	0	537	631			7000	0.0810185	98	0	557	655			7000	0.0810185	0	0	36	36
7010	0.0811343	225	0	1275	1500			7010	0.0811343	225	0	1275	1500			7010	0.0811343	23	0	140	163			7010	0.0811343	95	0	538	633			7010	0.0811343	98	0	558	656			7010	0.0811343	0	0	37	37
7020	0.08125	225	0	1275	1500			7020	0.08125	225	0	1275	1500			7020	0.08125	23	0	140	163			7020	0.08125	95	0	539	634			7020	0.08125	98	0	559	657			7020	0.08125	0	0	37	37
7030	0.0813657	225	0	1275	1500			7030	0.0813657	225	0	1275	1500			7030	0.0813657	23	0	141	164			7030	0.0813657	95	0	540	635			7030	0.0813657	98	0	560	658			7030	0.0813657	0	0	37	37
7040	0.0814815	225	0	1275	1500			7040	0.0814815	225	0	1275	1500			7040	0.0814815	23	0	141	164			7040	0.0814815	95	0	541	636			7040	0.0814815	99	0	561	660			7040	0.0814815	0	0	37	37
7050	0.0815972	225	0	1275	1500			7050	0.0815972	225	0	1275	1500			7050	0.0815972	23	0	141	164			7050	0.0815972	95	0	542	637			7050	0.0815972	99	0	562	661			7050	0.0815972	0	0	38	38
7060	0.081713	225	0	1275	1500			7060	0.081713	225	0	1275	1500			7060	0.081713	23	0	142	165			7060	0.081713	96	0	543	639			7060	0.081713	99	0	563	662			7060	0.081713	0	0	38	38
7070	0.0818287	225	0	1275	1500			7070	0.0818287	225	0	1275	1500			7070	0.0818287	24	0	142	166			7070	0.0818287	96	0	544	640			7070	0.0818287	99	0	564	663			7070	0.0818287	0	0	38	38
7080	0.0819444	225	0	1275	1500			7080	0.0819444	225	0	1275	1500			7080	0.0819444	24	0	142	166			7080	0.0819444	96	0	545	641			7080	0.0819444	99	0	565	664			7080	0.0819444	0	0	38	38
7090	0.0820602	225	0	1275	1500			7090	0.0820602	225	0	1275	1500			7090	0.0820602	24	0	142	166			7090	0.0820602	96	0	546	642			7090	0.0820602	99	0	566	665			7090	0.0820602	0	0	39	39
7100	0.0821759	225	0	1275	1500			7100	0.0821759	225	0	1275	1500			7100	0.0821759	24	0	143	167			7100	0.0821759	96	0	548	644			7100	0.0821759	100	0	567	667			7100	0.0821759	0	0	39	39
7110	0.0822917	225	0	1275	1500			7110	0.0822917	225	0	1275	1500			7110	0.0822917	24	0	143	167			7110	0.0822917	97	0	549	646			7110	0.0822917	100	0	568	668			7110	0.0822917	0	0	39	39
7120	0.0824074	225	0	1275	1500			7120	0.0824074	225	0	1275	1500			7120	0.0824074	24	0	143	167			7120	0.0824074	97	0	550	647			7120	0.0824074	100	0	569	669			7120	0.0824074	0	0	39	39
7130	0.0825231	225	0	1275	1500			7130	0.0825231	225	0	1275	1500			7130	0.0825231	24	0	143	167			7130	0.0825231	97	0	551	648			7130	0.0825231	100	0	570	670			7130	0.0825232	0	0	40	40
7140	0.0826389	225	0	1275	1500			7140	0.0826389	225	0	1275	1500			7140	0.0826389	25	0	144	169			7140	0.0826389	97	0	552	649			7140	0.0826389	100	0	571	671			7140	0.0826389	0	0	40	40
7150	0.0827546	225	0	1275	1500			7150	0.0827546	225	0	1275	1500			7150	0.0827546	25	0	144	169			7150	0.0827546	97	0	553	650			7150	0.0827546	101	0	572	673			7150	0.0827546	0	0	40	40
7160	0.0828704	225	0	1275	1500			7160	0.0828704	225	0	1275	1500			7160	0.0828704	25	0	144	169			7160	0.0828704	98	0	554	652			7160	0.0828704	101	0	573	674			7160	0.0828704	0	0	40	40
7170	0.0829861	225	0	1275	1500			7170	0.0829861	225	0	1275	1500			7170	0.0829861	25	0	145	170			7170	0.0829861	98	0	555	653			7170	0.0829861	101	0	574	675			7170	0.0829861	0	0	41	41
7180	0.0831019	225	0	1275	1500			7180	0.0831019	225	0	1275	1500			7180	0.0831019	25	0	145	170			7180	0.0831019	98	0	556	654			7180	0.0831019	101	0	575	676			7180	0.0831019	0	0	41	41
7190	0.0832176	225	0	1275	1500			7190	0.0832176	225	0	1275	1500			7190	0.0832176	25	0	145	170			7190	0.0832176	98	0	557	655			7190	0.0832176	101	0	576	677			7190	0.0832176	0	0	41	41
7200	0.0833333	225	0	1275	1500			7200	0.0833333	225	0	1275	1500			7200	0.0833333	26	0	146	172			7200	0.0833333	99	0	559	658			7200	0.0833333	102	0	578	680			7200	0.0833333	0	0	41	41
7210	0.0834491	225	0	1275	1500			7210	0.0834491	225	0	1275	1500			7210	0.0834491	26	0	148	174			7210	0.0834491	99	0	559	658			7210	0.0834491	102	0	578	680			7210	0.0834491	0	0	42	42
7220	0.0835648	225	0	1275	1500			7220	0.0835648	225	0	1275	1500			7220	0.0835648	26	0	150	176			7220	0.0835648	99	0	560	659			7220	0.0835648	102	0	579	681			7220	0.0835648	0	0	42	42
7230	0.0836806	225	0	1275	1500			7230	0.0836806	225	0	1275	1500			7230	0.0836806	27	0	152	179			7230	0.0836806	99	0	561	660			7230	0.0836806	102	0	580	682			7230	0.0836806	0	0	42	42
7240	0.0837963	225	0	1275	1500			7240	0.0837963	225	0	1275	1500			7240	0.0837963	27	0	155	182			7240	0.0837963	99	0	563	662			7240	0.0837963	102	0	581	683			7240	0.0837963	0	0	42	42
7250	0.083912	225	0	1275	1500			7250	0.083912	225	0	1275	1500			7250	0.083912	28	0	157	185			7250	0.083912	99	0	564	663			7250	0.083912	102	0	582	684			7250	0.083912	0	0	42	42
7260	0.0840278	225	0	1275	1500			7260	0.0840278	225	0	1275	1500			7260	0.0840278	28	0	159	187			7260	0.0840278	100	0	565	665			7260	0.0840278	103	0	583	686			7260	0.0840278	0	0	42	42
7270	0.0841435	225	0	1275	1500			7270	0.0841435	225	0	1275	1500			7270	0.0841435	28	0	162	190			7270	0.0841435	100	0	566	666			7270	0.0841435	103	0	584	687			7270	0.0841435	0	0	43	43
7280	0.0842593	225	0	1275	1500			7280	0.0842593	225	0	1275	1500			7280	0.0842593	29	0	164	193			7280	0.0842593	100	0	567	667			7280	0.0842593	103	0	585	688			7280	0.0842593	0	0	43	43
7290	0.084375	225	0	1275	1500			7290	0.084375	225	0	1275	1500			7290	0.084375	29	0	166	195			7290	0.084375	100	0	568	668			7290	0.084375	103	0	586	689			7290	0.084375	0	0	43	43
7300	0.0844907	225	0	1275	1500			7300	0.0844907	225	0	1275	1500			7300	0.0844907	30	0	168	198			7300	0.0844907	100	0	569	669			7300	0.0844907	103	0	587	690			7300	0.0844907	0	0	43	43
7310	0.0846065	225	0	1275	1500			7310	0.0846065	225	0	1275	1500			7310	0.0846065	30	0	171	201			7310	0.0846065	100	0	570	670			7310	0.0846065	103	0	589	692			7310	0.0846065	0	0	43	43
7320	0.0847222	225	0	1275	1500			7320	0.0847222	225	0	1275	1500			7320	0.0847222	30	0	173	203			7320	0.0847222	101	0	571	672			7320	0.0847222	104	0	590	694			7320	0.0847222	0	0	43	43
7330	0.084838	225	0	1275	1500			7330	0.084838	225	0	1275	1500			7330	0.084838	31	0	175	206			7330	0.084838	101	0	572	673			7330	0.084838	104	0	591	695			7330	0.084838	0	0	44	44
7340	0.0849537	225	0	1275	1500			7340	0.0849537	225	0	1275	1500			7340	0.0849537	31	0	178	209			7340	0.0849537	101	0	573	674			7340	0.0849537	104	0	592	696			7340	0.0849537	0	0	44	44
7350	0.0850694	225	0	1275	1500			7350	0.0850694	225	0	1275	1500			7350	0.0850694	32	0	180	212			7350	0.0850694	101	0	574	675			7350	0.0850694	104	0	593	697			7350	0.0850694	0	0	44	44
7360	0.0851852	225	0	1275	1500			7360	0.0851852	225	0	1275	1500			7360	0.0851852	32	0	182	214			7360	0.0851852	101	0	575	676			7360	0.0851852	104	0	594	698			7360	0.0851852	0	0	44	44
7370	0.0853009	225	0	1275	1500			7370	0.0853009	225	0	1275	1500			7370	0.0853009	32	0	185	217			7370	0.0853009	101	0	576	677			7370	0.0853009	104	0	595	699			7370	0.0853009	0	0	44	44
7380	0.0854167	225	0	1275	1500			7380	0.0854167	225	0	1275	1500			7380	0.0854167	33	0	187	220			7380	0.0854167	102	0	577	679			7380	0.0854167	105	0	596	701			7380	0.0854167	0	0	44	44
7390	0.0855324	225	0	1275	1500			7390	0.0855324	225	0	1275	1500			7390	0.0855324	33	0	189	222			7390	0.0855324	102	0	578	680			7390	0.0855324	105	0	597	702			7390	0.0855324	0	0	45	45
7400	0.0856481	225	0	1275	1500			7400	0.0856481	225	0	1275	1500			7400	0.0856481	34	0	192	226			7400	0.0856481	102	0	579	681			7400	0.0856481	105	0	598	703			7400	0.0856482	0	0	45	45
7410	0.0857639	225	0	1275	1500			7410	0.0857639	225	0	1275	1500			7410	0.0857639	34	0	194	228			7410	0.0857639	102	0	580	682			7410	0.0857639	105	0	599	704			7410	0.0857639	0	0	45	45
7420	0.0858796	225	0	1275	1500			7420	0.0858796	225	0	1275	1500			7420	0.0858796	34	0	196	230			7420	0.0858796	102	0	581	683			7420	0.0858796	105	0	600	705			7420	0.0858796	0	0	45	45
7430	0.0859954	225	0	1275	1500			7430	0.0859954	225	0	1275	1500			7430	0.0859954	35	0	199	234			7430	0.0859954	102	0	582	684			7430	0.0859954	105	0	601	706			7430	0.0859954	0	0	45	45
7440	0.0861111	225	0	1275	1500			7440	0.0861111	225	0	1275	1500			7440	0.0861111	35	0	201	236			7440	0.0861111	103	0	583	686			7440	0.0861111	106	0	602	708			7440	0.0861111	0	0	45	45
7450	0.0862269	225	0	1275	1500			7450	0.0862269	225	0	1275	1500			7450	0.0862269	36	0	203	239			7450	0.0862269	103	0	584	687			7450	0.0862269	106	0	603	709			7450	0.0862268	0	0	46	46
7460	0.0863426	225	0	1275	1500			7460	0.0863426	225	0	1275	1500			7460	0.0863426	36	0	206	242			7460	0.0863426	103	0	585	688			7460	0.0863426	106	0	604	710			7460	0.0863426	0	0	46	46
7470	0.0864583	225	0	1275	1500			7470	0.0864583	225	0	1275	1500			7470	0.0864583	37	0	208	245			7470	0.0864583	103	0	586	689			7470	0.0864583	106	0	605	711			7470	0.0864583	0	0	46	46
7480	0.0865741	225	0	1275	1500			7480	0.0865741	225	0	1275	1500			7480	0.0865741	37	0	210	247			7480	0.0865741	103	0	587	690			7480	0.0865741	106	0	606	712			7480	0.0865741	0	0	46	46
7490	0.0866898	225	0	1275	1500			7490	0.0866898	225	0	1275	1500			7490	0.0866898	37	0	213	250			7490	0.0866898	103	0	588	691			7490	0.0866898	106	0	607	713			7490	0.0866898	0	0	46	46
7500	0.0868056	225	0	1275	1500			7500	0.0868056	225	0	1275	1500			7500	0.0868056	38	0	215	253			7500	0.0868056	104	0	589	693			7500	0.0868056	107	0	608	715			7500	0.0868056	0	0	46	46
7510	0.0869213	225	0	1275	1500			7510	0.0869213	225	0	1275	1500			7510	0.0869213	38	0	217	255			7510	0.0869213	104	0	590	694			7510	0.0869213	107	0	609	716			7510	0.0869213	0	0	47	47
7520	0.087037	225	0	1275	1500			7520	0.087037	225	0	1275	1500			7520	0.087037	39	0	220	259			7520	0.087037	104	0	591	695			7520	0.087037	107	0	610	717			7520	0.087037	0	0	47	47
7530	0.0871528	225	0	1275	1500			7530	0.0871528	225	0	1275	1500			7530	0.0871528	39	0	222	261			7530	0.0871528	104	0	592	696			7530	0.0871528	107	0	611	718			7530	0.0871528	0	0	47	47
7540	0.0872685	225	0	1275	1500			7540	0.0872685	225	0	1275	1500			7540	0.0872685	39	0	224	263			7540	0.0872685	104	0	593	697			7540	0.0872685	107	0	612	719			7540	0.0872685	0	0	47	47
7550	0.0873843	225	0	1275	1500			7550	0.0873843	225	0	1275	1500			7550	0.0873843	40	0	226	266			7550	0.0873843	104	0	594	698			7550	0.0873843	107	0	613	720			7550	0.0873843	0	0	47	47
7560	0.0875	225	0	1275	1500			7560	0.0875	225	0	1275	1500			7560	0.0875	40	0	229	269			7560	0.0875	105	0	595	700			7560	0.0875	108	0	614	722			7560	0.0875	0	0	47	47
7570	0.0876157	225	0	1275	1500			7570	0.0876157	225	0	1275	1500			7570	0.0876157	41	0	231	272			7570	0.0876157	105	0	597	702			7570	0.0876157	108	0	615	723			7570	0.0876157	0	0	48	48
7580	0.0877315	225	0	1275	1500			7580	0.0877315	225	0	1275	1500			7580	0.0877315	41	0	233	274			7580	0.0877315	105	0	598	703			7580	0.0877315	108	0	616	724			7580	0.0877315	0	0	48	48
7590	0.0878472	225	0	1275	1500			7590	0.0878472	225	0	1275	1500			7590	0.0878472	41	0	236	277			7590	0.0878472	105	0	599	704			7590	0.0878472	108	0	617	725			7590	0.0878472	0	0	48	48
7600	0.087963	225	0	1275	1500			7600	0.087963	225	0	1275	1500			7600	0.087963	42	0	238	280			7600	0.087963	105	0	600	705			7600	0.087963	108	0	618	726			7600	0.087963	0	0	48	48
7610	0.0880787	225	0	1275	1500			7610	0.0880787	225	0	1275	1500			7610	0.0880787	42	0	240	282			7610	0.0880787	105	0	601	706			7610	0.0880787	108	0	619	727			7610	0.0880787	0	0	48	48
7620	0.0881944	225	0	1275	1500			7620	0.0881944	225	0	1275	1500			7620	0.0881944	43	0	243	286			7620	0.0881944	106	0	602	708			7620	0.0881944	109	0	620	729			7620	0.0881944	0	0	48	48
7630	0.0883102	225	0	1275	1500			7630	0.0883102	225	0	1275	1500			7630	0.0883102	43	0	245	288			7630	0.0883102	106	0	603	709			7630	0.0883102	109	0	621	730			7630	0.0883102	0	0	49	49
7640	0.0884259	225	0	1275	1500			7640	0.0884259	225	0	1275	1500			7640	0.0884259	43	0	247	290			7640	0.0884259	106	0	604	710			7640	0.0884259	109	0	622	731			7640	0.0884259	0	0	49	49
7650	0.0885417	225	0	1275	1500			7650	0.0885417	225	0	1275	1500			7650	0.0885417	44	0	250	294			7650	0.0885417	106	0	605	711			7650	0.0885417	109	0	623	732			7650	0.0885417	0	0	49	49
7660	0.0886574	225	0	1275	1500			7660	0.0886574	225	0	1275	1500			7660	0.0886574	44	0	252	296			7660	0.0886574	106	0	606	712			7660	0.0886574	109	0	624	733			7660	0.0886574	0	0	49	49
7670	0.0887731	225	0	1275	1500			7670	0.0887731	225	0	1275	1500			7670	0.0887731	45	0	254	299			7670	0.0887731	107	0	607	714			7670	0.0887731	110	0	625	735			7670	0.0887731	0	0	49	49
7680	0.0888889	225	0	1275	1500			7680	0.0888889	225	0	1275	1500			7680	0.0888889	45	0	257	302			7680	0.0888889	107	0	608	715			7680	0.0888889	110	0	626	736			7680	0.0888889	0	0	49	49
7690	0.0890046	225	0	1275	1500			7690	0.0890046	225	0	1275	1500			7690	0.0890046	46	0	259	305			7690	0.0890046	107	0	609	716			7690	0.0890046	110	0	627	737			7690	0.0890046	0	0	50	50
7700	0.0891204	225	0	1275	1500			7700	0.0891204	225	0	1275	1500			7700	0.0891204	46	0	261	307			7700	0.0891204	107	0	610	717			7700	0.0891204	110	0	628	738			7700	0.0891204	0	0	50	50
7710	0.0892361	225	0	1275	1500			7710	0.0892361	225	0	1275	1500			7710	0.0892361	46	0	264	310			7710	0.0892361	107	0	611	718			7710	0.0892361	110	0	629	739			7710	0.0892361	0	0	50	50
7720	0.0893519	225	0	1275	1500			7720	0.0893519	225	0	1275	1500			7720	0.0893519	47	0	266	313			7720	0.0893519	107	0	612	719			7720	0.0893519	110	0	630	740			7720	0.0893518	0	0	50	50
7730	0.0894676	225	0	1275	1500			7730	0.0894676	225	0	1275	1500			7730	0.0894676	47	0	268	315			7730	0.0894676	108	0	613	721			7730	0.0894676	111	0	631	742			7730	0.0894676	0	0	50	50
7740	0.0895833	225	0	1275	1500			7740	0.0895833	225	0	1275	1500			7740	0.0895833	48	0	271	319			7740	0.0895833	108	0	614	722			7740	0.0895833	111	0	632	743			7740	0.0895833	0	0	50	50
7750	0.0896991	225	0	1275	1500			7750	0.0896991	225	0	1275	1500			7750	0.0896991	48	0	273	321			7750	0.0896991	108	0	615	723			7750	0.0896991	111	0	633	744			7750	0.0896991	0	0	51	51
7760	0.0898148	225	0	1275	1500			7760	0.0898148	225	0	1275	1500			7760	0.0898148	48	0	275	323			7760	0.0898148	108	0	616	724			7760	0.0898148	111	0	634	745			7760	0.0898148	0	0	51	51
7770	0.0899306	225	0	1275	1500			7770	0.0899306	225	0	1275	1500			7770	0.0899306	49	0	278	327			7770	0.0899306	108	0	617	725			7770	0.0899306	111	0	635	746			7770	0.0899306	0	0	51	51
7780	0.0900463	225	0	1275	1500			7780	0.0900463	225	0	1275	1500			7780	0.0900463	49	0	280	329			7780	0.0900463	109	0	618	727			7780	0.0900463	112	0	636	748			7780	0.0900463	0	0	51	51
7790	0.090162	225	0	1275	1500			7790	0.090162	225	0	1275	1500			7790	0.090162	50	0	282	332			7790	0.090162	109	0	619	728			7790	0.090162	112	0	637	749			7790	0.090162	0	0	51	51
7800	0.0902778	225	0	1275	1500			7800	0.0902778	225	0	1275	1500			7800	0.0902778	50	0	284	334			7800	0.0902778	109	0	620	729			7800	0.0902778	112	0	638	750			7800	0.0902778	0	0	52	52
7810	0.0903935	225	0	1275	1500			7810	0.0903935	225	0	1275	1500			7810	0.0903935	50	0	287	337			7810	0.0903935	109	0	621	730			7810	0.0903935	112	0	639	751			7810	0.0903935	0	0	52	52
7820	0.0905093	225	0	1275	1500			7820	0.0905093	225	0	1275	1500			7820	0.0905093	51	0	289	340			7820	0.0905093	109	0	622	731			7820	0.0905093	112	0	640	752			7820	0.0905093	0	0	52	52
7830	0.090625	225	0	1275	1500			7830	0.090625	225	0	1275	1500			7830	0.090625	51	0	291	342			7830	0.090625	109	0	623	732			7830	0.090625	112	0	641	753			7830	0.090625	0	0	52	52
7840	0.0907407	225	0	1275	1500			7840	0.0907407	225	0	1275	1500			7840	0.0907407	52	0	294	346			7840	0.0907407	110	0	624	734			7840	0.0907407	113	0	642	755			7840	0.0907407	0	0	52	52
7850	0.0908565	225	0	1275	1500			7850	0.0908565	225	0	1275	1500			7850	0.0908565	52	0	296	348			7850	0.0908565	110	0	625	735			7850	0.0908565	113	0	643	756			7850	0.0908565	0	0	52	52
7860	0.0909722	225	0	1275	1500			7860	0.0909722	225	0	1275	1500			7860	0.0909722	52	0	298	350			7860	0.0909722	110	0	626	736			7860	0.0909722	113	0	644	757			7860	0.0909722	0	0	53	53
7870	0.091088	225	0	1275	1500			7870	0.091088	225	0	1275	1500			7870	0.091088	53	0	300	353			7870	0.091088	110	0	627	737			7870	0.091088	113	0	645	758			7870	0.091088	0	0	53	53
7880	0.0912037	225	0	1275	1500			7880	0.0912037	225	0	1275	1500			7880	0.0912037	53	0	303	356			7880	0.0912037	110	0	628	738			7880	0.0912037	113	0	646	759			7880	0.0912037	0	0	53	53
7890	0.0913194	225	0	1275	1500			7890	0.0913194	225	0	1275	1500			7890	0.0913194	54	0	305	359			7890	0.0913194	111	0	629	740			7890	0.0913194	114	0	647	761			7890	0.0913194	0	0	53	53
7900	0.0914352	225	0	1275	1500			7900	0.0914352	225	0	1275	1500			7900	0.0914352	54	0	307	361			7900	0.0914352	111	0	630	741			7900	0.0914352	114	0	648	762			7900	0.0914352	0	0	53	53
7910	0.0915509	225	0	1275	1500			7910	0.0915509	225	0	1275	1500			7910	0.0915509	55	0	310	365			7910	0.0915509	111	0	631	742			7910	0.0915509	114	0	649	763			7910	0.0915509	0	0	53	53
7920	0.0916667	225	0	1275	1500			7920	0.0916667	225	0	1275	1500			7920	0.0916667	55	0	312	367			7920	0.0916667	111	0	632	743			7920	0.0916667	114	0	650	764			7920	0.0916667	0	0	54	54
7930	0.0917824	225	0	1275	1500			7930	0.0917824	225	0	1275	1500			7930	0.0917824	55	0	314	369			7930	0.0917824	111	0	633	744			7930	0.0917824	114	0	651	765			7930	0.0917824	0	0	54	54
7940	0.0918981	225	0	1275	1500			7940	0.0918981	225	0	1275	1500			7940	0.0918981	56	0	317	373			7940	0.0918981	111	0	635	746			7940	0.0918981	114	0	652	766			7940	0.0918981	0	0	54	54
7950	0.0920139	225	0	1275	1500			7950	0.0920139	225	0	1275	1500			7950	0.0920139	56	0	319	375			7950	0.0920139	112	0	636	748			7950	0.0920139	115	0	653	768			7950	0.0920139	0	0	54	54
7960	0.0921296	225	0	1275	1500			7960	0.0921296	225	0	1275	1500			7960	0.0921296	57	0	321	378			7960	0.0921296	112	0	637	749			7960	0.0921296	115	0	654	769			7960	0.0921296	0	0	54	54
7970	0.0922454	225	0	1275	1500			7970	0.0922454	225	0	1275	1500			7970	0.0922454	57	0	324	381			7970	0.0922454	112	0	638	750			7970	0.0922454	115	0	655	770			7970	0.0922454	0	0	54	54
7980	0.0923611	225	0	1275	1500			7980	0.0923611	225	0	1275	1500			7980	0.0923611	57	0	326	383			7980	0.0923611	112	0	639	751			7980	0.0923611	115	0	656	771			7980	0.0923611	0	0	55	55
7990	0.0924769	225	0	1275	1500			7990	0.0924769	225	0	1275	1500			7990	0.0924769	58	0	328	386			7990	0.0924769	112	0	640	752			7990	0.0924769	115	0	657	772			7990	0.0924768	0	0	55	55
8000	0.0925926	225	0	1275	1500			8000	0.0925926	225	0	1275	1500			8000	0.0925926	58	0	331	389			8000	0.0925926	112	0	641	753			8000	0.0925926	115	0	658	773			8000	0.0925926	0	0	55	55
8010	0.0927083	225	0	1275	1500			8010	0.0927083	225	0	1275	1500			8010	0.0927083	59	0	333	392			8010	0.0927083	113	0	642	755			8010	0.0927083	116	0	659	775			8010	0.0927083	0	0	55	55
8020	0.0928241	225	0	1275	1500			8020	0.0928241	225	0	1275	1500			8020	0.0928241	59	0	335	394			8020	0.0928241	113	0	643	756			8020	0.0928241	116	0	660	776			8020	0.0928241	0	0	55	55
8030	0.0929398	225	0	1275	1500			8030	0.0929398	225	0	1275	1500			8030	0.0929398	59	0	338	397			8030	0.0929398	113	0	644	757			8030	0.0929398	116	0	661	777			8030	0.0929398	0	0	55	55
8040	0.0930556	225	0	1275	1500			8040	0.0930556	225	0	1275	1500			8040	0.0930556	60	0	340	400			8040	0.0930556	113	0	645	758			8040	0.0930556	116	0	662	778			8040	0.0930556	0	0	56	56
8050	0.0931713	225	0	1275	1500			8050	0.0931713	225	0	1275	1500			8050	0.0931713	60	0	342	402			8050	0.0931713	113	0	646	759			8050	0.0931713	116	0	663	779			8050	0.0931713	0	0	56	56
8060	0.093287	225	0	1275	1500			8060	0.093287	225	0	1275	1500			8060	0.093287	61	0	345	406			8060	0.093287	114	0	647	761			8060	0.093287	117	0	664	781			8060	0.093287	0	0	56	56
8070	0.0934028	225	0	1275	1500			8070	0.0934028	225	0	1275	1500			8070	0.0934028	61	0	347	408			8070	0.0934028	114	0	648	762			8070	0.0934028	117	0	665	782			8070	0.0934028	0	0	56	56
8080	0.0935185	225	0	1275	1500			8080	0.0935185	225	0	1275	1500			8080	0.0935185	61	0	349	410			8080	0.0935185	114	0	649	763			8080	0.0935185	117	0	666	783			8080	0.0935185	0	0	56	56
8090	0.0936343	225	0	1275	1500			8090	0.0936343	225	0	1275	1500			8090	0.0936343	62	0	352	414			8090	0.0936343	114	0	650	764			8090	0.0936343	117	0	667	784			8090	0.0936343	0	0	56	56
8100	0.09375	225	0	1275	1500			8100	0.09375	225	0	1275	1500			8100	0.09375	62	0	354	416			8100	0.09375	114	0	651	765			8100	0.09375	117	0	668	785			8100	0.09375	0	0	57	57
8110	0.0938657	225	0	1275	1500			8110	0.0938657	225	0	1275	1500			8110	0.0938657	63	0	356	419			8110	0.0938657	114	0	652	766			8110	0.0938657	117	0	669	786			8110	0.0938657	0	0	57	57
8120	0.0939815	225	0	1275	1500			8120	0.0939815	225	0	1275	1500			8120	0.0939815	63	0	358	421			8120	0.0939815	115	0	653	768			8120	0.0939815	118	0	670	788			8120	0.0939815	0	0	57	57
8130	0.0940972	225	0	1275	1500			8130	0.0940972	225	0	1275	1500			8130	0.0940972	64	0	361	425			8130	0.0940972	115	0	654	769			8130	0.0940972	118	0	671	789			8130	0.0940972	0	0	57	57
8140	0.094213	225	0	1275	1500			8140	0.094213	225	0	1275	1500			8140	0.094213	64	0	363	427			8140	0.094213	115	0	655	770			8140	0.094213	118	0	672	790			8140	0.094213	0	0	57	57
8150	0.0943287	225	0	1275	1500			8150	0.0943287	225	0	1275	1500			8150	0.0943287	64	0	365	429			8150	0.0943287	115	0	656	771			8150	0.0943287	118	0	673	791			8150	0.0943287	0	0	57	57
8160	0.0944444	225	0	1275	1500			8160	0.0944444	225	0	1275	1500			8160	0.0944444	65	0	368	433			8160	0.0944444	115	0	657	772			8160	0.0944444	118	0	674	792			8160	0.0944444	0	0	58	58
8170	0.0945602	225	0	1275	1500			8170	0.0945602	225	0	1275	1500			8170	0.0945602	65	0	370	435			8170	0.0945602	116	0	658	774			8170	0.0945602	119	0	675	794			8170	0.0945602	0	0	58	58
8180	0.0946759	225	0	1275	1500			8180	0.0946759	225	0	1275	1500			8180	0.0946759	66	0	372	438			8180	0.0946759	116	0	659	775			8180	0.0946759	119	0	676	795			8180	0.0946759	0	0	58	58
8190	0.0947917	225	0	1275	1500			8190	0.0947917	225	0	1275	1500			8190	0.0947917	66	0	375	441			8190	0.0947917	116	0	660	776			8190	0.0947917	119	0	677	796			8190	0.0947917	0	0	58	58
8200	0.0949074	225	0	1275	1500			8200	0.0949074	225	0	1275	1500			8200	0.0949074	66	0	377	443			8200	0.0949074	116	0	661	777			8200	0.0949074	119	0	678	797			8200	0.0949074	0	0	58	58
8210	0.0950231	225	0	1275	1500			8210	0.0950231	225	0	1275	1500			8210	0.0950231	67	0	379	446			8210	0.0950231	116	0	662	778			8210	0.0950231	119	0	679	798			8210	0.0950232	0	0	58	58
8220	0.0951389	225	0	1275	1500			8220	0.0951389	225	0	1275	1500			8220	0.0951389	67	0	382	449			8220	0.0951389	116	0	663	779			8220	0.0951389	119	0	680	799			8220	0.0951389	0	0	59	59
8230	0.0952546	225	0	1275	1500			8230	0.0952546	225	0	1275	1500			8230	0.0952546	68	0	384	452			8230	0.0952546	117	0	664	781			8230	0.0952546	120	0	681	801			8230	0.0952546	0	0	59	59
8240	0.0953704	225	0	1275	1500			8240	0.0953704	225	0	1275	1500			8240	0.0953704	68	0	386	454			8240	0.0953704	117	0	665	782			8240	0.0953704	120	0	682	802			8240	0.0953704	0	0	59	59
8250	0.0954861	225	0	1275	1500			8250	0.0954861	225	0	1275	1500			8250	0.0954861	68	0	389	457			8250	0.0954861	117	0	667	784			8250	0.0954861	120	0	683	803			8250	0.0954861	0	0	59	59
8260	0.0956019	225	0	1275	1500			8260	0.0956019	225	0	1275	1500			8260	0.0956019	69	0	391	460			8260	0.0956019	117	0	668	785			8260	0.0956019	120	0	684	804			8260	0.0956019	0	0	59	59
8270	0.0957176	225	0	1275	1500			8270	0.0957176	225	0	1275	1500			8270	0.0957176	69	0	393	462			8270	0.0957176	117	0	669	786			8270	0.0957176	120	0	685	805			8270	0.0957176	0	0	59	59
8280	0.0958333	225	0	1275	1500			8280	0.0958333	225	0	1275	1500			8280	0.0958333	70	0	396	466			8280	0.0958333	118	0	670	788			8280	0.0958333	121	0	686	807			8280	0.0958333	0	0	60	60
8290	0.0959491	225	0	1275	1500			8290	0.0959491	225	0	1275	1500			8290	0.0959491	70	0	398	468			8290	0.0959491	118	0	671	789			8290	0.0959491	121	0	687	808			8290	0.0959491	0	0	60	60
8300	0.0960648	225	0	1275	1500			8300	0.0960648	225	0	1275	1500			8300	0.0960648	71	0	400	471			8300	0.0960648	118	0	672	790			8300	0.0960648	121	0	688	809			8300	0.0960648	0	0	60	60
8310	0.0961806	225	0	1275	1500			8310	0.0961806	225	0	1275	1500			8310	0.0961806	71	0	403	474			8310	0.0961806	118	0	673	791			8310	0.0961806	121	0	689	810			8310	0.0961806	0	0	60	60
8320	0.0962963	225	0	1275	1500			8320	0.0962963	225	0	1275	1500			8320	0.0962963	71	0	405	476			8320	0.0962963	118	0	674	792			8320	0.0962963	121	0	690	811			8320	0.0962963	0	0	60	60
8330	0.096412	225	0	1275	1500			8330	0.096412	225	0	1275	1500			8330	0.096412	72	0	407	479			8330	0.096412	118	0	675	793			8330	0.096412	121	0	691	812			8330	0.096412	0	0	61	61
8340	0.0965278	225	0	1275	1500			8340	0.0965278	225	0	1275	1500			8340	0.0965278	72	0	410	482			8340	0.0965278	119	0	676	795			8340	0.0965278	122	0	692	814			8340	0.0965278	0	0	61	61
8350	0.0966435	225	0	1275	1500			8350	0.0966435	225	0	1275	1500			8350	0.0966435	73	0	412	485			8350	0.0966435	119	0	677	796			8350	0.0966435	122	0	693	815			8350	0.0966435	0	0	61	61
8360	0.0967593	225	0	1275	1500			8360	0.0967593	225	0	1275	1500			8360	0.0967593	73	0	414	487			8360	0.0967593	119	0	678	797			8360	0.0967593	122	0	694	816			8360	0.0967593	0	0	61	61
8370	0.096875	225	0	1275	1500			8370	0.096875	225	0	1275	1500			8370	0.096875	73	0	417	490			8370	0.096875	119	0	679	798			8370	0.096875	122	0	695	817			8370	0.096875	0	0	61	61
8380	0.0969907	225	0	1275	1500			8380	0.0969907	225	0	1275	1500			8380	0.0969907	74	0	419	493			8380	0.0969907	119	0	680	799			8380	0.0969907	122	0	696	818			8380	0.0969907	0	0	61	61
8390	0.0971065	225	0	1275	1500			8390	0.0971065	225	0	1275	1500			8390	0.0971065	74	0	421	495			8390	0.0971065	120	0	681	801			8390	0.0971065	123	0	697	820			8390	0.0971065	0	0	62	62
8400	0.0972222	225	0	1275	1500			8400	0.0972222	225	0	1275	1500			8400	0.0972222	75	0	424	499			8400	0.0972222	120	0	682	802			8400	0.0972222	123	0	698	821			8400	0.0972222	0	0	62	62
8410	0.097338	225	0	1275	1500			8410	0.097338	225	0	1275	1500			8410	0.097338	75	0	426	501			8410	0.097338	120	0	683	803			8410	0.097338	123	0	699	822			8410	0.097338	0	0	62	62
8420	0.0974537	225	0	1275	1500			8420	0.0974537	225	0	1275	1500			8420	0.0974537	75	0	428	503			8420	0.0974537	120	0	684	804			8420	0.0974537	123	0	700	823			8420	0.0974537	0	0	62	62
8430	0.0975694	225	0	1275	1500			8430	0.0975694	225	0	1275	1500			8430	0.0975694	76	0	430	506			8430	0.0975694	120	0	685	805			8430	0.0975694	123	0	701	824			8430	0.0975694	0	0	62	62
8440	0.0976852	225	0	1275	1500			8440	0.0976852	225	0	1275	1500			8440	0.0976852	76	0	433	509			8440	0.0976852	120	0	686	806			8440	0.0976852	123	0	702	825			8440	0.0976852	0	0	62	62
8450	0.0978009	225	0	1275	1500			8450	0.0978009	225	0	1275	1500			8450	0.0978009	77	0	435	512			8450	0.0978009	121	0	687	808			8450	0.0978009	124	0	703	827			8450	0.0978009	0	0	63	63
8460	0.0979167	225	0	1275	1500			8460	0.0979167	225	0	1275	1500			8460	0.0979167	77	0	437	514			8460	0.0979167	121	0	688	809			8460	0.0979167	124	0	704	828			8460	0.0979167	0	0	63	63
8470	0.0980324	225	0	1275	1500			8470	0.0980324	225	0	1275	1500			8470	0.0980324	77	0	440	517			8470	0.0980324	121	0	689	810			8470	0.0980324	124	0	705	829			8470	0.0980324	0	0	63	63
8480	0.0981481	225	0	1275	1500			8480	0.0981481	225	0	1275	1500			8480	0.0981481	78	0	442	520			8480	0.0981481	121	0	690	811			8480	0.0981481	124	0	706	830			8480	0.0981482	0	0	63	63
8490	0.0982639	225	0	1275	1500			8490	0.0982639	225	0	1275	1500			8490	0.0982639	78	0	444	522			8490	0.0982639	121	0	691	812			8490	0.0982639	124	0	707	831			8490	0.0982639	0	0	63	63
8500	0.0983796	225	0	1275	1500			8500	0.0983796	225	0	1275	1500			8500	0.0983796	79	0	447	526			8500	0.0983796	121	0	692	813			8500	0.0983796	124	0	709	833			8500	0.0983796	0	0	63	63
8510	0.0984954	225	0	1275	1500			8510	0.0984954	225	0	1275	1500			8510	0.0984954	79	0	449	528			8510	0.0984954	122	0	693	815			8510	0.0984954	125	0	710	835			8510	0.0984954	0	0	64	64
8520	0.0986111	225	0	1275	1500			8520	0.0986111	225	0	1275	1500			8520	0.0986111	79	0	451	530			8520	0.0986111	122	0	694	816			8520	0.0986111	125	0	711	836			8520	0.0986111	0	0	64	64
8530	0.0987269	225	0	1275	1500			8530	0.0987269	225	0	1275	1500			8530	0.0987269	80	0	454	534			8530	0.0987269	122	0	696	818			8530	0.0987269	125	0	712	837			8530	0.0987269	0	0	64	64
8540	0.0988426	225	0	1275	1500			8540	0.0988426	225	0	1275	1500			8540	0.0988426	80	0	456	536			8540	0.0988426	122	0	697	819			8540	0.0988426	125	0	713	838			8540	0.0988426	0	0	64	64
8550	0.0989583	225	0	1275	1500			8550	0.0989583	225	0	1275	1500			8550	0.0989583	81	0	458	539			8550	0.0989583	122	0	698	820			8550	0.0989583	125	0	714	839			8550	0.0989583	0	0	64	64
8560	0.0990741	225	0	1275	1500			8560	0.0990741	225	0	1275	1500			8560	0.0990741	81	0	461	542			8560	0.0990741	123	0	699	822			8560	0.0990741	126	0	715	841			8560	0.0990741	0	0	64	64
8570	0.0991898	225	0	1275	1500			8570	0.0991898	225	0	1275	1500			8570	0.0991898	82	0	463	545			8570	0.0991898	123	0	700	823			8570	0.0991898	126	0	716	842			8570	0.0991898	0	0	65	65
8580	0.0993056	225	0	1275	1500			8580	0.0993056	225	0	1275	1500			8580	0.0993056	82	0	465	547			8580	0.0993056	123	0	701	824			8580	0.0993056	126	0	717	843			8580	0.0993056	0	0	65	65
8590	0.0994213	225	0	1275	1500			8590	0.0994213	225	0	1275	1500			8590	0.0994213	82	0	468	550			8590	0.0994213	123	0	702	825			8590	0.0994213	126	0	718	844			8590	0.0994213	0	0	65	65
8600	0.099537	225	0	1275	1500			8600	0.099537	225	0	1275	1500			8600	0.099537	83	0	470	553			8600	0.099537	123	0	703	826			8600	0.099537	126	0	719	845			8600	0.099537	0	0	65	65
8610	0.0996528	225	0	1275	1500			8610	0.0996528	225	0	1275	1500			8610	0.0996528	83	0	472	555			8610	0.0996528	123	0	704	827			8610	0.0996528	126	0	720	846			8610	0.0996528	0	0	65	65
8620	0.0997685	225	0	1275	1500			8620	0.0997685	225	0	1275	1500			8620	0.0997685	84	0	475	559			8620	0.0997685	124	0	705	829			8620	0.0997685	127	0	721	848			8620	0.0997685	0	0	65	65
8630	0.0998843	225	0	1275	1500			8630	0.0998843	225	0	1275	1500			8630	0.0998843	84	0	477	561			8630	0.0998843	124	0	706	830			8630	0.0998843	127	0	722	849			8630	0.0998843	0	0	66	66
8640	0.1	225	0	1275	1500			8640	0.1	225	0	1275	1500			8640	0.1	84	0	479	563			8640	0.1	124	0	707	831			8640	0.1	127	0	723	850			8640	0.1	0	0	66	66
8650	0.100116	225	0	1275	1500			8650	0.100116	225	0	1275	1500			8650	0.100116	85	0	482	567			8650	0.100116	124	0	708	832			8650	0.100116	127	0	724	851			8650	0.100116	0	0	66	66
8660	0.100231	225	0	1275	1500			8660	0.100231	225	0	1275	1500			8660	0.100231	85	0	484	569			8660	0.100231	124	0	709	833			8660	0.100231	127	0	725	852			8660	0.100231	0	0	66	66
8670	0.100347	225	0	1275	1500			8670	0.100347	225	0	1275	1500			8670	0.100347	86	0	486	572			8670	0.100347	125	0	710	835			8670	0.100347	128	0	726	854			8670	0.100347	0	0	66	66
8680	0.100463	225	0	1275	1500			8680	0.100463	225	0	1275	1500			8680	0.100463	86	0	489	575			8680	0.100463	125	0	711	836			8680	0.100463	128	0	727	855			8680	0.100463	0	0	67	67
8690	0.100579	225	0	1275	1500			8690	0.100579	225	0	1275	1500			8690	0.100579	86	0	491	577			8690	0.100579	125	0	712	837			8690	0.100579	128	0	728	856			8690	0.100579	0	0	67	67
8700	0.100694	225	0	1275	1500			8700	0.100694	225	0	1275	1500			8700	0.100694	87	0	493	580			8700	0.100694	125	0	713	838			8700	0.100694	128	0	729	857			8700	0.100694	0	0	67	67
8710	0.10081	225	0	1275	1500			8710	0.10081	225	0	1275	1500			8710	0.10081	87	0	496	583			8710	0.10081	125	0	714	839			8710	0.10081	128	0	730	858			8710	0.10081	0	0	67	67
8720	0.100926	225	0	1275	1500			8720	0.100926	225	0	1275	1500			8720	0.100926	88	0	498	586			8720	0.100926	125	0	715	840			8720	0.100926	128	0	731	859			8720	0.100926	0	0	67	67
8730	0.101042	225	0	1275	1500			8730	0.101042	225	0	1275	1500			8730	0.101042	88	0	500	588			8730	0.101042	126	0	716	842			8730	0.101042	129	0	732	861			8730	0.101042	0	0	67	67
8740	0.101157	225	0	1275	1500			8740	0.101157	225	0	1275	1500			8740	0.101157	89	0	503	592			8740	0.101157	126	0	717	843			8740	0.101157	129	0	733	862			8740	0.101157	0	0	68	68
8750	0.101273	225	0	1275	1500			8750	0.101273	225	0	1275	1500			8750	0.101273	89	0	505	594			8750	0.101273	126	0	718	844			8750	0.101273	129	0	734	863			8750	0.101273	0	0	68	68
8760	0.101389	225	0	1275	1500			8760	0.101389	225	0	1275	1500			8760	0.101389	89	0	507	596			8760	0.101389	126	0	719	845			8760	0.101389	129	0	735	864			8760	0.101389	0	0	68	68
8770	0.101505	225	0	1275	1500			8770	0.101505	225	0	1275	1500			8770	0.101505	90	0	510	600			8770	0.101505	126	0	720	846			8770	0.101505	129	0	736	865			8770	0.101505	0	0	68	68
8780	0.10162	225	0	1275	1500			8780	0.10162	225	0	1275	1500			8780	0.10162	90	0	512	602			8780	0.10162	127	0	722	849			8780	0.10162	130	0	737	867			8780	0.10162	0	0	68	68
8790	0.101736	225	0	1275	1500			8790	0.101736	225	0	1275	1500			8790	0.101736	91	0	514	605			8790	0.101736	127	0	723	850			8790	0.101736	130	0	738	868			8790	0.101736	0	0	69	69
8800	0.101852	225	0	1275	1500			8800	0.101852	225	0	1275	1500			8800	0.101852	91	0	517	608			8800	0.101852	127	0	724	851			8800	0.101852	130	0	739	869			8800	0.101852	0	0	69	69
8810	0.101968	225	0	1275	1500			8810	0.101968	225	0	1275	1500			8810	0.101968	92	0	519	611			8810	0.101968	127	0	725	852			8810	0.101968	130	0	740	870			8810	0.101968	0	0	69	69
8820	0.102083	225	0	1275	1500			8820	0.102083	225	0	1275	1500			8820	0.102083	92	0	521	613			8820	0.102083	127	0	726	853			8820	0.102083	130	0	741	871			8820	0.102083	0	0	69	69
8830	0.102199	225	0	1275	1500			8830	0.102199	225	0	1275	1500			8830	0.102199	92	0	524	616			8830	0.102199	127	0	727	854			8830	0.102199	130	0	742	872			8830	0.102199	0	0	69	69
8840	0.102315	225	0	1275	1500			8840	0.102315	225	0	1275	1500			8840	0.102315	93	0	526	619			8840	0.102315	128	0	728	856			8840	0.102315	131	0	743	874			8840	0.102315	0	0	69	69
8850	0.102431	225	0	1275	1500			8850	0.102431	225	0	1275	1500			8850	0.102431	93	0	528	621			8850	0.102431	128	0	729	857			8850	0.102431	131	0	744	875			8850	0.102431	0	0	70	70
8860	0.102546	225	0	1275	1500			8860	0.102546	225	0	1275	1500			8860	0.102546	94	0	531	625			8860	0.102546	128	0	730	858			8860	0.102546	131	0	745	876			8860	0.102546	0	0	70	70
8870	0.102662	225	0	1275	1500			8870	0.102662	225	0	1275	1500			8870	0.102662	94	0	533	627			8870	0.102662	128	0	731	859			8870	0.102662	131	0	746	877			8870	0.102662	0	0	70	70
8880	0.102778	225	0	1275	1500			8880	0.102778	225	0	1275	1500			8880	0.102778	94	0	535	629			8880	0.102778	128	0	732	860			8880	0.102778	131	0	747	878			8880	0.102778	0	0	70	70
8890	0.102894	225	0	1275	1500			8890	0.102894	225	0	1275	1500			8890	0.102894	95	0	538	633			8890	0.102894	128	0	733	861			8890	0.102894	131	0	748	879			8890	0.102894	0	0	70	70
8900	0.103009	225	0	1275	1500			8900	0.103009	225	0	1275	1500			8900	0.103009	95	0	540	635			8900	0.103009	129	0	734	863			8900	0.103009	132	0	749	881			8900	0.103009	0	0	71	71
8910	0.103125	225	0	1275	1500			8910	0.103125	225	0	1275	1500			8910	0.103125	96	0	542	638			8910	0.103125	129	0	735	864			8910	0.103125	132	0	750	882			8910	0.103125	0	0	71	71
8920	0.103241	225	0	1275	1500			8920	0.103241	225	0	1275	1500			8920	0.103241	96	0	545	641			8920	0.103241	129	0	736	865			8920	0.103241	132	0	751	883			8920	0.103241	0	0	71	71
8930	0.103356	225	0	1275	1500			8930	0.103356	225	0	1275	1500			8930	0.103356	97	0	547	644			8930	0.103356	129	0	737	866			8930	0.103356	132	0	752	884			8930	0.103356	0	0	71	71
8940	0.103472	225	0	1275	1500			8940	0.103472	225	0	1275	1500			8940	0.103472	97	0	549	646			8940	0.103472	129	0	738	867			8940	0.103472	132	0	753	885			8940	0.103472	0	0	71	71
8950	0.103588	225	0	1275	1500			8950	0.103588	225	0	1275	1500			8950	0.103588	97	0	552	649			8950	0.103588	130	0	739	869			8950	0.103588	133	0	754	887			8950	0.103588	0	0	71	71
8960	0.103704	225	0	1275	1500			8960	0.103704	225	0	1275	1500			8960	0.103704	98	0	554	652			8960	0.103704	130	0	740	870			8960	0.103704	133	0	755	888			8960	0.103704	0	0	72	72
8970	0.103819	225	0	1275	1500			8970	0.103819	225	0	1275	1500			8970	0.103819	98	0	556	654			8970	0.103819	130	0	741	871			8970	0.103819	133	0	756	889			8970	0.103819	0	0	72	72
8980	0.103935	225	0	1275	1500			8980	0.103935	225	0	1275	1500			8980	0.103935	99	0	559	658			8980	0.103935	130	0	742	872			8980	0.103935	133	0	757	890			8980	0.103935	0	0	72	72
8990	0.104051	225	0	1275	1500			8990	0.104051	225	0	1275	1500			8990	0.104051	99	0	561	660			8990	0.104051	130	0	743	873			8990	0.104051	133	0	758	891			8990	0.104051	0	0	72	72
9000	0.104167	225	0	1275	1500			9000	0.104167	225	0	1275	1500			9000	0.104167	100	0	564	664			9000	0.104167	131	0	745	876			9000	0.104167	134	0	760	894			9000	0.104167	0	0	72	72
9010	0.104282	225	0	1275	1500			9010	0.104282	225	0	1275	1500			9010	0.104282	100	0	564	664			9010	0.104282	131	0	745	876			9010	0.104282	134	0	760	894			9010	0.104282	0	0	73	73
9020	0.104398	225	0	1275	1500			9020	0.104398	225	0	1275	1500			9020	0.104398	100	0	565	665			9020	0.104398	131	0	746	877			9020	0.104398	134	0	761	895			9020	0.104398	0	0	73	73
9030	0.104514	225	0	1275	1500			9030	0.104514	225	0	1275	1500			9030	0.104514	100	0	566	666			9030	0.104514	131	0	747	878			9030	0.104514	134	0	762	896			9030	0.104514	0	0	73	73
9040	0.10463	225	0	1275	1500			9040	0.10463	225	0	1275	1500			9040	0.10463	100	0	567	667			9040	0.10463	131	0	748	879			9040	0.10463	134	0	763	897			9040	0.10463	0	0	73	73
9050	0.104745	225	0	1275	1500			9050	0.104745	225	0	1275	1500			9050	0.104745	100	0	568	668			9050	0.104745	131	0	749	880			9050	0.104745	134	0	764	898			9050	0.104745	0	0	73	73
9060	0.104861	225	0	1275	1500			9060	0.104861	225	0	1275	1500			9060	0.104861	100	0	569	669			9060	0.104861	132	0	750	882			9060	0.104861	135	0	765	900			9060	0.104861	0	0	73	73
9070	0.104977	225	0	1275	1500			9070	0.104977	225	0	1275	1500			9070	0.104977	101	0	570	671			9070	0.104977	132	0	751	883			9070	0.104977	135	0	766	901			9070	0.104977	0	0	73	73
9080	0.105093	225	0	1275	1500			9080	0.105093	225	0	1275	1500			9080	0.105093	101	0	571	672			9080	0.105093	132	0	752	884			9080	0.105093	135	0	767	902			9080	0.105093	0	0	73	73
9090	0.105208	225	0	1275	1500			9090	0.105208	225	0	1275	1500			9090	0.105208	101	0	572	673			9090	0.105208	132	0	753	885			9090	0.105208	135	0	768	903			9090	0.105208	0	0	73	73
9100	0.105324	225	0	1275	1500			9100	0.105324	225	0	1275	1500			9100	0.105324	101	0	573	674			9100	0.105324	132	0	754	886			9100	0.105324	135	0	769	904			9100	0.105324	0	0	74	74
9110	0.10544	225	0	1275	1500			9110	0.10544	225	0	1275	1500			9110	0.10544	101	0	574	675			9110	0.10544	132	0	755	887			9110	0.10544	135	0	770	905			9110	0.10544	0	0	74	74
9120	0.105556	225	0	1275	1500			9120	0.105556	225	0	1275	1500			9120	0.105556	101	0	575	676			9120	0.105556	133	0	756	889			9120	0.105556	136	0	771	907			9120	0.105556	0	0	74	74
9130	0.105671	225	0	1275	1500			9130	0.105671	225	0	1275	1500			9130	0.105671	102	0	576	678			9130	0.105671	133	0	757	890			9130	0.105671	136	0	772	908			9130	0.105671	0	0	74	74
9140	0.105787	225	0	1275	1500			9140	0.105787	225	0	1275	1500			9140	0.105787	102	0	577	679			9140	0.105787	133	0	758	891			9140	0.105787	136	0	773	909			9140	0.105787	0	0	74	74
9150	0.105903	225	0	1275	1500			9150	0.105903	225	0	1275	1500			9150	0.105903	102	0	578	680			9150	0.105903	133	0	759	892			9150	0.105903	136	0	774	910			9150	0.105903	0	0	74	74
9160	0.106019	225	0	1275	1500			9160	0.106019	225	0	1275	1500			9160	0.106019	102	0	578	680			9160	0.106019	133	0	760	893			9160	0.106019	136	0	775	911			9160	0.106019	0	0	74	74
9170	0.106134	225	0	1275	1500			9170	0.106134	225	0	1275	1500			9170	0.106134	102	0	579	681			9170	0.106134	133	0	761	894			9170	0.106134	136	0	776	912			9170	0.106134	0	0	74	74
9180	0.10625	225	0	1275	1500			9180	0.10625	225	0	1275	1500			9180	0.10625	102	0	580	682			9180	0.10625	134	0	762	896			9180	0.10625	137	0	777	914			9180	0.10625	0	0	75	75
9190	0.106366	225	0	1275	1500			9190	0.106366	225	0	1275	1500			9190	0.106366	103	0	581	684			9190	0.106366	134	0	763	897			9190	0.106366	137	0	778	915			9190	0.106366	0	0	75	75
9200	0.106481	225	0	1275	1500			9200	0.106481	225	0	1275	1500			9200	0.106481	103	0	582	685			9200	0.106481	134	0	764	898			9200	0.106481	137	0	779	916			9200	0.106481	0	0	75	75
9210	0.106597	225	0	1275	1500			9210	0.106597	225	0	1275	1500			9210	0.106597	103	0	583	686			9210	0.106597	134	0	765	899			9210	0.106597	137	0	780	917			9210	0.106597	0	0	75	75
9220	0.106713	225	0	1275	1500			9220	0.106713	225	0	1275	1500			9220	0.106713	103	0	584	687			9220	0.106713	134	0	766	900			9220	0.106713	137	0	781	918			9220	0.106713	0	0	75	75
9230	0.106829	225	0	1275	1500			9230	0.106829	225	0	1275	1500			9230	0.106829	103	0	585	688			9230	0.106829	134	0	767	901			9230	0.106829	137	0	781	918			9230	0.106829	0	0	75	75
9240	0.106944	225	0	1275	1500			9240	0.106944	225	0	1275	1500			9240	0.106944	103	0	586	689			9240	0.106944	135	0	768	903			9240	0.106944	138	0	782	920			9240	0.106944	0	0	75	75
9250	0.10706	225	0	1275	1500			9250	0.10706	225	0	1275	1500			9250	0.10706	103	0	587	690			9250	0.10706	135	0	769	904			9250	0.10706	138	0	783	921			9250	0.10706	0	0	75	75
9260	0.107176	225	0	1275	1500			9260	0.107176	225	0	1275	1500			9260	0.107176	104	0	588	692			9260	0.107176	135	0	770	905			9260	0.107176	138	0	784	922			9260	0.107176	0	0	75	75
9270	0.107292	225	0	1275	1500			9270	0.107292	225	0	1275	1500			9270	0.107292	104	0	589	693			9270	0.107292	135	0	771	906			9270	0.107292	138	0	785	923			9270	0.107292	0	0	76	76
9280	0.107407	225	0	1275	1500			9280	0.107407	225	0	1275	1500			9280	0.107407	104	0	590	694			9280	0.107407	135	0	772	907			9280	0.107407	138	0	786	924			9280	0.107407	0	0	76	76
9290	0.107523	225	0	1275	1500			9290	0.107523	225	0	1275	1500			9290	0.107523	104	0	591	695			9290	0.107523	135	0	773	908			9290	0.107523	138	0	787	925			9290	0.107523	0	0	76	76
9300	0.107639	225	0	1275	1500			9300	0.107639	225	0	1275	1500			9300	0.107639	104	0	592	696			9300	0.107639	136	0	774	910			9300	0.107639	139	0	788	927			9300	0.107639	0	0	76	76
9310	0.107755	225	0	1275	1500			9310	0.107755	225	0	1275	1500			9310	0.107755	104	0	593	697			9310	0.107755	136	0	775	911			9310	0.107755	139	0	789	928			9310	0.107755	0	0	76	76
9320	0.10787	225	0	1275	1500			9320	0.10787	225	0	1275	1500			9320	0.10787	105	0	593	698			9320	0.10787	136	0	776	912			9320	0.10787	139	0	790	929			9320	0.10787	0	0	76	76
9330	0.107986	225	0	1275	1500			9330	0.107986	225	0	1275	1500			9330	0.107986	105	0	594	699			9330	0.107986	136	0	777	913			9330	0.107986	139	0	791	930			9330	0.107986	0	0	76	76
9340	0.108102	225	0	1275	1500			9340	0.108102	225	0	1275	1500			9340	0.108102	105	0	595	700			9340	0.108102	136	0	778	914			9340	0.108102	139	0	792	931			9340	0.108102	0	0	76	76
9350	0.108218	225	0	1275	1500			9350	0.108218	225	0	1275	1500			9350	0.108218	105	0	596	701			9350	0.108218	136	0	779	915			9350	0.108218	139	0	793	932			9350	0.108218	0	0	77	77
9360	0.108333	225	0	1275	1500			9360	0.108333	225	0	1275	1500			9360	0.108333	105	0	597	702			9360	0.108333	137	0	780	917			9360	0.108333	140	0	794	934			9360	0.108333	0	0	77	77
9370	0.108449	225	0	1275	1500			9370	0.108449	225	0	1275	1500			9370	0.108449	105	0	598	703			9370	0.108449	137	0	781	918			9370	0.108449	140	0	795	935			9370	0.108449	0	0	77	77
9380	0.108565	225	0	1275	1500			9380	0.108565	225	0	1275	1500			9380	0.108565	106	0	599	705			9380	0.108565	137	0	782	919			9380	0.108565	140	0	796	936			9380	0.108565	0	0	77	77
9390	0.108681	225	0	1275	1500			9390	0.108681	225	0	1275	1500			9390	0.108681	106	0	600	706			9390	0.108681	137	0	783	920			9390	0.108681	140	0	797	937			9390	0.108681	0	0	77	77
9400	0.108796	225	0	1275	1500			9400	0.108796	225	0	1275	1500			9400	0.108796	106	0	601	707			9400	0.108796	137	0	784	921			9400	0.108796	140	0	798	938			9400	0.108796	0	0	77	77
9410	0.108912	225	0	1275	1500			9410	0.108912	225	0	1275	1500			9410	0.108912	106	0	602	708			9410	0.108912	137	0	785	922			9410	0.108912	140	0	799	939			9410	0.108912	0	0	77	77
9420	0.109028	225	0	1275	1500			9420	0.109028	225	0	1275	1500			9420	0.109028	106	0	603	709			9420	0.109028	138	0	786	924			9420	0.109028	141	0	800	941			9420	0.109028	0	0	77	77
9430	0.109144	225	0	1275	1500			9430	0.109144	225	0	1275	1500			9430	0.109144	106	0	604	710			9430	0.109144	138	0	787	925			9430	0.109144	141	0	801	942			9430	0.109144	0	0	78	78
9440	0.109259	225	0	1275	1500			9440	0.109259	225	0	1275	1500			9440	0.109259	107	0	605	712			9440	0.109259	138	0	788	926			9440	0.109259	141	0	802	943			9440	0.109259	0	0	78	78
9450	0.109375	225	0	1275	1500			9450	0.109375	225	0	1275	1500			9450	0.109375	107	0	606	713			9450	0.109375	138	0	789	927			9450	0.109375	141	0	803	944			9450	0.109375	0	0	78	78
9460	0.109491	225	0	1275	1500			9460	0.109491	225	0	1275	1500			9460	0.109491	107	0	607	714			9460	0.109491	138	0	789	927			9460	0.109491	141	0	804	945			9460	0.109491	0	0	78	78
9470	0.109606	225	0	1275	1500			9470	0.109606	225	0	1275	1500			9470	0.109606	107	0	608	715			9470	0.109606	139	0	790	929			9470	0.109606	141	0	805	946			9470	0.109606	0	0	78	78
9480	0.109722	225	0	1275	1500			9480	0.109722	225	0	1275	1500			9480	0.109722	107	0	609	716			9480	0.109722	139	0	791	930			9480	0.109722	142	0	805	947			9480	0.109722	0	0	78	78
9490	0.109838	225	0	1275	1500			9490	0.109838	225	0	1275	1500			9490	0.109838	107	0	609	716			9490	0.109838	139	0	792	931			9490	0.109838	142	0	806	948			9490	0.109838	0	0	78	78
9500	0.109954	225	0	1275	1500			9500	0.109954	225	0	1275	1500			9500	0.109954	107	0	610	717			9500	0.109954	139	0	793	932			9500	0.109954	142	0	807	949			9500	0.109954	0	0	78	78
9510	0.110069	225	0	1275	1500			9510	0.110069	225	0	1275	1500			9510	0.110069	108	0	611	719			9510	0.110069	139	0	794	933			9510	0.110069	142	0	808	950			9510	0.110069	0	0	78	78
9520	0.110185	225	0	1275	1500			9520	0.110185	225	0	1275	1500			9520	0.110185	108	0	612	720			9520	0.110185	139	0	795	934			9520	0.110185	142	0	809	951			9520	0.110185	0	0	79	79
9530	0.110301	225	0	1275	1500			9530	0.110301	225	0	1275	1500			9530	0.110301	108	0	613	721			9530	0.110301	140	0	796	936			9530	0.110301	142	0	810	952			9530	0.110301	0	0	79	79
9540	0.110417	225	0	1275	1500			9540	0.110417	225	0	1275	1500			9540	0.110417	108	0	614	722			9540	0.110417	140	0	797	937			9540	0.110417	143	0	811	954			9540	0.110417	0	0	79	79
9550	0.110532	225	0	1275	1500			9550	0.110532	225	0	1275	1500			9550	0.110532	108	0	615	723			9550	0.110532	140	0	798	938			9550	0.110532	143	0	812	955			9550	0.110532	0	0	79	79
9560	0.110648	225	0	1275	1500			9560	0.110648	225	0	1275	1500			9560	0.110648	108	0	616	724			9560	0.110648	140	0	799	939			9560	0.110648	143	0	813	956			9560	0.110648	0	0	79	79
9570	0.110764	225	0	1275	1500			9570	0.110764	225	0	1275	1500			9570	0.110764	109	0	617	726			9570	0.110764	140	0	800	940			9570	0.110764	143	0	814	957			9570	0.110764	0	0	79	79
9580	0.11088	225	0	1275	1500			9580	0.11088	225	0	1275	1500			9580	0.11088	109	0	618	727			9580	0.11088	141	0	801	942			9580	0.11088	143	0	815	958			9580	0.11088	0	0	79	79
9590	0.110995	225	0	1275	1500			9590	0.110995	225	0	1275	1500			9590	0.110995	109	0	619	728			9590	0.110995	141	0	802	943			9590	0.110995	144	0	816	960			9590	0.110995	0	0	79	79
9600	0.111111	225	0	1275	1500			9600	0.111111	225	0	1275	1500			9600	0.111111	109	0	620	729			9600	0.111111	141	0	803	944			9600	0.111111	144	0	817	961			9600	0.111111	0	0	80	80
9610	0.111227	225	0	1275	1500			9610	0.111227	225	0	1275	1500			9610	0.111227	109	0	621	730			9610	0.111227	141	0	804	945			9610	0.111227	144	0	818	962			9610	0.111227	0	0	80	80
9620	0.111343	225	0	1275	1500			9620	0.111343	225	0	1275	1500			9620	0.111343	109	0	622	731			9620	0.111343	141	0	805	946			9620	0.111343	144	0	819	963			9620	0.111343	0	0	80	80
9630	0.111458	225	0	1275	1500			9630	0.111458	225	0	1275	1500			9630	0.111458	110	0	623	733			9630	0.111458	141	0	806	947			9630	0.111458	144	0	820	964			9630	0.111458	0	0	80	80
9640	0.111574	225	0	1275	1500			9640	0.111574	225	0	1275	1500			9640	0.111574	110	0	623	733			9640	0.111574	142	0	807	949			9640	0.111574	144	0	821	965			9640	0.111574	0	0	80	80
9650	0.11169	225	0	1275	1500			9650	0.11169	225	0	1275	1500			9650	0.11169	110	0	624	734			9650	0.11169	142	0	808	950			9650	0.11169	145	0	822	967			9650	0.11169	0	0	80	80
9660	0.111806	225	0	1275	1500			9660	0.111806	225	0	1275	1500			9660	0.111806	110	0	625	735			9660	0.111806	142	0	809	951			9660	0.111806	145	0	823	968			9660	0.111806	0	0	80	80
9670	0.111921	225	0	1275	1500			9670	0.111921	225	0	1275	1500			9670	0.111921	110	0	626	736			9670	0.111921	142	0	810	952			9670	0.111921	145	0	824	969			9670	0.111921	0	0	80	80
9680	0.112037	225	0	1275	1500			9680	0.112037	225	0	1275	1500			9680	0.112037	110	0	627	737			9680	0.112037	142	0	811	953			9680	0.112037	145	0	825	970			9680	0.112037	0	0	81	81
9690	0.112153	225	0	1275	1500			9690	0.112153	225	0	1275	1500			9690	0.112153	111	0	628	739			9690	0.112153	143	0	812	955			9690	0.112153	145	0	826	971			9690	0.112153	0	0	81	81
9700	0.112269	225	0	1275	1500			9700	0.112269	225	0	1275	1500			9700	0.112269	111	0	629	740			9700	0.112269	143	0	813	956			9700	0.112269	145	0	827	972			9700	0.112269	0	0	81	81
9710	0.112384	225	0	1275	1500			9710	0.112384	225	0	1275	1500			9710	0.112384	111	0	630	741			9710	0.112384	143	0	814	957			9710	0.112384	146	0	828	974			9710	0.112384	0	0	81	81
9720	0.1125	225	0	1275	1500			9720	0.1125	225	0	1275	1500			9720	0.1125	111	0	631	742			9720	0.1125	143	0	815	958			9720	0.1125	146	0	829	975			9720	0.1125	0	0	81	81
9730	0.112616	225	0	1275	1500			9730	0.112616	225	0	1275	1500			9730	0.112616	111	0	632	743			9730	0.112616	143	0	816	959			9730	0.112616	146	0	830	976			9730	0.112616	0	0	81	81
9740	0.112731	225	0	1275	1500			9740	0.112731	225	0	1275	1500			9740	0.112731	111	0	633	744			9740	0.112731	143	0	817	960			9740	0.112731	146	0	831	977			9740	0.112731	0	0	81	81
9750	0.112847	225	0	1275	1500			9750	0.112847	225	0	1275	1500			9750	0.112847	112	0	634	746			9750	0.112847	144	0	818	962			9750	0.112847	146	0	832	978			9750	0.112847	0	0	81	81
9760	0.112963	225	0	1275	1500			9760	0.112963	225	0	1275	1500			9760	0.112963	112	0	635	747			9760	0.112963	144	0	819	963			9760	0.112963	146	0	833	979			9760	0.112963	0	0	81	81
9770	0.113079	225	0	1275	1500			9770	0.113079	225	0	1275	1500			9770	0.113079	112	0	636	748			9770	0.113079	144	0	820	964			9770	0.113079	147	0	833	980			9770	0.113079	0	0	82	82
9780	0.113194	225	0	1275	1500			9780	0.113194	225	0	1275	1500			9780	0.113194	112	0	637	749			9780	0.113194	144	0	821	965			9780	0.113194	147	0	834	981			9780	0.113194	0	0	82	82
9790	0.11331	225	0	1275	1500			9790	0.11331	225	0	1275	1500			9790	0.11331	112	0	638	750			9790	0.11331	144	0	822	966			9790	0.11331	147	0	835	982			9790	0.11331	0	0	82	82
9800	0.113426	225	0	1275	1500			9800	0.113426	225	0	1275	1500			9800	0.113426	112	0	639	751			9800	0.113426	144	0	823	967			9800	0.113426	147	0	836	983			9800	0.113426	0	0	82	82
9810	0.113542	225	0	1275	1500			9810	0.113542	225	0	1275	1500			9810	0.113542	113	0	639	752			9810	0.113542	145	0	824	969			9810	0.113542	147	0	837	984			9810	0.113542	0	0	82	82
9820	0.113657	225	0	1275	1500			9820	0.113657	225	0	1275	1500			9820	0.113657	113	0	640	753			9820	0.113657	145	0	825	970			9820	0.113657	147	0	838	985			9820	0.113657	0	0	82	82
9830	0.113773	225	0	1275	1500			9830	0.113773	225	0	1275	1500			9830	0.113773	113	0	641	754			9830	0.113773	145	0	826	971			9830	0.113773	148	0	839	987			9830	0.113773	0	0	82	82
9840	0.113889	225	0	1275	1500			9840	0.113889	225	0	1275	1500			9840	0.113889	113	0	642	755			9840	0.113889	145	0	827	972			9840	0.113889	148	0	840	988			9840	0.113889	0	0	82	82
9850	0.114005	225	0	1275	1500			9850	0.114005	225	0	1275	1500			9850	0.114005	113	0	643	756			9850	0.114005	145	0	828	973			9850	0.114005	148	0	841	989			9850	0.114005	0	0	83	83
9860	0.11412	225	0	1275	1500			9860	0.11412	225	0	1275	1500			9860	0.11412	114	0	644	758			9860	0.11412	146	0	829	975			9860	0.11412	148	0	842	990			9860	0.11412	0	0	83	83
9870	0.114236	225	0	1275	1500			9870	0.114236	225	0	1275	1500			9870	0.114236	114	0	645	759			9870	0.114236	146	0	830	976			9870	0.114236	148	0	843	991			9870	0.114236	0	0	83	83
9880	0.114352	225	0	1275	1500			9880	0.114352	225	0	1275	1500			9880	0.114352	114	0	646	760			9880	0.114352	146	0	831	977			9880	0.114352	148	0	844	992			9880	0.114352	0	0	83	83
9890	0.114468	225	0	1275	1500			9890	0.114468	225	0	1275	1500			9890	0.114468	114	0	647	761			9890	0.114468	146	0	832	978			9890	0.114468	149	0	845	994			9890	0.114468	0	0	83	83
9900	0.114583	225	0	1275	1500			9900	0.114583	225	0	1275	1500			9900	0.114583	114	0	648	762			9900	0.114583	146	0	833	979			9900	0.114583	149	0	846	995			9900	0.114583	0	0	83	83
9910	0.114699	225	0	1275	1500			9910	0.114699	225	0	1275	1500			9910	0.114699	114	0	649	763			9910	0.114699	146	0	833	979			9910	0.114699	149	0	847	996			9910	0.114699	0	0	83	83
9920	0.114815	225	0	1275	1500			9920	0.114815	225	0	1275	1500			9920	0.114815	115	0	650	765			9920	0.114815	147	0	834	981			9920	0.114815	149	0	848	997			9920	0.114815	0	0	83	83
9930	0.114931	225	0	1275	1500			9930	0.114931	225	0	1275	1500			9930	0.114931	115	0	651	766			9930	0.114931	147	0	835	982			9930	0.114931	149	0	849	998			9930	0.114931	0	0	84	84
9940	0.115046	225	0	1275	1500			9940	0.115046	225	0	1275	1500			9940	0.115046	115	0	652	767			9940	0.115046	147	0	836	983			9940	0.115046	149	0	850	999			9940	0.115046	0	0	84	84
9950	0.115162	225	0	1275	1500			9950	0.115162	225	0	1275	1500			9950	0.115162	115	0	653	768			9950	0.115162	147	0	837	984			9950	0.115162	150	0	851	1001			9950	0.115162	0	0	84	84
9960	0.115278	225	0	1275	1500			9960	0.115278	225	0	1275	1500			9960	0.115278	115	0	654	769			9960	0.115278	147	0	838	985			9960	0.115278	150	0	852	1002			9960	0.115278	0	0	84	84
9970	0.115394	225	0	1275	1500			9970	0.115394	225	0	1275	1500			9970	0.115394	115	0	655	770			9970	0.115394	148	0	839	987			9970	0.115394	150	0	853	1003			9970	0.115394	0	0	84	84
9980	0.115509	225	0	1275	1500			9980	0.115509	225	0	1275	1500			9980	0.115509	116	0	656	772			9980	0.115509	148	0	840	988			9980	0.115509	150	0	854	1004			9980	0.115509	0	0	84	84
9990	0.115625	225	0	1275	1500			9990	0.115625	225	0	1275	1500			9990	0.115625	116	0	657	773			9990	0.115625	148	0	841	989			9990	0.115625	150	0	855	1005			9990	0.115625	0	0	84	84
10000	0.115741	225	0	1275	1500			10000	0.115741	225	0	1275	1500			10000	0.115741	116	0	658	774			10000	0.115741	148	0	842	990			10000	0.115741	150	0	856	1006			10000	0.115741	0	0	84	84
10010	0.115856	225	0	1275	1500			10010	0.115856	225	0	1275	1500			10010	0.115856	116	0	658	774			10010	0.115856	148	0	843	991			10010	0.115856	151	0	857	1008			10010	0.115856	0	0	84	84
10020	0.115972	225	0	1275	1500			10020	0.115972	225	0	1275	1500			10020	0.115972	116	0	659	775			10020	0.115972	148	0	844	992			10020	0.115972	151	0	858	1009			10020	0.115972	0	0	85	85
10030	0.116088	225	0	1275	1500			10030	0.116088	225	0	1275	1500			10030	0.116088	116	0	660	776			10030	0.116088	149	0	845	994			10030	0.116088	151	0	859	1010			10030	0.116088	0	0	85	85
10040	0.116204	225	0	1275	1500			10040	0.116204	225	0	1275	1500			10040	0.116204	117	0	661	778			10040	0.116204	149	0	846	995			10040	0.116204	151	0	860	1011			10040	0.116204	0	0	85	85
10050	0.116319	225	0	1275	1500			10050	0.116319	225	0	1275	1500			10050	0.116319	117	0	662	779			10050	0.116319	149	0	847	996			10050	0.116319	151	0	861	1012			10050	0.116319	0	0	85	85
10060	0.116435	225	0	1275	1500			10060	0.116435	225	0	1275	1500			10060	0.116435	117	0	663	780			10060	0.116435	149	0	848	997			10060	0.116435	151	0	862	1013			10060	0.116435	0	0	85	85
10070	0.116551	225	0	1275	1500			10070	0.116551	225	0	1275	1500			10070	0.116551	117	0	664	781			10070	0.116551	149	0	849	998			10070	0.116551	152	0	863	1015			10070	0.116551	0	0	85	85
10080	0.116667	225	0	1275	1500			10080	0.116667	225	0	1275	1500			10080	0.116667	117	0	665	782			10080	0.116667	150	0	850	1000			10080	0.116667	152	0	864	1016			10080	0.116667	0	0	85	85
10090	0.116782	225	0	1275	1500			10090	0.116782	225	0	1275	1500			10090	0.116782	117	0	666	783			10090	0.116782	150	0	851	1001			10090	0.116782	152	0	865	1017			10090	0.116782	0	0	85	85
10100	0.116898	225	0	1275	1500			10100	0.116898	225	0	1275	1500			10100	0.116898	118	0	667	785			10100	0.116898	150	0	852	1002			10100	0.116898	152	0	866	1018			10100	0.116898	0	0	86	86
10110	0.117014	225	0	1275	1500			10110	0.117014	225	0	1275	1500			10110	0.117014	118	0	668	786			10110	0.117014	150	0	853	1003			10110	0.117014	152	0	866	1018			10110	0.117014	0	0	86	86
10120	0.11713	225	0	1275	1500			10120	0.11713	225	0	1275	1500			10120	0.11713	118	0	669	787			10120	0.11713	150	0	854	1004			10120	0.11713	153	0	867	1020			10120	0.11713	0	0	86	86
10130	0.117245	225	0	1275	1500			10130	0.117245	225	0	1275	1500			10130	0.117245	118	0	670	788			10130	0.117245	150	0	855	1005			10130	0.117245	153	0	868	1021			10130	0.117245	0	0	86	86
10140	0.117361	225	0	1275	1500			10140	0.117361	225	0	1275	1500			10140	0.117361	118	0	671	789			10140	0.117361	151	0	856	1007			10140	0.117361	153	0	869	1022			10140	0.117361	0	0	86	86
10150	0.117477	225	0	1275	1500			10150	0.117477	225	0	1275	1500			10150	0.117477	118	0	672	790			10150	0.117477	151	0	857	1008			10150	0.117477	153	0	870	1023			10150	0.117477	0	0	86	86
10160	0.117593	225	0	1275	1500			10160	0.117593	225	0	1275	1500			10160	0.117593	119	0	673	792			10160	0.117593	151	0	858	1009			10160	0.117593	153	0	871	1024			10160	0.117593	0	0	86	86
10170	0.117708	225	0	1275	1500			10170	0.117708	225	0	1275	1500			10170	0.117708	119	0	674	793			10170	0.117708	151	0	859	1010			10170	0.117708	153	0	872	1025			10170	0.117708	0	0	86	86
10180	0.117824	225	0	1275	1500			10180	0.117824	225	0	1275	1500			10180	0.117824	119	0	675	794			10180	0.117824	151	0	860	1011			10180	0.117824	154	0	873	1027			10180	0.117824	0	0	87	87
10190	0.11794	225	0	1275	1500			10190	0.11794	225	0	1275	1500			10190	0.11794	119	0	676	795			10190	0.11794	152	0	861	1013			10190	0.11794	154	0	874	1028			10190	0.11794	0	0	87	87
10200	0.118056	225	0	1275	1500			10200	0.118056	225	0	1275	1500			10200	0.118056	119	0	677	796			10200	0.118056	152	0	862	1014			10200	0.118056	154	0	875	1029			10200	0.118056	0	0	87	87
10210	0.118171	225	0	1275	1500			10210	0.118171	225	0	1275	1500			10210	0.118171	119	0	677	796			10210	0.118171	152	0	863	1015			10210	0.118171	154	0	876	1030			10210	0.118171	0	0	87	87
10220	0.118287	225	0	1275	1500			10220	0.118287	225	0	1275	1500			10220	0.118287	120	0	678	798			10220	0.118287	152	0	864	1016			10220	0.118287	154	0	877	1031			10220	0.118287	0	0	87	87
10230	0.118403	225	0	1275	1500			10230	0.118403	225	0	1275	1500			10230	0.118403	120	0	679	799			10230	0.118403	152	0	865	1017			10230	0.118403	154	0	878	1032			10230	0.118403	0	0	87	87
10240	0.118519	225	0	1275	1500			10240	0.118519	225	0	1275	1500			10240	0.118519	120	0	680	800			10240	0.118519	152	0	866	1018			10240	0.118519	155	0	879	1034			10240	0.118519	0	0	87	87
10250	0.118634	225	0	1275	1500			10250	0.118634	225	0	1275	1500			10250	0.118634	120	0	681	801			10250	0.118634	153	0	867	1020			10250	0.118634	155	0	880	1035			10250	0.118634	0	0	87	87
10260	0.11875	225	0	1275	1500			10260	0.11875	225	0	1275	1500			10260	0.11875	120	0	682	802			10260	0.11875	153	0	868	1021			10260	0.11875	155	0	881	1036			10260	0.11875	0	0	87	87
10270	0.118866	225	0	1275	1500			10270	0.118866	225	0	1275	1500			10270	0.118866	120	0	683	803			10270	0.118866	153	0	869	1022			10270	0.118866	155	0	882	1037			10270	0.118866	0	0	88	88
10280	0.118981	225	0	1275	1500			10280	0.118981	225	0	1275	1500			10280	0.118981	121	0	684	805			10280	0.118981	153	0	870	1023			10280	0.118981	155	0	883	1038			10280	0.118981	0	0	88	88
10290	0.119097	225	0	1275	1500			10290	0.119097	225	0	1275	1500			10290	0.119097	121	0	685	806			10290	0.119097	153	0	871	1024			10290	0.119097	155	0	884	1039			10290	0.119097	0	0	88	88
10300	0.119213	225	0	1275	1500			10300	0.119213	225	0	1275	1500			10300	0.119213	121	0	686	807			10300	0.119213	153	0	872	1025			10300	0.119213	156	0	885	1041			10300	0.119213	0	0	88	88
10310	0.119329	225	0	1275	1500			10310	0.119329	225	0	1275	1500			10310	0.119329	121	0	687	808			10310	0.119329	154	0	873	1027			10310	0.119329	156	0	886	1042			10310	0.119329	0	0	88	88
10320	0.119444	225	0	1275	1500			10320	0.119444	225	0	1275	1500			10320	0.119444	121	0	688	809			10320	0.119444	154	0	874	1028			10320	0.119444	156	0	887	1043			10320	0.119444	0	0	88	88
10330	0.11956	225	0	1275	1500			10330	0.11956	225	0	1275	1500			10330	0.11956	121	0	689	810			10330	0.11956	154	0	875	1029			10330	0.11956	156	0	888	1044			10330	0.11956	0	0	88	88
10340	0.119676	225	0	1275	1500			10340	0.119676	225	0	1275	1500			10340	0.119676	122	0	690	812			10340	0.119676	154	0	876	1030			10340	0.119676	156	0	889	1045			10340	0.119676	0	0	88	88
10350	0.119792	225	0	1275	1500			10350	0.119792	225	0	1275	1500			10350	0.119792	122	0	691	813			10350	0.119792	154	0	877	1031			10350	0.119792	156	0	890	1046			10350	0.119792	0	0	89	89
10360	0.119907	225	0	1275	1500			10360	0.119907	225	0	1275	1500			10360	0.119907	122	0	692	814			10360	0.119907	155	0	878	1033			10360	0.119907	157	0	891	1048			10360	0.119907	0	0	89	89
10370	0.120023	225	0	1275	1500			10370	0.120023	225	0	1275	1500			10370	0.120023	122	0	693	815			10370	0.120023	155	0	879	1034			10370	0.120023	157	0	892	1049			10370	0.120023	0	0	89	89
10380	0.120139	225	0	1275	1500			10380	0.120139	225	0	1275	1500			10380	0.120139	122	0	694	816			10380	0.120139	155	0	880	1035			10380	0.120139	157	0	893	1050			10380	0.120139	0	0	89	89
10390	0.120255	225	0	1275	1500			10390	0.120255	225	0	1275	1500			10390	0.120255	122	0	694	816			10390	0.120255	155	0	881	1036			10390	0.120255	157	0	894	1051			10390	0.120255	0	0	89	89
10400	0.12037	225	0	1275	1500			10400	0.12037	225	0	1275	1500			10400	0.12037	123	0	695	818			10400	0.12037	155	0	882	1037			10400	0.12037	157	0	895	1052			10400	0.12037	0	0	89	89
10410	0.120486	225	0	1275	1500			10410	0.120486	225	0	1275	1500			10410	0.120486	123	0	696	819			10410	0.120486	155	0	883	1038			10410	0.120486	157	0	895	1052			10410	0.120486	0	0	89	89
10420	0.120602	225	0	1275	1500			10420	0.120602	225	0	1275	1500			10420	0.120602	123	0	697	820			10420	0.120602	156	0	884	1040			10420	0.120602	158	0	896	1054			10420	0.120602	0	0	89	89
10430	0.120718	225	0	1275	1500			10430	0.120718	225	0	1275	1500			10430	0.120718	123	0	698	821			10430	0.120718	156	0	885	1041			10430	0.120718	158	0	897	1055			10430	0.120718	0	0	90	90
10440	0.120833	225	0	1275	1500			10440	0.120833	225	0	1275	1500			10440	0.120833	123	0	699	822			10440	0.120833	156	0	886	1042			10440	0.120833	158	0	898	1056			10440	0.120833	0	0	90	90
10450	0.120949	225	0	1275	1500			10450	0.120949	225	0	1275	1500			10450	0.120949	124	0	700	824			10450	0.120949	156	0	887	1043			10450	0.120949	158	0	899	1057			10450	0.120949	0	0	90	90
10460	0.121065	225	0	1275	1500			10460	0.121065	225	0	1275	1500			10460	0.121065	124	0	701	825			10460	0.121065	156	0	888	1044			10460	0.121065	158	0	900	1058			10460	0.121065	0	0	90	90
10470	0.121181	225	0	1275	1500			10470	0.121181	225	0	1275	1500			10470	0.121181	124	0	702	826			10470	0.121181	157	0	889	1046			10470	0.121181	159	0	901	1060			10470	0.121181	0	0	90	90
10480	0.121296	225	0	1275	1500			10480	0.121296	225	0	1275	1500			10480	0.121296	124	0	703	827			10480	0.121296	157	0	890	1047			10480	0.121296	159	0	902	1061			10480	0.121296	0	0	90	90
10490	0.121412	225	0	1275	1500			10490	0.121412	225	0	1275	1500			10490	0.121412	124	0	704	828			10490	0.121412	157	0	891	1048			10490	0.121412	159	0	903	1062			10490	0.121412	0	0	90	90
10500	0.121528	225	0	1275	1500			10500	0.121528	225	0	1275	1500			10500	0.121528	124	0	705	829			10500	0.121528	157	0	892	1049			10500	0.121528	159	0	904	1063			10500	0.121528	0	0	90	90
10510	0.121644	225	0	1275	1500			10510	0.121644	225	0	1275	1500			10510	0.121644	125	0	706	831			10510	0.121644	157	0	893	1050			10510	0.121644	159	0	905	1064			10510	0.121644	0	0	91	91
10520	0.121759	225	0	1275	1500			10520	0.121759	225	0	1275	1500			10520	0.121759	125	0	707	832			10520	0.121759	157	0	894	1051			10520	0.121759	159	0	906	1065			10520	0.121759	0	0	91	91
10530	0.121875	225	0	1275	1500			10530	0.121875	225	0	1275	1500			10530	0.121875	125	0	708	833			10530	0.121875	158	0	895	1053			10530	0.121875	160	0	907	1067			10530	0.121875	0	0	91	91
10540	0.121991	225	0	1275	1500			10540	0.121991	225	0	1275	1500			10540	0.121991	125	0	709	834			10540	0.121991	158	0	896	1054			10540	0.121991	160	0	908	1068			10540	0.121991	0	0	91	91
10550	0.122106	225	0	1275	1500			10550	0.122106	225	0	1275	1500			10550	0.122106	125	0	710	835			10550	0.122106	158	0	897	1055			10550	0.122106	160	0	909	1069			10550	0.122106	0	0	91	91
10560	0.122222	225	0	1275	1500			10560	0.122222	225	0	1275	1500			10560	0.122222	125	0	711	836			10560	0.122222	158	0	898	1056			10560	0.122222	160	0	910	1070			10560	0.122222	0	0	91	91
10570	0.122338	225	0	1275	1500			10570	0.122338	225	0	1275	1500			10570	0.122338	126	0	712	838			10570	0.122338	158	0	899	1057			10570	0.122338	160	0	911	1071			10570	0.122338	0	0	91	91
10580	0.122454	225	0	1275	1500			10580	0.122454	225	0	1275	1500			10580	0.122454	126	0	713	839			10580	0.122454	159	0	900	1059			10580	0.122454	161	0	912	1073			10580	0.122454	0	0	92	92
10590	0.122569	225	0	1275	1500			10590	0.122569	225	0	1275	1500			10590	0.122569	126	0	713	839			10590	0.122569	159	0	901	1060			10590	0.122569	161	0	913	1074			10590	0.122569	0	0	92	92
10600	0.122685	225	0	1275	1500			10600	0.122685	225	0	1275	1500			10600	0.122685	126	0	714	840			10600	0.122685	159	0	902	1061			10600	0.122685	161	0	914	1075			10600	0.122685	0	0	92	92
10610	0.122801	225	0	1275	1500			10610	0.122801	225	0	1275	1500			10610	0.122801	126	0	715	841			10610	0.122801	159	0	903	1062			10610	0.122801	161	0	915	1076			10610	0.122801	0	0	92	92
10620	0.122917	225	0	1275	1500			10620	0.122917	225	0	1275	1500			10620	0.122917	126	0	716	842			10620	0.122917	159	0	904	1063			10620	0.122917	161	0	916	1077			10620	0.122917	0	0	92	92
10630	0.123032	225	0	1275	1500			10630	0.123032	225	0	1275	1500			10630	0.123032	127	0	717	844			10630	0.123032	159	0	905	1064			10630	0.123032	161	0	917	1078			10630	0.123032	0	0	92	92
10640	0.123148	225	0	1275	1500			10640	0.123148	225	0	1275	1500			10640	0.123148	127	0	718	845			10640	0.123148	160	0	906	1066			10640	0.123148	162	0	918	1080			10640	0.123148	0	0	92	92
10650	0.123264	225	0	1275	1500			10650	0.123264	225	0	1275	1500			10650	0.123264	127	0	719	846			10650	0.123264	160	0	907	1067			10650	0.123264	162	0	919	1081			10650	0.123264	0	0	92	92
10660	0.12338	225	0	1275	1500			10660	0.12338	225	0	1275	1500			10660	0.12338	127	0	720	847			10660	0.12338	160	0	908	1068			10660	0.12338	162	0	920	1082			10660	0.12338	0	0	93	93
10670	0.123495	225	0	1275	1500			10670	0.123495	225	0	1275	1500			10670	0.123495	127	0	721	848			10670	0.123495	160	0	909	1069			10670	0.123495	162	0	921	1083			10670	0.123495	0	0	93	93
10680	0.123611	225	0	1275	1500			10680	0.123611	225	0	1275	1500			10680	0.123611	127	0	722	849			10680	0.123611	160	0	910	1070			10680	0.123611	162	0	922	1084			10680	0.123611	0	0	93	93
10690	0.123727	225	0	1275	1500			10690	0.123727	225	0	1275	1500			10690	0.123727	128	0	723	851			10690	0.123727	160	0	911	1071			10690	0.123727	163	0	923	1086			10690	0.123727	0	0	93	93
10700	0.123843	225	0	1275	1500			10700	0.123843	225	0	1275	1500			10700	0.123843	128	0	724	852			10700	0.123843	161	0	912	1073			10700	0.123843	163	0	924	1087			10700	0.123843	0	0	93	93
10710	0.123958	225	0	1275	1500			10710	0.123958	225	0	1275	1500			10710	0.123958	128	0	725	853			10710	0.123958	161	0	913	1074			10710	0.123958	163	0	925	1088			10710	0.123958	0	0	93	93
10720	0.124074	225	0	1275	1500			10720	0.124074	225	0	1275	1500			10720	0.124074	128	0	726	854			10720	0.124074	161	0	914	1075			10720	0.124074	163	0	926	1089			10720	0.124074	0	0	93	93
10730	0.12419	225	0	1275	1500			10730	0.12419	225	0	1275	1500			10730	0.12419	128	0	727	855			10730	0.12419	161	0	915	1076			10730	0.12419	163	0	927	1090			10730	0.12419	0	0	93	93
10740	0.124306	225	0	1275	1500			10740	0.124306	225	0	1275	1500			10740	0.124306	128	0	728	856			10740	0.124306	161	0	916	1077			10740	0.124306	163	0	928	1091			10740	0.124306	0	0	94	94
10750	0.124421	225	0	1275	1500			10750	0.124421	225	0	1275	1500			10750	0.124421	129	0	729	858			10750	0.124421	162	0	917	1079			10750	0.124421	164	0	929	1093			10750	0.124421	0	0	94	94
10760	0.124537	225	0	1275	1500			10760	0.124537	225	0	1275	1500			10760	0.124537	129	0	730	859			10760	0.124537	162	0	918	1080			10760	0.124537	164	0	930	1094			10760	0.124537	0	0	94	94
10770	0.124653	225	0	1275	1500			10770	0.124653	225	0	1275	1500			10770	0.124653	129	0	731	860			10770	0.124653	162	0	919	1081			10770	0.124653	164	0	931	1095			10770	0.124653	0	0	94	94
10780	0.124769	225	0	1275	1500			10780	0.124769	225	0	1275	1500			10780	0.124769	129	0	732	861			10780	0.124769	162	0	920	1082			10780	0.124769	164	0	932	1096			10780	0.124769	0	0	94	94
10790	0.124884	225	0	1275	1500			10790	0.124884	225	0	1275	1500			10790	0.124884	129	0	733	862			10790	0.124884	162	0	921	1083			10790	0.124884	164	0	933	1097			10790	0.124884	0	0	94	94
10800	0.125	225	0	1275	1500			10800	0.125	225	0	1275	1500			10800	0.125	130	0	734	864			10800	0.125	163	0	922	1085			10800	0.125	165	0	934	1099			10800	0.125	0	0	94	94
10810	0.125116	225	0	1275	1500			10810	0.125116	225	0	1275	1500			10810	0.125116	130	0	734	864			10810	0.125116	163	0	922	1085			10810	0.125116	165	0	934	1099			10810	0.125116	0	0	95	95
10820	0.125231	225	0	1275	1500			10820	0.125231	225	0	1275	1500			10820	0.125231	130	0	735	865			10820	0.125231	163	0	923	1086			10820	0.125231	165	0	935	1100			10820	0.125231	0	0	97	97
10830	0.125347	225	0	1275	1500			10830	0.125347	225	0	1275	1500			10830	0.125347	130	0	736	866			10830	0.125347	163	0	924	1087			10830	0.125347	165	0	936	1101			10830	0.125347	0	0	99	99
10840	0.125463	225	0	1275	1500			10840	0.125463	225	0	1275	1500			10840	0.125463	130	0	737	867			10840	0.125463	163	0	925	1088			10840	0.125463	165	0	937	1102			10840	0.125463	0	0	101	101
10850	0.125579	225	0	1275	1500			10850	0.125579	225	0	1275	1500			10850	0.125579	130	0	737	867			10850	0.125579	163	0	926	1089			10850	0.125579	165	0	938	1103			10850	0.125579	0	0	104	104
10860	0.125694	225	0	1275	1500			10860	0.125694	225	0	1275	1500			10860	0.125694	130	0	738	868			10860	0.125694	163	0	927	1090			10860	0.125694	165	0	939	1104			10860	0.125694	0	0	106	106
10870	0.12581	225	0	1275	1500			10870	0.12581	225	0	1275	1500			10870	0.12581	130	0	739	869			10870	0.12581	164	0	928	1092			10870	0.12581	166	0	940	1106			10870	0.12581	0	0	108	108
10880	0.125926	225	0	1275	1500			10880	0.125926	225	0	1275	1500			10880	0.125926	131	0	740	871			10880	0.125926	164	0	929	1093			10880	0.125926	166	0	941	1107			10880	0.125926	0	0	111	111
10890	0.126042	225	0	1275	1500			10890	0.126042	225	0	1275	1500			10890	0.126042	131	0	740	871			10890	0.126042	164	0	930	1094			10890	0.126042	166	0	942	1108			10890	0.126042	0	0	113	113
10900	0.126157	225	0	1275	1500			10900	0.126157	225	0	1275	1500			10900	0.126157	131	0	741	872			10900	0.126157	164	0	931	1095			10900	0.126157	166	0	943	1109			10900	0.126157	0	0	116	116
10910	0.126273	225	0	1275	1500			10910	0.126273	225	0	1275	1500			10910	0.126273	131	0	742	873			10910	0.126273	164	0	932	1096			10910	0.126273	166	0	943	1109			10910	0.126273	0	0	118	118
10920	0.126389	225	0	1275	1500			10920	0.126389	225	0	1275	1500			10920	0.126389	131	0	743	874			10920	0.126389	164	0	932	1096			10920	0.126389	166	0	944	1110			10920	0.126389	0	0	120	120
10930	0.126505	225	0	1275	1500			10930	0.126505	225	0	1275	1500			10930	0.126505	131	0	743	874			10930	0.126505	165	0	933	1098			10930	0.126505	167	0	945	1112			10930	0.126505	0	0	123	123
10940	0.12662	225	0	1275	1500			10940	0.12662	225	0	1275	1500			10940	0.12662	131	0	744	875			10940	0.12662	165	0	934	1099			10940	0.12662	167	0	946	1113			10940	0.12662	0	0	125	125
10950	0.126736	225	0	1275	1500			10950	0.126736	225	0	1275	1500			10950	0.126736	131	0	745	876			10950	0.126736	165	0	935	1100			10950	0.126736	167	0	947	1114			10950	0.126736	0	0	127	127
10960	0.126852	225	0	1275	1500			10960	0.126852	225	0	1275	1500			10960	0.126852	132	0	746	878			10960	0.126852	165	0	936	1101			10960	0.126852	167	0	948	1115			10960	0.126852	0	0	130	130
10970	0.126968	225	0	1275	1500			10970	0.126968	225	0	1275	1500			10970	0.126968	132	0	747	879			10970	0.126968	165	0	937	1102			10970	0.126968	167	0	949	1116			10970	0.126968	0	0	132	132
10980	0.127083	225	0	1275	1500			10980	0.127083	225	0	1275	1500			10980	0.127083	132	0	747	879			10980	0.127083	165	0	938	1103			10980	0.127083	167	0	950	1117			10980	0.127083	0	0	134	134
10990	0.127199	225	0	1275	1500			10990	0.127199	225	0	1275	1500			10990	0.127199	132	0	748	880			10990	0.127199	166	0	939	1105			10990	0.127199	168	0	951	1119			10990	0.127199	0	0	137	137
11000	0.127315	225	0	1275	1500			11000	0.127315	225	0	1275	1500			11000	0.127315	132	0	749	881			11000	0.127315	166	0	940	1106			11000	0.127315	168	0	952	1120			11000	0.127315	0	0	139	139
11010	0.127431	225	0	1275	1500			11010	0.127431	225	0	1275	1500			11010	0.127431	132	0	750	882			11010	0.127431	166	0	941	1107			11010	0.127431	168	0	953	1121			11010	0.127431	0	0	141	141
11020	0.127546	225	0	1275	1500			11020	0.127546	225	0	1275	1500			11020	0.127546	132	0	750	882			11020	0.127546	166	0	942	1108			11020	0.127546	168	0	953	1121			11020	0.127546	0	0	144	144
11030	0.127662	225	0	1275	1500			11030	0.127662	225	0	1275	1500			11030	0.127662	132	0	751	883			11030	0.127662	166	0	943	1109			11030	0.127662	168	0	954	1122			11030	0.127662	0	0	146	146
11040	0.127778	225	0	1275	1500			11040	0.127778	225	0	1275	1500			11040	0.127778	133	0	752	885			11040	0.127778	166	0	943	1109			11040	0.127778	168	0	955	1123			11040	0.127778	0	0	149	149
11050	0.127894	225	0	1275	1500			11050	0.127894	225	0	1275	1500			11050	0.127894	133	0	753	886			11050	0.127894	166	0	944	1110			11050	0.127894	168	0	956	1124			11050	0.127894	0	0	151	151
11060	0.128009	225	0	1275	1500			11060	0.128009	225	0	1275	1500			11060	0.128009	133	0	753	886			11060	0.128009	167	0	945	1112			11060	0.128009	169	0	957	1126			11060	0.128009	0	0	153	153
11070	0.128125	225	0	1275	1500			11070	0.128125	225	0	1275	1500			11070	0.128125	133	0	754	887			11070	0.128125	167	0	946	1113			11070	0.128125	169	0	958	1127			11070	0.128125	0	0	156	156
11080	0.128241	225	0	1275	1500			11080	0.128241	225	0	1275	1500			11080	0.128241	133	0	755	888			11080	0.128241	167	0	947	1114			11080	0.128241	169	0	959	1128			11080	0.128241	0	0	158	158
11090	0.128356	225	0	1275	1500			11090	0.128356	225	0	1275	1500			11090	0.128356	133	0	756	889			11090	0.128356	167	0	948	1115			11090	0.128356	169	0	960	1129			11090	0.128356	0	0	160	160
11100	0.128472	225	0	1275	1500			11100	0.128472	225	0	1275	1500			11100	0.128472	133	0	757	890			11100	0.128472	167	0	949	1116			11100	0.128472	169	0	961	1130			11100	0.128472	0	0	163	163
11110	0.128588	225	0	1275	1500			11110	0.128588	225	0	1275	1500			11110	0.128588	134	0	757	891			11110	0.128588	167	0	950	1117			11110	0.128588	169	0	962	1131			11110	0.128588	0	0	165	165
11120	0.128704	225	0	1275	1500			11120	0.128704	225	0	1275	1500			11120	0.128704	134	0	758	892			11120	0.128704	168	0	951	1119			11120	0.128704	170	0	963	1133			11120	0.128704	0	0	167	167
11130	0.128819	225	0	1275	1500			11130	0.128819	225	0	1275	1500			11130	0.128819	134	0	759	893			11130	0.128819	168	0	952	1120			11130	0.128819	170	0	963	1133			11130	0.128819	0	0	170	170
11140	0.128935	225	0	1275	1500			11140	0.128935	225	0	1275	1500			11140	0.128935	134	0	760	894			11140	0.128935	168	0	953	1121			11140	0.128935	170	0	964	1134			11140	0.128935	0	0	172	172
11150	0.129051	225	0	1275	1500			11150	0.129051	225	0	1275	1500			11150	0.129051	134	0	760	894			11150	0.129051	168	0	954	1122			11150	0.129051	170	0	965	1135			11150	0.129051	0	0	175	175
11160	0.129167	225	0	1275	1500			11160	0.129167	225	0	1275	1500			11160	0.129167	134	0	761	895			11160	0.129167	168	0	955	1123			11160	0.129167	170	0	966	1136			11160	0.129167	0	0	177	177
11170	0.129282	225	0	1275	1500			11170	0.129282	225	0	1275	1500			11170	0.129282	134	0	762	896			11170	0.129282	168	0	955	1123			11170	0.129282	170	0	967	1137			11170	0.129282	0	0	179	179
11180	0.129398	225	0	1275	1500			11180	0.129398	225	0	1275	1500			11180	0.129398	134	0	763	897			11180	0.129398	169	0	956	1125			11180	0.129398	171	0	968	1139			11180	0.129398	0	0	182	182
11190	0.129514	225	0	1275	1500			11190	0.129514	225	0	1275	1500			11190	0.129514	135	0	764	899			11190	0.129514	169	0	957	1126			11190	0.129514	171	0	969	1140			11190	0.129514	0	0	184	184
11200	0.12963	225	0	1275	1500			11200	0.12963	225	0	1275	1500			11200	0.12963	135	0	764	899			11200	0.12963	169	0	958	1127			11200	0.12963	171	0	970	1141			11200	0.12963	0	0	186	186
11210	0.129745	225	0	1275	1500			11210	0.129745	225	0	1275	1500			11210	0.129745	135	0	765	900			11210	0.129745	169	0	959	1128			11210	0.129745	171	0	971	1142			11210	0.129745	20	0	189	209
11220	0.129861	225	0	1275	1500			11220	0.129861	225	0	1275	1500			11220	0.129861	135	0	766	901			11220	0.129861	169	0	960	1129			11220	0.129861	171	0	972	1143			11220	0.129861	20	0	191	211
11230	0.129977	225	0	1275	1500			11230	0.129977	225	0	1275	1500			11230	0.129977	135	0	767	902			11230	0.129977	169	0	961	1130			11230	0.129977	171	0	973	1144			11230	0.129977	21	0	193	214
11240	0.130093	225	0	1275	1500			11240	0.130093	225	0	1275	1500			11240	0.130093	135	0	767	902			11240	0.130093	170	0	962	1132			11240	0.130093	172	0	973	1145			11240	0.130093	21	0	196	217
11250	0.130208	225	0	1275	1500			11250	0.130208	225	0	1275	1500			11250	0.130208	135	0	768	903			11250	0.130208	170	0	963	1133			11250	0.130208	172	0	974	1146			11250	0.130208	22	0	198	220
11260	0.130324	225	0	1275	1500			11260	0.130324	225	0	1275	1500			11260	0.130324	135	0	769	904			11260	0.130324	170	0	964	1134			11260	0.130324	172	0	975	1147			11260	0.130324	22	0	200	222
11270	0.13044	225	0	1275	1500			11270	0.13044	225	0	1275	1500			11270	0.13044	136	0	770	906			11270	0.13044	170	0	965	1135			11270	0.13044	172	0	976	1148			11270	0.13044	23	0	203	226
11280	0.130556	225	0	1275	1500			11280	0.130556	225	0	1275	1500			11280	0.130556	136	0	771	907			11280	0.130556	170	0	966	1136			11280	0.130556	172	0	977	1149			11280	0.130556	23	0	205	228
11290	0.130671	225	0	1275	1500			11290	0.130671	225	0	1275	1500			11290	0.130671	136	0	771	907			11290	0.130671	170	0	966	1136			11290	0.130671	172	0	978	1150			11290	0.130671	24	0	208	232
11300	0.130787	225	0	1275	1500			11300	0.130787	225	0	1275	1500			11300	0.130787	136	0	772	908			11300	0.130787	170	0	967	1137			11300	0.130787	172	0	979	1151			11300	0.130787	24	0	210	234
11310	0.130903	225	0	1275	1500			11310	0.130903	225	0	1275	1500			11310	0.130903	136	0	773	909			11310	0.130903	171	0	968	1139			11310	0.130903	173	0	980	1153			11310	0.130903	25	0	212	237
11320	0.131019	225	0	1275	1500			11320	0.131019	225	0	1275	1500			11320	0.131019	136	0	774	910			11320	0.131019	171	0	969	1140			11320	0.131019	173	0	981	1154			11320	0.131019	25	0	215	240
11330	0.131134	225	0	1275	1500			11330	0.131134	225	0	1275	1500			11330	0.131134	136	0	774	910			11330	0.131134	171	0	970	1141			11330	0.131134	173	0	982	1155			11330	0.131134	26	0	217	243
11340	0.13125	225	0	1275	1500			11340	0.13125	225	0	1275	1500			11340	0.13125	137	0	775	912			11340	0.13125	171	0	971	1142			11340	0.13125	173	0	983	1156			11340	0.13125	26	0	219	245
11350	0.131366	225	0	1275	1500			11350	0.131366	225	0	1275	1500			11350	0.131366	137	0	776	913			11350	0.131366	171	0	972	1143			11350	0.131366	173	0	984	1157			11350	0.131366	27	0	222	249
11360	0.131481	225	0	1275	1500			11360	0.131481	225	0	1275	1500			11360	0.131481	137	0	777	914			11360	0.131481	171	0	973	1144			11360	0.131481	173	0	984	1157			11360	0.131481	27	0	224	251
11370	0.131597	225	0	1275	1500			11370	0.131597	225	0	1275	1500			11370	0.131597	137	0	778	915			11370	0.131597	172	0	974	1146			11370	0.131597	174	0	985	1159			11370	0.131597	28	0	226	254
11380	0.131713	225	0	1275	1500			11380	0.131713	225	0	1275	1500			11380	0.131713	137	0	778	915			11380	0.131713	172	0	975	1147			11380	0.131713	174	0	986	1160			11380	0.131713	29	0	229	258
11390	0.131829	225	0	1275	1500			11390	0.131829	225	0	1275	1500			11390	0.131829	137	0	779	916			11390	0.131829	172	0	976	1148			11390	0.131829	174	0	987	1161			11390	0.131829	29	0	231	260
11400	0.131944	225	0	1275	1500			11400	0.131944	225	0	1275	1500			11400	0.131944	137	0	780	917			11400	0.131944	172	0	977	1149			11400	0.131944	174	0	988	1162			11400	0.131944	30	0	234	264
11410	0.13206	225	0	1275	1500			11410	0.13206	225	0	1275	1500			11410	0.13206	137	0	781	918			11410	0.13206	172	0	977	1149			11410	0.13206	174	0	989	1163			11410	0.13206	30	0	236	266
11420	0.132176	225	0	1275	1500			11420	0.132176	225	0	1275	1500			11420	0.132176	138	0	781	919			11420	0.132176	172	0	978	1150			11420	0.132176	174	0	990	1164			11420	0.132176	31	0	238	269
11430	0.132292	225	0	1275	1500			11430	0.132292	225	0	1275	1500			11430	0.132292	138	0	782	920			11430	0.132292	173	0	979	1152			11430	0.132292	175	0	991	1166			11430	0.132292	31	0	240	271
11440	0.132407	225	0	1275	1500			11440	0.132407	225	0	1275	1500			11440	0.132407	138	0	783	921			11440	0.132407	173	0	980	1153			11440	0.132407	175	0	992	1167			11440	0.132407	32	0	243	275
11450	0.132523	225	0	1275	1500			11450	0.132523	225	0	1275	1500			11450	0.132523	138	0	784	922			11450	0.132523	173	0	981	1154			11450	0.132523	175	0	993	1168			11450	0.132523	32	0	245	277
11460	0.132639	225	0	1275	1500			11460	0.132639	225	0	1275	1500			11460	0.132639	138	0	785	923			11460	0.132639	173	0	982	1155			11460	0.132639	175	0	994	1169			11460	0.132639	33	0	247	280
11470	0.132755	225	0	1275	1500			11470	0.132755	225	0	1275	1500			11470	0.132755	138	0	785	923			11470	0.132755	173	0	983	1156			11470	0.132755	175	0	994	1169			11470	0.132755	33	0	250	283
11480	0.13287	225	0	1275	1500			11480	0.13287	225	0	1275	1500			11480	0.13287	138	0	786	924			11480	0.13287	173	0	984	1157			11480	0.13287	175	0	995	1170			11480	0.13287	34	0	252	286
11490	0.132986	225	0	1275	1500			11490	0.132986	225	0	1275	1500			11490	0.132986	138	0	787	925			11490	0.132986	174	0	985	1159			11490	0.132986	176	0	996	1172			11490	0.132986	34	0	255	289
11500	0.133102	225	0	1275	1500			11500	0.133102	225	0	1275	1500			11500	0.133102	139	0	788	927			11500	0.133102	174	0	986	1160			11500	0.133102	176	0	997	1173			11500	0.133102	35	0	257	292
11510	0.133218	225	0	1275	1500			11510	0.133218	225	0	1275	1500			11510	0.133218	139	0	788	927			11510	0.133218	174	0	987	1161			11510	0.133218	176	0	998	1174			11510	0.133218	35	0	259	294
11520	0.133333	225	0	1275	1500			11520	0.133333	225	0	1275	1500			11520	0.133333	139	0	789	928			11520	0.133333	174	0	988	1162			11520	0.133333	176	0	999	1175			11520	0.133333	36	0	262	298
11530	0.133449	225	0	1275	1500			11530	0.133449	225	0	1275	1500			11530	0.133449	139	0	790	929			11530	0.133449	174	0	988	1162			11530	0.133449	176	0	1000	1176			11530	0.133449	36	0	264	300
11540	0.133565	225	0	1275	1500			11540	0.133565	225	0	1275	1500			11540	0.133565	139	0	791	930			11540	0.133565	174	0	989	1163			11540	0.133565	176	0	1001	1177			11540	0.133565	37	0	266	303
11550	0.133681	225	0	1275	1500			11550	0.133681	225	0	1275	1500			11550	0.133681	139	0	792	931			11550	0.133681	174	0	990	1164			11550	0.133681	176	0	1002	1178			11550	0.133681	37	0	269	306
11560	0.133796	225	0	1275	1500			11560	0.133796	225	0	1275	1500			11560	0.133796	139	0	792	931			11560	0.133796	175	0	991	1166			11560	0.133796	177	0	1003	1180			11560	0.133796	38	0	271	309
11570	0.133912	225	0	1275	1500			11570	0.133912	225	0	1275	1500			11570	0.133912	139	0	793	932			11570	0.133912	175	0	992	1167			11570	0.133912	177	0	1004	1181			11570	0.133912	38	0	273	311
11580	0.134028	225	0	1275	1500			11580	0.134028	225	0	1275	1500			11580	0.134028	140	0	794	934			11580	0.134028	175	0	993	1168			11580	0.134028	177	0	1005	1182			11580	0.134028	39	0	276	315
11590	0.134144	225	0	1275	1500			11590	0.134144	225	0	1275	1500			11590	0.134144	140	0	795	935			11590	0.134144	175	0	994	1169			11590	0.134144	177	0	1005	1182			11590	0.134144	39	0	278	317
11600	0.134259	225	0	1275	1500			11600	0.134259	225	0	1275	1500			11600	0.134259	140	0	795	935			11600	0.134259	175	0	995	1170			11600	0.134259	177	0	1006	1183			11600	0.134259	40	0	280	320
11610	0.134375	225	0	1275	1500			11610	0.134375	225	0	1275	1500			11610	0.134375	140	0	796	936			11610	0.134375	175	0	996	1171			11610	0.134375	177	0	1007	1184			11610	0.134375	40	0	283	323
11620	0.134491	225	0	1275	1500			11620	0.134491	225	0	1275	1500			11620	0.134491	140	0	797	937			11620	0.134491	176	0	997	1173			11620	0.134491	178	0	1008	1186			11620	0.134491	41	0	285	326
11630	0.134606	225	0	1275	1500			11630	0.134606	225	0	1275	1500			11630	0.134606	140	0	798	938			11630	0.134606	176	0	998	1174			11630	0.134606	178	0	1009	1187			11630	0.134606	41	0	288	329
11640	0.134722	225	0	1275	1500			11640	0.134722	225	0	1275	1500			11640	0.134722	140	0	799	939			11640	0.134722	176	0	999	1175			11640	0.134722	178	0	1010	1188			11640	0.134722	42	0	290	332
11650	0.134838	225	0	1275	1500			11650	0.134838	225	0	1275	1500			11650	0.134838	141	0	799	940			11650	0.134838	176	0	1000	1176			11650	0.134838	178	0	1011	1189			11650	0.134838	42	0	292	334
11660	0.134954	225	0	1275	1500			11660	0.134954	225	0	1275	1500			11660	0.134954	141	0	800	941			11660	0.134954	176	0	1000	1176			11660	0.134954	178	0	1012	1190			11660	0.134954	43	0	295	338
11670	0.135069	225	0	1275	1500			11670	0.135069	225	0	1275	1500			11670	0.135069	141	0	801	942			11670	0.135069	176	0	1001	1177			11670	0.135069	178	0	1013	1191			11670	0.135069	43	0	297	340
11680	0.135185	225	0	1275	1500			11680	0.135185	225	0	1275	1500			11680	0.135185	141	0	802	943			11680	0.135185	177	0	1002	1179			11680	0.135185	179	0	1014	1193			11680	0.135185	44	0	299	343
11690	0.135301	225	0	1275	1500			11690	0.135301	225	0	1275	1500			11690	0.135301	141	0	802	943			11690	0.135301	177	0	1003	1180			11690	0.135301	179	0	1015	1194			11690	0.135301	44	0	302	346
11700	0.135417	225	0	1275	1500			11700	0.135417	225	0	1275	1500			11700	0.135417	141	0	803	944			11700	0.135417	177	0	1004	1181			11700	0.135417	179	0	1016	1195			11700	0.135417	45	0	304	349
11710	0.135532	225	0	1275	1500			11710	0.135532	225	0	1275	1500			11710	0.135532	141	0	804	945			11710	0.135532	177	0	1005	1182			11710	0.135532	179	0	1017	1196			11710	0.135532	45	0	306	351
11720	0.135648	225	0	1275	1500			11720	0.135648	225	0	1275	1500			11720	0.135648	141	0	805	946			11720	0.135648	177	0	1006	1183			11720	0.135648	179	0	1017	1196			11720	0.135648	46	0	309	355
11730	0.135764	225	0	1275	1500			11730	0.135764	225	0	1275	1500			11730	0.135764	142	0	806	948			11730	0.135764	177	0	1007	1184			11730	0.135764	179	0	1018	1197			11730	0.135764	46	0	311	357
11740	0.13588	225	0	1275	1500			11740	0.13588	225	0	1275	1500			11740	0.13588	142	0	806	948			11740	0.13588	178	0	1008	1186			11740	0.13588	180	0	1019	1199			11740	0.13588	47	0	314	361
11750	0.135995	225	0	1275	1500			11750	0.135995	225	0	1275	1500			11750	0.135995	142	0	807	949			11750	0.135995	178	0	1009	1187			11750	0.135995	180	0	1020	1200			11750	0.135995	47	0	316	363
11760	0.136111	225	0	1275	1500			11760	0.136111	225	0	1275	1500			11760	0.136111	142	0	808	950			11760	0.136111	178	0	1010	1188			11760	0.136111	180	0	1021	1201			11760	0.136111	48	0	318	366
11770	0.136227	225	0	1275	1500			11770	0.136227	225	0	1275	1500			11770	0.136227	142	0	809	951			11770	0.136227	178	0	1011	1189			11770	0.136227	180	0	1022	1202			11770	0.136227	48	0	321	369
11780	0.136343	225	0	1275	1500			11780	0.136343	225	0	1275	1500			11780	0.136343	142	0	809	951			11780	0.136343	178	0	1011	1189			11780	0.136343	180	0	1023	1203			11780	0.136343	49	0	323	372
11790	0.136458	225	0	1275	1500			11790	0.136458	225	0	1275	1500			11790	0.136458	142	0	810	952			11790	0.136458	178	0	1012	1190			11790	0.136458	180	0	1024	1204			11790	0.136458	49	0	325	374
11800	0.136574	225	0	1275	1500			11800	0.136574	225	0	1275	1500			11800	0.136574	142	0	811	953			11800	0.136574	178	0	1013	1191			11800	0.136574	180	0	1025	1205			11800	0.136574	50	0	328	378
11810	0.13669	225	0	1275	1500			11810	0.13669	225	0	1275	1500			11810	0.13669	143	0	812	955			11810	0.13669	179	0	1014	1193			11810	0.13669	181	0	1026	1207			11810	0.13669	50	0	330	380
11820	0.136806	225	0	1275	1500			11820	0.136806	225	0	1275	1500			11820	0.136806	143	0	813	956			11820	0.136806	179	0	1015	1194			11820	0.136806	181	0	1027	1208			11820	0.136806	51	0	332	383
11830	0.136921	225	0	1275	1500			11830	0.136921	225	0	1275	1500			11830	0.136921	143	0	813	956			11830	0.136921	179	0	1016	1195			11830	0.136921	181	0	1028	1209			11830	0.136921	51	0	335	386
11840	0.137037	225	0	1275	1500			11840	0.137037	225	0	1275	1500			11840	0.137037	143	0	814	957			11840	0.137037	179	0	1017	1196			11840	0.137037	181	0	1028	1209			11840	0.137037	52	0	337	389
11850	0.137153	225	0	1275	1500			11850	0.137153	225	0	1275	1500			11850	0.137153	143	0	815	958			11850	0.137153	179	0	1018	1197			11850	0.137153	181	0	1029	1210			11850	0.137153	52	0	339	391
11860	0.137269	225	0	1275	1500			11860	0.137269	225	0	1275	1500			11860	0.137269	143	0	816	959			11860	0.137269	179	0	1019	1198			11860	0.137269	181	0	1030	1211			11860	0.137269	53	0	342	395
11870	0.137384	225	0	1275	1500			11870	0.137384	225	0	1275	1500			11870	0.137384	143	0	816	959			11870	0.137384	180	0	1020	1200			11870	0.137384	182	0	1031	1213			11870	0.137384	53	0	344	397
11880	0.1375	225	0	1275	1500			11880	0.1375	225	0	1275	1500			11880	0.1375	144	0	817	961			11880	0.1375	180	0	1021	1201			11880	0.1375	182	0	1032	1214			11880	0.1375	54	0	347	401
11890	0.137616	225	0	1275	1500			11890	0.137616	225	0	1275	1500			11890	0.137616	144	0	818	962			11890	0.137616	180	0	1022	1202			11890	0.137616	182	0	1033	1215			11890	0.137616	54	0	349	403
11900	0.137731	225	0	1275	1500			11900	0.137731	225	0	1275	1500			11900	0.137731	144	0	819	963			11900	0.137731	180	0	1023	1203			11900	0.137731	182	0	1034	1216			11900	0.137731	55	0	351	406
11910	0.137847	225	0	1275	1500			11910	0.137847	225	0	1275	1500			11910	0.137847	144	0	820	964			11910	0.137847	180	0	1023	1203			11910	0.137847	182	0	1035	1217			11910	0.137847	55	0	354	409
11920	0.137963	225	0	1275	1500			11920	0.137963	225	0	1275	1500			11920	0.137963	144	0	820	964			11920	0.137963	180	0	1024	1204			11920	0.137963	182	0	1036	1218			11920	0.137963	56	0	356	412
11930	0.138079	225	0	1275	1500			11930	0.138079	225	0	1275	1500			11930	0.138079	144	0	821	965			11930	0.138079	181	0	1025	1206			11930	0.138079	183	0	1037	1220			11930	0.138079	57	0	358	415
11940	0.138194	225	0	1275	1500			11940	0.138194	225	0	1275	1500			11940	0.138194	144	0	822	966			11940	0.138194	181	0	1026	1207			11940	0.138194	183	0	1038	1221			11940	0.138194	57	0	361	418
11950	0.13831	225	0	1275	1500			11950	0.13831	225	0	1275	1500			11950	0.13831	144	0	823	967			11950	0.13831	181	0	1027	1208			11950	0.13831	183	0	1039	1222			11950	0.13831	58	0	363	421
11960	0.138426	225	0	1275	1500			11960	0.138426	225	0	1275	1500			11960	0.138426	145	0	824	969			11960	0.138426	181	0	1028	1209			11960	0.138426	183	0	1040	1223			11960	0.138426	58	0	365	423
11970	0.138542	225	0	1275	1500			11970	0.138542	225	0	1275	1500			11970	0.138542	145	0	824	969			11970	0.138542	181	0	1029	1210			11970	0.138542	183	0	1040	1223			11970	0.138542	59	0	368	427
11980	0.138657	225	0	1275	1500			11980	0.138657	225	0	1275	1500			11980	0.138657	145	0	825	970			11980	0.138657	181	0	1030	1211			11980	0.138657	183	0	1041	1224			11980	0.138657	59	0	370	429
11990	0.138773	225	0	1275	1500			11990	0.138773	225	0	1275	1500			11990	0.138773	145	0	826	971			11990	0.138773	182	0	1031	1213			11990	0.138773	184	0	1042	1226			11990	0.138773	60	0	373	433
12000	0.138889	225	0	1275	1500			12000	0.138889	225	0	1275	1500			12000	0.138889	145	0	827	972			12000	0.138889	182	0	1032	1214			12000	0.138889	184	0	1043	1227			12000	0.138889	60	0	375	435
12010	0.139005	225	0	1275	1500			12010	0.139005	225	0	1275	1500			12010	0.139005	145	0	827	972			12010	0.139005	182	0	1033	1215			12010	0.139005	184	0	1044	1228			12010	0.139005	61	0	377	438
12020	0.13912	225	0	1275	1500			12020	0.13912	225	0	1275	1500			12020	0.13912	145	0	828	973			12020	0.13912	182	0	1033	1215			12020	0.13912	184	0	1045	1229			12020	0.13912	61	0	379	440
12030	0.139236	225	0	1275	1500			12030	0.139236	225	0	1275	1500			12030	0.139236	146	0	829	975			12030	0.139236	182	0	1034	1216			12030	0.139236	184	0	1046	1230			12030	0.139236	62	0	382	444
12040	0.139352	225	0	1275	1500			12040	0.139352	225	0	1275	1500			12040	0.139352	146	0	830	976			12040	0.139352	182	0	1035	1217			12040	0.139352	184	0	1047	1231			12040	0.139352	62	0	384	446
12050	0.139468	225	0	1275	1500			12050	0.139468	225	0	1275	1500			12050	0.139468	146	0	830	976			12050	0.139468	182	0	1036	1218			12050	0.139468	184	0	1048	1232			12050	0.139468	63	0	387	450
12060	0.139583	225	0	1275	1500			12060	0.139583	225	0	1275	1500			12060	0.139583	146	0	831	977			12060	0.139583	183	0	1037	1220			12060	0.139583	185	0	1049	1234			12060	0.139583	63	0	389	452
12070	0.139699	225	0	1275	1500			12070	0.139699	225	0	1275	1500			12070	0.139699	146	0	832	978			12070	0.139699	183	0	1038	1221			12070	0.139699	185	0	1050	1235			12070	0.139699	64	0	391	455
12080	0.139815	225	0	1275	1500			12080	0.139815	225	0	1275	1500			12080	0.139815	146	0	833	979			12080	0.139815	183	0	1039	1222			12080	0.139815	185	0	1050	1235			12080	0.139815	64	0	394	458
12090	0.139931	225	0	1275	1500			12090	0.139931	225	0	1275	1500			12090	0.139931	146	0	834	980			12090	0.139931	183	0	1040	1223			12090	0.139931	185	0	1051	1236			12090	0.139931	65	0	396	461
12100	0.140046	225	0	1275	1500			12100	0.140046	225	0	1275	1500			12100	0.140046	146	0	834	980			12100	0.140046	183	0	1041	1224			12100	0.140046	185	0	1052	1237			12100	0.140046	65	0	398	463
12110	0.140162	225	0	1275	1500			12110	0.140162	225	0	1275	1500			12110	0.140162	147	0	835	982			12110	0.140162	183	0	1042	1225			12110	0.140162	185	0	1053	1238			12110	0.140162	66	0	401	467
12120	0.140278	225	0	1275	1500			12120	0.140278	225	0	1275	1500			12120	0.140278	147	0	836	983			12120	0.140278	184	0	1043	1227			12120	0.140278	186	0	1054	1240			12120	0.140278	66	0	403	469
12130	0.140394	225	0	1275	1500			12130	0.140394	225	0	1275	1500			12130	0.140394	147	0	837	984			12130	0.140394	184	0	1044	1228			12130	0.140394	186	0	1055	1241			12130	0.140394	67	0	406	473
12140	0.140509	225	0	1275	1500			12140	0.140509	225	0	1275	1500			12140	0.140509	147	0	837	984			12140	0.140509	184	0	1045	1229			12140	0.140509	186	0	1056	1242			12140	0.140509	67	0	408	475
12150	0.140625	225	0	1275	1500			12150	0.140625	225	0	1275	1500			12150	0.140625	147	0	838	985			12150	0.140625	184	0	1046	1230			12150	0.140625	186	0	1057	1243			12150	0.140625	68	0	410	478
12160	0.140741	225	0	1275	1500			12160	0.140741	225	0	1275	1500			12160	0.140741	147	0	839	986			12160	0.140741	184	0	1047	1231			12160	0.140741	186	0	1058	1244			12160	0.140741	68	0	413	481
12170	0.140856	225	0	1275	1500			12170	0.140856	225	0	1275	1500			12170	0.140856	147	0	840	987			12170	0.140856	184	0	1047	1231			12170	0.140856	186	0	1059	1245			12170	0.140856	69	0	415	484
12180	0.140972	225	0	1275	1500			12180	0.140972	225	0	1275	1500			12180	0.140972	148	0	841	989			12180	0.140972	185	0	1048	1233			12180	0.140972	187	0	1060	1247			12180	0.140972	69	0	417	486
12190	0.141088	225	0	1275	1500			12190	0.141088	225	0	1275	1500			12190	0.141088	148	0	841	989			12190	0.141088	185	0	1049	1234			12190	0.141088	187	0	1061	1248			12190	0.141088	70	0	420	490
12200	0.141204	225	0	1275	1500			12200	0.141204	225	0	1275	1500			12200	0.141204	148	0	842	990			12200	0.141204	185	0	1050	1235			12200	0.141204	187	0	1062	1249			12200	0.141204	70	0	422	492
12210	0.141319	225	0	1275	1500			12210	0.141319	225	0	1275	1500			12210	0.141319	148	0	843	991			12210	0.141319	185	0	1051	1236			12210	0.141319	187	0	1062	1249			12210	0.141319	71	0	424	495
12220	0.141435	225	0	1275	1500			12220	0.141435	225	0	1275	1500			12220	0.141435	148	0	844	992			12220	0.141435	185	0	1052	1237			12220	0.141435	187	0	1063	1250			12220	0.141435	71	0	427	498
12230	0.141551	225	0	1275	1500			12230	0.141551	225	0	1275	1500			12230	0.141551	148	0	844	992			12230	0.141551	185	0	1053	1238			12230	0.141551	187	0	1064	1251			12230	0.141551	72	0	429	501
12240	0.141667	225	0	1275	1500			12240	0.141667	225	0	1275	1500			12240	0.141667	148	0	845	993			12240	0.141667	185	0	1054	1239			12240	0.141667	187	0	1065	1252			12240	0.141667	72	0	432	504
12250	0.141782	225	0	1275	1500			12250	0.141782	225	0	1275	1500			12250	0.141782	149	0	846	995			12250	0.141782	186	0	1055	1241			12250	0.141782	188	0	1066	1254			12250	0.141782	73	0	434	507
12260	0.141898	225	0	1275	1500			12260	0.141898	225	0	1275	1500			12260	0.141898	149	0	847	996			12260	0.141898	186	0	1056	1242			12260	0.141898	188	0	1067	1255			12260	0.141898	73	0	436	509
12270	0.142014	225	0	1275	1500			12270	0.142014	225	0	1275	1500			12270	0.142014	149	0	848	997			12270	0.142014	186	0	1057	1243			12270	0.142014	188	0	1068	1256			12270	0.142014	74	0	439	513
12280	0.14213	225	0	1275	1500			12280	0.14213	225	0	1275	1500			12280	0.14213	149	0	848	997			12280	0.14213	186	0	1058	1244			12280	0.14213	188	0	1069	1257			12280	0.14213	74	0	441	515
12290	0.142245	225	0	1275	1500			12290	0.142245	225	0	1275	1500			12290	0.142245	149	0	849	998			12290	0.142245	186	0	1059	1245			12290	0.142245	188	0	1070	1258			12290	0.142245	75	0	443	518
12300	0.142361	225	0	1275	1500			12300	0.142361	225	0	1275	1500			12300	0.142361	149	0	850	999			12300	0.142361	186	0	1060	1246			12300	0.142361	188	0	1071	1259			12300	0.142361	75	0	446	521
12310	0.142477	225	0	1275	1500			12310	0.142477	225	0	1275	1500			12310	0.142477	149	0	851	1000			12310	0.142477	187	0	1060	1247			12310	0.142477	189	0	1072	1261			12310	0.142477	76	0	448	524
12320	0.142593	225	0	1275	1500			12320	0.142593	225	0	1275	1500			12320	0.142593	150	0	852	1002			12320	0.142593	187	0	1061	1248			12320	0.142593	189	0	1073	1262			12320	0.142593	76	0	451	527
12330	0.142708	225	0	1275	1500			12330	0.142708	225	0	1275	1500			12330	0.142708	150	0	852	1002			12330	0.142708	187	0	1062	1249			12330	0.142708	189	0	1073	1262			12330	0.142708	77	0	453	530
12340	0.142824	225	0	1275	1500			12340	0.142824	225	0	1275	1500			12340	0.142824	150	0	853	1003			12340	0.142824	187	0	1063	1250			12340	0.142824	189	0	1074	1263			12340	0.142824	77	0	455	532
12350	0.14294	225	0	1275	1500			12350	0.14294	225	0	1275	1500			12350	0.14294	150	0	854	1004			12350	0.14294	187	0	1064	1251			12350	0.14294	189	0	1075	1264			12350	0.14294	78	0	458	536
12360	0.143056	225	0	1275	1500			12360	0.143056	225	0	1275	1500			12360	0.143056	150	0	855	1005			12360	0.143056	187	0	1065	1252			12360	0.143056	189	0	1076	1265			12360	0.143056	79	0	460	539
12370	0.143171	225	0	1275	1500			12370	0.143171	225	0	1275	1500			12370	0.143171	150	0	855	1005			12370	0.143171	188	0	1066	1254			12370	0.143171	190	0	1077	1267			12370	0.143171	79	0	462	541
12380	0.143287	225	0	1275	1500			12380	0.143287	225	0	1275	1500			12380	0.143287	150	0	856	1006			12380	0.143287	188	0	1067	1255			12380	0.143287	190	0	1078	1268			12380	0.143287	80	0	465	545
12390	0.143403	225	0	1275	1500			12390	0.143403	225	0	1275	1500			12390	0.143403	151	0	857	1008			12390	0.143403	188	0	1068	1256			12390	0.143403	190	0	1079	1269			12390	0.143403	80	0	467	547
12400	0.143519	225	0	1275	1500			12400	0.143519	225	0	1275	1500			12400	0.143519	151	0	858	1009			12400	0.143519	188	0	1069	1257			12400	0.143519	190	0	1080	1270			12400	0.143519	81	0	470	551
12410	0.143634	225	0	1275	1500			12410	0.143634	225	0	1275	1500			12410	0.143634	151	0	859	1010			12410	0.143634	188	0	1070	1258			12410	0.143634	190	0	1081	1271			12410	0.143634	81	0	472	553
12420	0.14375	225	0	1275	1500			12420	0.14375	225	0	1275	1500			12420	0.14375	151	0	859	1010			12420	0.14375	188	0	1071	1259			12420	0.14375	190	0	1082	1272			12420	0.14375	82	0	474	556
12430	0.143866	225	0	1275	1500			12430	0.143866	225	0	1275	1500			12430	0.143866	151	0	860	1011			12430	0.143866	189	0	1072	1261			12430	0.143866	191	0	1083	1274			12430	0.143866	82	0	477	559
12440	0.143981	225	0	1275	1500			12440	0.143981	225	0	1275	1500			12440	0.143981	151	0	861	1012			12440	0.143981	189	0	1073	1262			12440	0.143981	191	0	1084	1275			12440	0.143981	83	0	479	562
12450	0.144097	225	0	1275	1500			12450	0.144097	225	0	1275	1500			12450	0.144097	151	0	862	1013			12450	0.144097	189	0	1073	1262			12450	0.144097	191	0	1085	1276			12450	0.144097	83	0	481	564
12460	0.144213	225	0	1275	1500			12460	0.144213	225	0	1275	1500			12460	0.144213	152	0	862	1014			12460	0.144213	189	0	1074	1263			12460	0.144213	191	0	1085	1276			12460	0.144213	84	0	484	568
12470	0.144329	225	0	1275	1500			12470	0.144329	225	0	1275	1500			12470	0.144329	152	0	863	1015			12470	0.144329	189	0	1075	1264			12470	0.144329	191	0	1086	1277			12470	0.144329	84	0	486	570
12480	0.144444	225	0	1275	1500			12480	0.144444	225	0	1275	1500			12480	0.144444	152	0	864	1016			12480	0.144444	189	0	1076	1265			12480	0.144444	191	0	1087	1278			12480	0.144444	85	0	489	574
12490	0.14456	225	0	1275	1500			12490	0.14456	225	0	1275	1500			12490	0.14456	152	0	865	1017			12490	0.14456	190	0	1077	1267			12490	0.14456	192	0	1088	1280			12490	0.14456	85	0	491	576
12500	0.144676	225	0	1275	1500			12500	0.144676	225	0	1275	1500			12500	0.144676	152	0	866	1018			12500	0.144676	190	0	1078	1268			12500	0.144676	192	0	1089	1281			12500	0.144676	86	0	493	579
12510	0.144792	225	0	1275	1500			12510	0.144792	225	0	1275	1500			12510	0.144792	152	0	866	1018			12510	0.144792	190	0	1079	1269			12510	0.144792	192	0	1090	1282			12510	0.144792	86	0	496	582
12520	0.144907	225	0	1275	1500			12520	0.144907	225	0	1275	1500			12520	0.144907	152	0	867	1019			12520	0.144907	190	0	1080	1270			12520	0.144907	192	0	1091	1283			12520	0.144907	87	0	498	585
12530	0.145023	225	0	1275	1500			12530	0.145023	225	0	1275	1500			12530	0.145023	153	0	868	1021			12530	0.145023	190	0	1081	1271			12530	0.145023	192	0	1092	1284			12530	0.145023	87	0	500	587
12540	0.145139	225	0	1275	1500			12540	0.145139	225	0	1275	1500			12540	0.145139	153	0	869	1022			12540	0.145139	190	0	1082	1272			12540	0.145139	192	0	1093	1285			12540	0.145139	88	0	503	591
12550	0.145255	225	0	1275	1500			12550	0.145255	225	0	1275	1500			12550	0.145255	153	0	870	1023			12550	0.145255	191	0	1083	1274			12550	0.145255	193	0	1094	1287			12550	0.145255	88	0	505	593
12560	0.14537	225	0	1275	1500			12560	0.14537	225	0	1275	1500			12560	0.14537	153	0	870	1023			12560	0.14537	191	0	1084	1275			12560	0.14537	193	0	1095	1288			12560	0.14537	89	0	508	597
12570	0.145486	225	0	1275	1500			12570	0.145486	225	0	1275	1500			12570	0.145486	153	0	871	1024			12570	0.145486	191	0	1085	1276			12570	0.145486	193	0	1096	1289			12570	0.145486	89	0	510	599
12580	0.145602	225	0	1275	1500			12580	0.145602	225	0	1275	1500			12580	0.145602	153	0	872	1025			12580	0.145602	191	0	1086	1277			12580	0.145602	193	0	1097	1290			12580	0.145602	90	0	512	602
12590	0.145718	225	0	1275	1500			12590	0.145718	225	0	1275	1500			12590	0.145718	153	0	873	1026			12590	0.145718	191	0	1087	1278			12590	0.145718	193	0	1098	1291			12590	0.145718	90	0	515	605
12600	0.145833	225	0	1275	1500			12600	0.145833	225	0	1275	1500			12600	0.145833	154	0	874	1028			12600	0.145833	192	0	1088	1280			12600	0.145833	194	0	1099	1293			12600	0.145833	91	0	517	608
12610	0.145949	225	0	1275	1500			12610	0.145949	225	0	1275	1500			12610	0.145949	154	0	874	1028			12610	0.145949	192	0	1088	1280			12610	0.145949	194	0	1099	1293			12610	0.145949	92	0	520	612
12620	0.146065	225	0	1275	1500			12620	0.146065	225	0	1275	1500			12620	0.146065	154	0	875	1029			12620	0.146065	192	0	1089	1281			12620	0.146065	194	0	1100	1294			12620	0.146065	92	0	520	612
12630	0.146181	225	0	1275	1500			12630	0.146181	225	0	1275	1500			12630	0.146181	154	0	875	1029			12630	0.146181	192	0	1090	1282			12630	0.146181	194	0	1101	1295			12630	0.146181	92	0	521	613
12640	0.146296	225	0	1275	1500			12640	0.146296	225	0	1275	1500			12640	0.146296	154	0	876	1030			12640	0.146296	192	0	1091	1283			12640	0.146296	194	0	1102	1296			12640	0.146296	92	0	522	614
12650	0.146412	225	0	1275	1500			12650	0.146412	225	0	1275	1500			12650	0.146412	154	0	877	1031			12650	0.146412	192	0	1092	1284			12650	0.146412	194	0	1102	1296			12650	0.146412	92	0	523	615
12660	0.146528	225	0	1275	1500			12660	0.146528	225	0	1275	1500			12660	0.146528	154	0	877	1031			12660	0.146528	192	0	1093	1285			12660	0.146528	194	0	1103	1297			12660	0.146528	92	0	524	616
12670	0.146644	225	0	1275	1500			12670	0.146644	225	0	1275	1500			12670	0.146644	154	0	878	1032			12670	0.146644	193	0	1094	1287			12670	0.146644	194	0	1104	1298			12670	0.146644	93	0	526	619
12680	0.146759	225	0	1275	1500			12680	0.146759	225	0	1275	1500			12680	0.146759	154	0	878	1032			12680	0.146759	193	0	1094	1287			12680	0.146759	195	0	1105	1300			12680	0.146759	93	0	527	620
12690	0.146875	225	0	1275	1500			12690	0.146875	225	0	1275	1500			12690	0.146875	154	0	879	1033			12690	0.146875	193	0	1095	1288			12690	0.146875	195	0	1106	1301			12690	0.146875	93	0	528	621
12700	0.146991	225	0	1275	1500			12700	0.146991	225	0	1275	1500			12700	0.146991	155	0	880	1035			12700	0.146991	193	0	1096	1289			12700	0.146991	195	0	1106	1301			12700	0.146991	93	0	529	622
12710	0.147106	225	0	1275	1500			12710	0.147106	225	0	1275	1500			12710	0.147106	155	0	880	1035			12710	0.147106	193	0	1097	1290			12710	0.147106	195	0	1107	1302			12710	0.147106	93	0	530	623
12720	0.147222	225	0	1275	1500			12720	0.147222	225	0	1275	1500			12720	0.147222	155	0	881	1036			12720	0.147222	193	0	1098	1291			12720	0.147222	195	0	1108	1303			12720	0.147222	93	0	531	624
12730	0.147338	225	0	1275	1500			12730	0.147338	225	0	1275	1500			12730	0.147338	155	0	881	1036			12730	0.147338	193	0	1099	1292			12730	0.147338	195	0	1109	1304			12730	0.147338	94	0	532	626
12740	0.147454	225	0	1275	1500			12740	0.147454	225	0	1275	1500			12740	0.147454	155	0	882	1037			12740	0.147454	194	0	1100	1294			12740	0.147454	195	0	1110	1305			12740	0.147454	94	0	533	627
12750	0.147569	225	0	1275	1500			12750	0.147569	225	0	1275	1500			12750	0.147569	155	0	883	1038			12750	0.147569	194	0	1100	1294			12750	0.147569	196	0	1110	1306			12750	0.147569	94	0	534	628
12760	0.147685	225	0	1275	1500			12760	0.147685	225	0	1275	1500			12760	0.147685	155	0	883	1038			12760	0.147685	194	0	1101	1295			12760	0.147685	196	0	1111	1307			12760	0.147685	94	0	535	629
12770	0.147801	225	0	1275	1500			12770	0.147801	225	0	1275	1500			12770	0.147801	155	0	884	1039			12770	0.147801	194	0	1102	1296			12770	0.147801	196	0	1112	1308			12770	0.147801	94	0	536	630
12780	0.147917	225	0	1275	1500			12780	0.147917	225	0	1275	1500			12780	0.147917	155	0	885	1040			12780	0.147917	194	0	1103	1297			12780	0.147917	196	0	1113	1309			12780	0.147917	94	0	537	631
12790	0.148032	225	0	1275	1500			12790	0.148032	225	0	1275	1500			12790	0.148032	156	0	885	1041			12790	0.148032	194	0	1104	1298			12790	0.148032	196	0	1114	1310			12790	0.148032	95	0	538	633
12800	0.148148	225	0	1275	1500			12800	0.148148	225	0	1275	1500			12800	0.148148	156	0	886	1042			12800	0.148148	194	0	1105	1299			12800	0.148148	196	0	1114	1310			12800	0.148148	95	0	539	634
12810	0.148264	225	0	1275	1500			12810	0.148264	225	0	1275	1500			12810	0.148264	156	0	886	1042			12810	0.148264	195	0	1106	1301			12810	0.148264	196	0	1115	1311			12810	0.148264	95	0	540	635
12820	0.14838	225	0	1275	1500			12820	0.14838	225	0	1275	1500			12820	0.14838	156	0	887	1043			12820	0.14838	195	0	1107	1302			12820	0.14838	197	0	1116	1313			12820	0.14838	95	0	541	636
12830	0.148495	225	0	1275	1500			12830	0.148495	225	0	1275	1500			12830	0.148495	156	0	888	1044			12830	0.148495	195	0	1107	1302			12830	0.148495	197	0	1117	1314			12830	0.148495	95	0	542	637
12840	0.148611	225	0	1275	1500			12840	0.148611	225	0	1275	1500			12840	0.148611	156	0	888	1044			12840	0.148611	195	0	1108	1303			12840	0.148611	197	0	1118	1315			12840	0.148611	95	0	543	638
12850	0.148727	225	0	1275	1500			12850	0.148727	225	0	1275	1500			12850	0.148727	156	0	889	1045			12850	0.148727	195	0	1109	1304			12850	0.148727	197	0	1118	1315			12850	0.148727	96	0	544	640
12860	0.148843	225	0	1275	1500			12860	0.148843	225	0	1275	1500			12860	0.148843	156	0	890	1046			12860	0.148843	195	0	1110	1305			12860	0.148843	197	0	1119	1316			12860	0.148843	96	0	545	641
12870	0.148958	225	0	1275	1500			12870	0.148958	225	0	1275	1500			12870	0.148958	156	0	890	1046			12870	0.148958	196	0	1111	1307			12870	0.148958	197	0	1120	1317			12870	0.148958	96	0	546	642
12880	0.149074	225	0	1275	1500			12880	0.149074	225	0	1275	1500			12880	0.149074	157	0	891	1048			12880	0.149074	196	0	1112	1308			12880	0.149074	197	0	1121	1318			12880	0.149074	96	0	547	643
12890	0.14919	225	0	1275	1500			12890	0.14919	225	0	1275	1500			12890	0.14919	157	0	891	1048			12890	0.14919	196	0	1113	1309			12890	0.14919	198	0	1122	1320			12890	0.14919	96	0	548	644
12900	0.149306	225	0	1275	1500			12900	0.149306	225	0	1275	1500			12900	0.149306	157	0	892	1049			12900	0.149306	196	0	1114	1310			12900	0.149306	198	0	1122	1320			12900	0.149306	96	0	549	645
12910	0.149421	225	0	1275	1500			12910	0.149421	225	0	1275	1500			12910	0.149421	157	0	893	1050			12910	0.149421	196	0	1114	1310			12910	0.149421	198	0	1123	1321			12910	0.149421	97	0	550	647
12920	0.149537	225	0	1275	1500			12920	0.149537	225	0	1275	1500			12920	0.149537	157	0	893	1050			12920	0.149537	196	0	1115	1311			12920	0.149537	198	0	1124	1322			12920	0.149537	97	0	551	648
12930	0.149653	225	0	1275	1500			12930	0.149653	225	0	1275	1500			12930	0.149653	157	0	894	1051			12930	0.149653	196	0	1116	1312			12930	0.149653	198	0	1125	1323			12930	0.149653	97	0	552	649
12940	0.149769	225	0	1275	1500			12940	0.149769	225	0	1275	1500			12940	0.149769	157	0	895	1052			12940	0.149769	197	0	1117	1314			12940	0.149769	198	0	1126	1324			12940	0.149769	97	0	553	650
12950	0.149884	225	0	1275	1500			12950	0.149884	225	0	1275	1500			12950	0.149884	157	0	895	1052			12950	0.149884	197	0	1118	1315			12950	0.149884	198	0	1126	1324			12950	0.149884	97	0	554	651
12960	0.15	225	0	1275	1500			12960	0.15	225	0	1275	1500			12960	0.15	157	0	896	1053			12960	0.15	197	0	1119	1316			12960	0.15	199	0	1127	1326			12960	0.15	97	0	555	652
12970	0.150116	225	0	1275	1500			12970	0.150116	225	0	1275	1500			12970	0.150116	158	0	896	1054			12970	0.150116	197	0	1120	1317			12970	0.150116	199	0	1128	1327			12970	0.150116	98	0	556	654
12980	0.150231	225	0	1275	1500			12980	0.150231	225	0	1275	1500			12980	0.150231	158	0	897	1055			12980	0.150231	197	0	1120	1317			12980	0.150231	199	0	1129	1328			12980	0.150231	98	0	557	655
12990	0.150347	225	0	1275	1500			12990	0.150347	225	0	1275	1500			12990	0.150347	158	0	898	1056			12990	0.150347	197	0	1121	1318			12990	0.150347	199	0	1130	1329			12990	0.150347	98	0	558	656
13000	0.150463	225	0	1275	1500			13000	0.150463	225	0	1275	1500			13000	0.150463	158	0	898	1056			13000	0.150463	197	0	1122	1319			13000	0.150463	199	0	1130	1329			13000	0.150463	98	0	559	657
13010	0.150579	225	0	1275	1500			13010	0.150579	225	0	1275	1500			13010	0.150579	158	0	899	1057			13010	0.150579	198	0	1123	1321			13010	0.150579	199	0	1131	1330			13010	0.150579	98	0	560	658
13020	0.150694	225	0	1275	1500			13020	0.150694	225	0	1275	1500			13020	0.150694	158	0	899	1057			13020	0.150694	198	0	1124	1322			13020	0.150694	199	0	1132	1331			13020	0.150694	98	0	561	659
13030	0.15081	225	0	1275	1500			13030	0.15081	225	0	1275	1500			13030	0.15081	158	0	900	1058			13030	0.15081	198	0	1125	1323			13030	0.15081	200	0	1133	1333			13030	0.15081	99	0	562	661
13040	0.150926	225	0	1275	1500			13040	0.150926	225	0	1275	1500			13040	0.150926	158	0	901	1059			13040	0.150926	198	0	1126	1324			13040	0.150926	200	0	1134	1334			13040	0.150926	99	0	563	662
13050	0.151042	225	0	1275	1500			13050	0.151042	225	0	1275	1500			13050	0.151042	158	0	901	1059			13050	0.151042	198	0	1127	1325			13050	0.151042	200	0	1134	1334			13050	0.151042	99	0	564	663
13060	0.151157	225	0	1275	1500			13060	0.151157	225	0	1275	1500			13060	0.151157	159	0	902	1061			13060	0.151157	198	0	1127	1325			13060	0.151157	200	0	1135	1335			13060	0.151157	99	0	565	664
13070	0.151273	225	0	1275	1500			13070	0.151273	225	0	1275	1500			13070	0.151273	159	0	903	1062			13070	0.151273	199	0	1128	1327			13070	0.151273	200	0	1136	1336			13070	0.151273	99	0	566	665
13080	0.151389	225	0	1275	1500			13080	0.151389	225	0	1275	1500			13080	0.151389	159	0	903	1062			13080	0.151389	199	0	1129	1328			13080	0.151389	200	0	1137	1337			13080	0.151389	100	0	568	668
13090	0.151505	225	0	1275	1500			13090	0.151505	225	0	1275	1500			13090	0.151505	159	0	904	1063			13090	0.151505	199	0	1130	1329			13090	0.151505	200	0	1138	1338			13090	0.151505	100	0	569	669
13100	0.15162	225	0	1275	1500			13100	0.15162	225	0	1275	1500			13100	0.15162	159	0	904	1063			13100	0.15162	199	0	1131	1330			13100	0.15162	200	0	1138	1338			13100	0.15162	100	0	570	670
13110	0.151736	225	0	1275	1500			13110	0.151736	225	0	1275	1500			13110	0.151736	159	0	905	1064			13110	0.151736	199	0	1132	1331			13110	0.151736	201	0	1139	1340			13110	0.151736	100	0	571	671
13120	0.151852	225	0	1275	1500			13120	0.151852	225	0	1275	1500			13120	0.151852	159	0	906	1065			13120	0.151852	199	0	1133	1332			13120	0.151852	201	0	1140	1341			13120	0.151852	100	0	572	672
13130	0.151968	225	0	1275	1500			13130	0.151968	225	0	1275	1500			13130	0.151968	159	0	906	1065			13130	0.151968	199	0	1134	1333			13130	0.151968	201	0	1141	1342			13130	0.151968	100	0	573	673
13140	0.152083	225	0	1275	1500			13140	0.152083	225	0	1275	1500			13140	0.152083	159	0	907	1066			13140	0.152083	200	0	1134	1334			13140	0.152083	201	0	1142	1343			13140	0.152083	101	0	574	675
13150	0.152199	225	0	1275	1500			13150	0.152199	225	0	1275	1500			13150	0.152199	160	0	908	1068			13150	0.152199	200	0	1135	1335			13150	0.152199	201	0	1142	1343			13150	0.152199	101	0	575	676
13160	0.152315	225	0	1275	1500			13160	0.152315	225	0	1275	1500			13160	0.152315	160	0	908	1068			13160	0.152315	200	0	1136	1336			13160	0.152315	201	0	1143	1344			13160	0.152315	101	0	576	677
13170	0.152431	225	0	1275	1500			13170	0.152431	225	0	1275	1500			13170	0.152431	160	0	909	1069			13170	0.152431	200	0	1137	1337			13170	0.152431	201	0	1144	1345			13170	0.152431	101	0	577	678
13180	0.152546	225	0	1275	1500			13180	0.152546	225	0	1275	1500			13180	0.152546	160	0	909	1069			13180	0.152546	200	0	1138	1338			13180	0.152546	202	0	1145	1347			13180	0.152546	101	0	578	679
13190	0.152662	225	0	1275	1500			13190	0.152662	225	0	1275	1500			13190	0.152662	160	0	910	1070			13190	0.152662	200	0	1139	1339			13190	0.152662	202	0	1146	1348			13190	0.152662	102	0	579	681
13200	0.152778	225	0	1275	1500			13200	0.152778	225	0	1275	1500			13200	0.152778	160	0	911	1071			13200	0.152778	200	0	1140	1340			13200	0.152778	202	0	1146	1348			13200	0.152778	102	0	580	682
13210	0.152894	225	0	1275	1500			13210	0.152894	225	0	1275	1500			13210	0.152894	160	0	911	1071			13210	0.152894	201	0	1140	1341			13210	0.152894	202	0	1147	1349			13210	0.152894	102	0	581	683
13220	0.153009	225	0	1275	1500			13220	0.153009	225	0	1275	1500			13220	0.153009	160	0	912	1072			13220	0.153009	201	0	1141	1342			13220	0.153009	202	0	1148	1350			13220	0.153009	102	0	582	684
13230	0.153125	225	0	1275	1500			13230	0.153125	225	0	1275	1500			13230	0.153125	160	0	912	1072			13230	0.153125	201	0	1142	1343			13230	0.153125	202	0	1149	1351			13230	0.153125	102	0	583	685
13240	0.153241	225	0	1275	1500			13240	0.153241	225	0	1275	1500			13240	0.153241	161	0	913	1074			13240	0.153241	201	0	1143	1344			13240	0.153241	202	0	1150	1352			13240	0.153241	102	0	584	686
13250	0.153356	225	0	1275	1500			13250	0.153356	225	0	1275	1500			13250	0.153356	161	0	914	1075			13250	0.153356	201	0	1144	1345			13250	0.153356	203	0	1150	1353			13250	0.153356	103	0	585	688
13260	0.153472	225	0	1275	1500			13260	0.153472	225	0	1275	1500			13260	0.153472	161	0	914	1075			13260	0.153472	201	0	1145	1346			13260	0.153472	203	0	1151	1354			13260	0.153472	103	0	586	689
13270	0.153588	225	0	1275	1500			13270	0.153588	225	0	1275	1500			13270	0.153588	161	0	915	1076			13270	0.153588	202	0	1146	1348			13270	0.153588	203	0	1152	1355			13270	0.153588	103	0	587	690
13280	0.153704	225	0	1275	1500			13280	0.153704	225	0	1275	1500			13280	0.153704	161	0	916	1077			13280	0.153704	202	0	1146	1348			13280	0.153704	203	0	1153	1356			13280	0.153704	103	0	588	691
13290	0.153819	225	0	1275	1500			13290	0.153819	225	0	1275	1500			13290	0.153819	161	0	916	1077			13290	0.153819	202	0	1147	1349			13290	0.153819	203	0	1154	1357			13290	0.153819	103	0	589	692
13300	0.153935	225	0	1275	1500			13300	0.153935	225	0	1275	1500			13300	0.153935	161	0	917	1078			13300	0.153935	202	0	1148	1350			13300	0.153935	203	0	1154	1357			13300	0.153935	104	0	590	694
13310	0.154051	225	0	1275	1500			13310	0.154051	225	0	1275	1500			13310	0.154051	161	0	917	1078			13310	0.154051	202	0	1149	1351			13310	0.154051	203	0	1155	1358			13310	0.154051	104	0	591	695
13320	0.154167	225	0	1275	1500			13320	0.154167	225	0	1275	1500			13320	0.154167	161	0	918	1079			13320	0.154167	202	0	1150	1352			13320	0.154167	204	0	1156	1360			13320	0.154167	104	0	592	696
13330	0.154282	225	0	1275	1500			13330	0.154282	225	0	1275	1500			13330	0.154282	162	0	919	1081			13330	0.154282	202	0	1151	1353			13330	0.154282	204	0	1157	1361			13330	0.154282	104	0	593	697
13340	0.154398	225	0	1275	1500			13340	0.154398	225	0	1275	1500			13340	0.154398	162	0	919	1081			13340	0.154398	203	0	1152	1355			13340	0.154398	204	0	1158	1362			13340	0.154398	104	0	594	698
13350	0.154514	225	0	1275	1500			13350	0.154514	225	0	1275	1500			13350	0.154514	162	0	920	1082			13350	0.154514	203	0	1153	1356			13350	0.154514	204	0	1158	1362			13350	0.154514	104	0	595	699
13360	0.15463	225	0	1275	1500			13360	0.15463	225	0	1275	1500			13360	0.15463	162	0	920	1082			13360	0.15463	203	0	1153	1356			13360	0.15463	204	0	1159	1363			13360	0.15463	105	0	596	701
13370	0.154745	225	0	1275	1500			13370	0.154745	225	0	1275	1500			13370	0.154745	162	0	921	1083			13370	0.154745	203	0	1154	1357			13370	0.154745	204	0	1160	1364			13370	0.154745	105	0	597	702
13380	0.154861	225	0	1275	1500			13380	0.154861	225	0	1275	1500			13380	0.154861	162	0	922	1084			13380	0.154861	203	0	1155	1358			13380	0.154861	204	0	1161	1365			13380	0.154861	105	0	598	703
13390	0.154977	225	0	1275	1500			13390	0.154977	225	0	1275	1500			13390	0.154977	162	0	922	1084			13390	0.154977	203	0	1156	1359			13390	0.154977	205	0	1162	1367			13390	0.154977	105	0	599	704
13400	0.155093	225	0	1275	1500			13400	0.155093	225	0	1275	1500			13400	0.155093	162	0	923	1085			13400	0.155093	204	0	1157	1361			13400	0.155093	205	0	1163	1368			13400	0.155093	105	0	600	705
13410	0.155208	225	0	1275	1500			13410	0.155208	225	0	1275	1500			13410	0.155208	162	0	924	1086			13410	0.155208	204	0	1158	1362			13410	0.155208	205	0	1163	1368			13410	0.155208	105	0	601	706
13420	0.155324	225	0	1275	1500			13420	0.155324	225	0	1275	1500			13420	0.155324	162	0	924	1086			13420	0.155324	204	0	1159	1363			13420	0.155324	205	0	1164	1369			13420	0.155324	106	0	602	708
13430	0.15544	225	0	1275	1500			13430	0.15544	225	0	1275	1500			13430	0.15544	163	0	925	1088			13430	0.15544	204	0	1160	1364			13430	0.15544	205	0	1165	1370			13430	0.15544	106	0	603	709
13440	0.155556	225	0	1275	1500			13440	0.155556	225	0	1275	1500			13440	0.155556	163	0	925	1088			13440	0.155556	204	0	1160	1364			13440	0.155556	205	0	1166	1371			13440	0.155556	106	0	604	710
13450	0.155671	225	0	1275	1500			13450	0.155671	225	0	1275	1500			13450	0.155671	163	0	926	1089			13450	0.155671	204	0	1161	1365			13450	0.155671	205	0	1167	1372			13450	0.155671	106	0	606	712
13460	0.155787	225	0	1275	1500			13460	0.155787	225	0	1275	1500			13460	0.155787	163	0	927	1090			13460	0.155787	204	0	1162	1366			13460	0.155787	206	0	1167	1373			13460	0.155787	106	0	607	713
13470	0.155903	225	0	1275	1500			13470	0.155903	225	0	1275	1500			13470	0.155903	163	0	927	1090			13470	0.155903	205	0	1163	1368			13470	0.155903	206	0	1168	1374			13470	0.155903	107	0	608	715
13480	0.156019	225	0	1275	1500			13480	0.156019	225	0	1275	1500			13480	0.156019	163	0	928	1091			13480	0.156019	205	0	1164	1369			13480	0.156019	206	0	1169	1375			13480	0.156019	107	0	609	716
13490	0.156134	225	0	1275	1500			13490	0.156134	225	0	1275	1500			13490	0.156134	163	0	929	1092			13490	0.156134	205	0	1165	1370			13490	0.156134	206	0	1170	1376			13490	0.156134	107	0	610	717
13500	0.15625	225	0	1275	1500			13500	0.15625	225	0	1275	1500			13500	0.15625	163	0	929	1092			13500	0.15625	205	0	1166	1371			13500	0.15625	206	0	1171	1377			13500	0.15625	107	0	611	718
13510	0.156366	225	0	1275	1500			13510	0.156366	225	0	1275	1500			13510	0.156366	163	0	930	1093			13510	0.156366	205	0	1166	1371			13510	0.156366	206	0	1171	1377			13510	0.156366	107	0	612	719
13520	0.156481	225	0	1275	1500			13520	0.156481	225	0	1275	1500			13520	0.156481	164	0	930	1094			13520	0.156481	205	0	1167	1372			13520	0.156481	206	0	1172	1378			13520	0.156481	107	0	613	720
13530	0.156597	225	0	1275	1500			13530	0.156597	225	0	1275	1500			13530	0.156597	164	0	931	1095			13530	0.156597	206	0	1168	1374			13530	0.156597	206	0	1173	1379			13530	0.156597	108	0	614	722
13540	0.156713	225	0	1275	1500			13540	0.156713	225	0	1275	1500			13540	0.156713	164	0	932	1096			13540	0.156713	206	0	1169	1375			13540	0.156713	207	0	1174	1381			13540	0.156713	108	0	615	723
13550	0.156829	225	0	1275	1500			13550	0.156829	225	0	1275	1500			13550	0.156829	164	0	932	1096			13550	0.156829	206	0	1170	1376			13550	0.156829	207	0	1175	1382			13550	0.156829	108	0	616	724
13560	0.156944	225	0	1275	1500			13560	0.156944	225	0	1275	1500			13560	0.156944	164	0	933	1097			13560	0.156944	206	0	1171	1377			13560	0.156944	207	0	1175	1382			13560	0.156944	108	0	617	725
13570	0.15706	225	0	1275	1500			13570	0.15706	225	0	1275	1500			13570	0.15706	164	0	934	1098			13570	0.15706	206	0	1172	1378			13570	0.15706	207	0	1176	1383			13570	0.15706	108	0	618	726
13580	0.157176	225	0	1275	1500			13580	0.157176	225	0	1275	1500			13580	0.157176	164	0	934	1098			13580	0.157176	206	0	1173	1379			13580	0.157176	207	0	1177	1384			13580	0.157176	109	0	619	728
13590	0.157292	225	0	1275	1500			13590	0.157292	225	0	1275	1500			13590	0.157292	164	0	935	1099			13590	0.157292	207	0	1173	1380			13590	0.157292	207	0	1178	1385			13590	0.157292	109	0	620	729
13600	0.157407	225	0	1275	1500			13600	0.157407	225	0	1275	1500			13600	0.157407	164	0	935	1099			13600	0.157407	207	0	1174	1381			13600	0.157407	208	0	1179	1387			13600	0.157407	109	0	621	730
13610	0.157523	225	0	1275	1500			13610	0.157523	225	0	1275	1500			13610	0.157523	165	0	936	1101			13610	0.157523	207	0	1175	1382			13610	0.157523	208	0	1180	1388			13610	0.157523	109	0	622	731
13620	0.157639	225	0	1275	1500			13620	0.157639	225	0	1275	1500			13620	0.157639	165	0	937	1102			13620	0.157639	207	0	1176	1383			13620	0.157639	208	0	1180	1388			13620	0.157639	109	0	623	732
13630	0.157755	225	0	1275	1500			13630	0.157755	225	0	1275	1500			13630	0.157755	165	0	937	1102			13630	0.157755	207	0	1177	1384			13630	0.157755	208	0	1181	1389			13630	0.157755	109	0	624	733
13640	0.15787	225	0	1275	1500			13640	0.15787	225	0	1275	1500			13640	0.15787	165	0	938	1103			13640	0.15787	207	0	1178	1385			13640	0.15787	208	0	1182	1390			13640	0.15787	110	0	625	735
13650	0.157986	225	0	1275	1500			13650	0.157986	225	0	1275	1500			13650	0.157986	165	0	938	1103			13650	0.157986	208	0	1179	1387			13650	0.157986	208	0	1183	1391			13650	0.157986	110	0	626	736
13660	0.158102	225	0	1275	1500			13660	0.158102	225	0	1275	1500			13660	0.158102	165	0	939	1104			13660	0.158102	208	0	1180	1388			13660	0.158102	208	0	1184	1392			13660	0.158102	110	0	627	737
13670	0.158218	225	0	1275	1500			13670	0.158218	225	0	1275	1500			13670	0.158218	165	0	940	1105			13670	0.158218	208	0	1180	1388			13670	0.158218	209	0	1184	1393			13670	0.158218	110	0	628	738
13680	0.158333	225	0	1275	1500			13680	0.158333	225	0	1275	1500			13680	0.158333	165	0	940	1105			13680	0.158333	208	0	1181	1389			13680	0.158333	209	0	1185	1394			13680	0.158333	110	0	629	739
13690	0.158449	225	0	1275	1500			13690	0.158449	225	0	1275	1500			13690	0.158449	165	0	941	1106			13690	0.158449	208	0	1182	1390			13690	0.158449	209	0	1186	1395			13690	0.158449	111	0	630	741
13700	0.158565	225	0	1275	1500			13700	0.158565	225	0	1275	1500			13700	0.158565	166	0	942	1108			13700	0.158565	208	0	1183	1391			13700	0.158565	209	0	1187	1396			13700	0.158565	111	0	631	742
13710	0.158681	225	0	1275	1500			13710	0.158681	225	0	1275	1500			13710	0.158681	166	0	942	1108			13710	0.158681	208	0	1184	1392			13710	0.158681	209	0	1188	1397			13710	0.158681	111	0	632	743
13720	0.158796	225	0	1275	1500			13720	0.158796	225	0	1275	1500			13720	0.158796	166	0	943	1109			13720	0.158796	209	0	1185	1394			13720	0.158796	209	0	1188	1397			13720	0.158796	111	0	633	744
13730	0.158912	225	0	1275	1500			13730	0.158912	225	0	1275	1500			13730	0.158912	166	0	943	1109			13730	0.158912	209	0	1186	1395			13730	0.158912	209	0	1189	1398			13730	0.158912	111	0	634	745
13740	0.159028	225	0	1275	1500			13740	0.159028	225	0	1275	1500			13740	0.159028	166	0	944	1110			13740	0.159028	209	0	1187	1396			13740	0.159028	210	0	1190	1400			13740	0.159028	111	0	635	746
13750	0.159144	225	0	1275	1500			13750	0.159144	225	0	1275	1500			13750	0.159144	166	0	945	1111			13750	0.159144	209	0	1187	1396			13750	0.159144	210	0	1191	1401			13750	0.159144	112	0	636	748
13760	0.159259	225	0	1275	1500			13760	0.159259	225	0	1275	1500			13760	0.159259	166	0	945	1111			13760	0.159259	209	0	1188	1397			13760	0.159259	210	0	1192	1402			13760	0.159259	112	0	637	749
13770	0.159375	225	0	1275	1500			13770	0.159375	225	0	1275	1500			13770	0.159375	166	0	946	1112			13770	0.159375	209	0	1189	1398			13770	0.159375	210	0	1192	1402			13770	0.159375	112	0	638	750
13780	0.159491	225	0	1275	1500			13780	0.159491	225	0	1275	1500			13780	0.159491	166	0	947	1113			13780	0.159491	210	0	1190	1400			13780	0.159491	210	0	1193	1403			13780	0.159491	112	0	640	752
13790	0.159606	225	0	1275	1500			13790	0.159606	225	0	1275	1500			13790	0.159606	167	0	947	1114			13790	0.159606	210	0	1191	1401			13790	0.159606	210	0	1194	1404			13790	0.159606	112	0	641	753
13800	0.159722	225	0	1275	1500			13800	0.159722	225	0	1275	1500			13800	0.159722	167	0	948	1115			13800	0.159722	210	0	1192	1402			13800	0.159722	211	0	1195	1406			13800	0.159722	113	0	642	755
13810	0.159838	225	0	1275	1500			13810	0.159838	225	0	1275	1500			13810	0.159838	167	0	948	1115			13810	0.159838	210	0	1193	1403			13810	0.159838	211	0	1196	1407			13810	0.159838	113	0	643	756
13820	0.159954	225	0	1275	1500			13820	0.159954	225	0	1275	1500			13820	0.159954	167	0	949	1116			13820	0.159954	210	0	1193	1403			13820	0.159954	211	0	1196	1407			13820	0.159954	113	0	644	757
13830	0.160069	225	0	1275	1500			13830	0.160069	225	0	1275	1500			13830	0.160069	167	0	950	1117			13830	0.160069	210	0	1194	1404			13830	0.160069	211	0	1197	1408			13830	0.160069	113	0	645	758
13840	0.160185	225	0	1275	1500			13840	0.160185	225	0	1275	1500			13840	0.160185	167	0	950	1117			13840	0.160185	211	0	1195	1406			13840	0.160185	211	0	1198	1409			13840	0.160185	113	0	646	759
13850	0.160301	225	0	1275	1500			13850	0.160301	225	0	1275	1500			13850	0.160301	167	0	951	1118			13850	0.160301	211	0	1196	1407			13850	0.160301	211	0	1199	1410			13850	0.160301	113	0	647	760
13860	0.160417	225	0	1275	1500			13860	0.160417	225	0	1275	1500			13860	0.160417	167	0	951	1118			13860	0.160417	211	0	1197	1408			13860	0.160417	211	0	1200	1411			13860	0.160417	114	0	648	762
13870	0.160532	225	0	1275	1500			13870	0.160532	225	0	1275	1500			13870	0.160532	167	0	952	1119			13870	0.160532	211	0	1198	1409			13870	0.160532	212	0	1200	1412			13870	0.160532	114	0	649	763
13880	0.160648	225	0	1275	1500			13880	0.160648	225	0	1275	1500			13880	0.160648	168	0	953	1121			13880	0.160648	211	0	1199	1410			13880	0.160648	212	0	1201	1413			13880	0.160648	114	0	650	764
13890	0.160764	225	0	1275	1500			13890	0.160764	225	0	1275	1500			13890	0.160764	168	0	953	1121			13890	0.160764	211	0	1200	1411			13890	0.160764	212	0	1202	1414			13890	0.160764	114	0	651	765
13900	0.16088	225	0	1275	1500			13900	0.16088	225	0	1275	1500			13900	0.16088	168	0	954	1122			13900	0.16088	211	0	1200	1411			13900	0.16088	212	0	1203	1415			13900	0.16088	114	0	652	766
13910	0.160995	225	0	1275	1500			13910	0.160995	225	0	1275	1500			13910	0.160995	168	0	955	1123			13910	0.160995	212	0	1201	1413			13910	0.160995	212	0	1204	1416			13910	0.160995	114	0	653	767
13920	0.161111	225	0	1275	1500			13920	0.161111	225	0	1275	1500			13920	0.161111	168	0	955	1123			13920	0.161111	212	0	1202	1414			13920	0.161111	212	0	1205	1417			13920	0.161111	115	0	654	769
13930	0.161227	225	0	1275	1500			13930	0.161227	225	0	1275	1500			13930	0.161227	168	0	956	1124			13930	0.161227	212	0	1203	1415			13930	0.161227	212	0	1205	1417			13930	0.161227	115	0	655	770
13940	0.161343	225	0	1275	1500			13940	0.161343	225	0	1275	1500			13940	0.161343	168	0	957	1125			13940	0.161343	212	0	1204	1416			13940	0.161343	213	0	1206	1419			13940	0.161343	115	0	656	771
13950	0.161458	225	0	1275	1500			13950	0.161458	225	0	1275	1500			13950	0.161458	168	0	957	1125			13950	0.161458	212	0	1205	1417			13950	0.161458	213	0	1207	1420			13950	0.161458	115	0	657	772
13960	0.161574	225	0	1275	1500			13960	0.161574	225	0	1275	1500			13960	0.161574	168	0	958	1126			13960	0.161574	212	0	1206	1418			13960	0.161574	213	0	1208	1421			13960	0.161574	115	0	658	773
13970	0.16169	225	0	1275	1500			13970	0.16169	225	0	1275	1500			13970	0.16169	169	0	958	1127			13970	0.16169	213	0	1207	1420			13970	0.16169	213	0	1209	1422			13970	0.16169	116	0	659	775
13980	0.161806	225	0	1275	1500			13980	0.161806	225	0	1275	1500			13980	0.161806	169	0	959	1128			13980	0.161806	213	0	1207	1420			13980	0.161806	213	0	1209	1422			13980	0.161806	116	0	660	776
13990	0.161921	225	0	1275	1500			13990	0.161921	225	0	1275	1500			13990	0.161921	169	0	960	1129			13990	0.161921	213	0	1208	1421			13990	0.161921	213	0	1210	1423			13990	0.161921	116	0	661	777
14000	0.162037	225	0	1275	1500			14000	0.162037	225	0	1275	1500			14000	0.162037	169	0	960	1129			14000	0.162037	213	0	1209	1422			14000	0.162037	213	0	1211	1424			14000	0.162037	116	0	662	778
14010	0.162153	225	0	1275	1500			14010	0.162153	225	0	1275	1500			14010	0.162153	169	0	961	1130			14010	0.162153	213	0	1210	1423			14010	0.162153	214	0	1212	1426			14010	0.162153	116	0	663	779
14020	0.162269	225	0	1275	1500			14020	0.162269	225	0	1275	1500			14020	0.162269	169	0	962	1131			14020	0.162269	213	0	1211	1424			14020	0.162269	214	0	1213	1427			14020	0.162269	116	0	664	780
14030	0.162384	225	0	1275	1500			14030	0.162384	225	0	1275	1500			14030	0.162384	169	0	962	1131			14030	0.162384	214	0	1212	1426			14030	0.162384	214	0	1213	1427			14030	0.162384	117	0	665	782
14040	0.1625	225	0	1275	1500			14040	0.1625	225	0	1275	1500			14040	0.1625	169	0	963	1132			14040	0.1625	214	0	1213	1427			14040	0.1625	214	0	1214	1428			14040	0.1625	117	0	666	783
14050	0.162616	225	0	1275	1500			14050	0.162616	225	0	1275	1500			14050	0.162616	169	0	963	1132			14050	0.162616	214	0	1214	1428			14050	0.162616	214	0	1215	1429			14050	0.162616	117	0	667	784
14060	0.162731	225	0	1275	1500			14060	0.162731	225	0	1275	1500			14060	0.162731	170	0	964	1134			14060	0.162731	214	0	1215	1429			14060	0.162731	214	0	1216	1430			14060	0.162731	117	0	668	785
14070	0.162847	225	0	1275	1500			14070	0.162847	225	0	1275	1500			14070	0.162847	170	0	965	1135			14070	0.162847	214	0	1215	1429			14070	0.162847	215	0	1217	1432			14070	0.162847	117	0	669	786
14080	0.162963	225	0	1275	1500			14080	0.162963	225	0	1275	1500			14080	0.162963	170	0	965	1135			14080	0.162963	214	0	1216	1430			14080	0.162963	215	0	1217	1432			14080	0.162963	118	0	670	788
14090	0.163079	225	0	1275	1500			14090	0.163079	225	0	1275	1500			14090	0.163079	170	0	966	1136			14090	0.163079	215	0	1217	1432			14090	0.163079	215	0	1218	1433			14090	0.163079	118	0	671	789
14100	0.163194	225	0	1275	1500			14100	0.163194	225	0	1275	1500			14100	0.163194	170	0	967	1137			14100	0.163194	215	0	1218	1433			14100	0.163194	215	0	1219	1434			14100	0.163194	118	0	672	790
14110	0.16331	225	0	1275	1500			14110	0.16331	225	0	1275	1500			14110	0.16331	170	0	967	1137			14110	0.16331	215	0	1219	1434			14110	0.16331	215	0	1220	1435			14110	0.16331	118	0	673	791
14120	0.163426	225	0	1275	1500			14120	0.163426	225	0	1275	1500			14120	0.163426	170	0	968	1138			14120	0.163426	215	0	1220	1435			14120	0.163426	215	0	1221	1436			14120	0.163426	118	0	674	792
14130	0.163542	225	0	1275	1500			14130	0.163542	225	0	1275	1500			14130	0.163542	170	0	968	1138			14130	0.163542	215	0	1221	1436			14130	0.163542	215	0	1222	1437			14130	0.163542	118	0	675	793
14140	0.163657	225	0	1275	1500			14140	0.163657	225	0	1275	1500			14140	0.163657	170	0	969	1139			14140	0.163657	215	0	1222	1437			14140	0.163657	216	0	1222	1438			14140	0.163657	119	0	676	795
14150	0.163773	225	0	1275	1500			14150	0.163773	225	0	1275	1500			14150	0.163773	171	0	970	1141			14150	0.163773	215	0	1222	1437			14150	0.163773	216	0	1223	1439			14150	0.163773	119	0	678	797
14160	0.163889	225	0	1275	1500			14160	0.163889	225	0	1275	1500			14160	0.163889	171	0	970	1141			14160	0.163889	216	0	1223	1439			14160	0.163889	216	0	1224	1440			14160	0.163889	119	0	679	798
14170	0.164005	225	0	1275	1500			14170	0.164005	225	0	1275	1500			14170	0.164005	171	0	971	1142			14170	0.164005	216	0	1224	1440			14170	0.164005	216	0	1225	1441			14170	0.164005	119	0	680	799
14180	0.16412	225	0	1275	1500			14180	0.16412	225	0	1275	1500			14180	0.16412	171	0	972	1143			14180	0.16412	216	0	1225	1441			14180	0.16412	216	0	1226	1442			14180	0.16412	119	0	681	800
14190	0.164236	225	0	1275	1500			14190	0.164236	225	0	1275	1500			14190	0.164236	171	0	972	1143			14190	0.164236	216	0	1226	1442			14190	0.164236	216	0	1226	1442			14190	0.164236	120	0	682	802
14200	0.164352	225	0	1275	1500			14200	0.164352	225	0	1275	1500			14200	0.164352	171	0	973	1144			14200	0.164352	216	0	1227	1443			14200	0.164352	216	0	1227	1443			14200	0.164352	120	0	683	803
14210	0.164468	225	0	1275	1500			14210	0.164468	225	0	1275	1500			14210	0.164468	171	0	974	1145			14210	0.164468	216	0	1228	1444			14210	0.164468	217	0	1228	1445			14210	0.164468	120	0	684	804
14220	0.164583	225	0	1275	1500			14220	0.164583	225	0	1275	1500			14220	0.164583	171	0	974	1145			14220	0.164583	217	0	1229	1446			14220	0.164583	217	0	1229	1446			14220	0.164583	120	0	685	805
14230	0.164699	225	0	1275	1500			14230	0.164699	225	0	1275	1500			14230	0.164699	171	0	975	1146			14230	0.164699	217	0	1229	1446			14230	0.164699	217	0	1230	1447			14230	0.164699	120	0	686	806
14240	0.164815	225	0	1275	1500			14240	0.164815	225	0	1275	1500			14240	0.164815	172	0	975	1147			14240	0.164815	217	0	1230	1447			14240	0.164815	217	0	1230	1447			14240	0.164815	120	0	687	807
14250	0.164931	225	0	1275	1500			14250	0.164931	225	0	1275	1500			14250	0.164931	172	0	976	1148			14250	0.164931	217	0	1231	1448			14250	0.164931	217	0	1231	1448			14250	0.164931	121	0	688	809
14260	0.165046	225	0	1275	1500			14260	0.165046	225	0	1275	1500			14260	0.165046	172	0	977	1149			14260	0.165046	217	0	1232	1449			14260	0.165046	217	0	1232	1449			14260	0.165046	121	0	689	810
14270	0.165162	225	0	1275	1500			14270	0.165162	225	0	1275	1500			14270	0.165162	172	0	977	1149			14270	0.165162	217	0	1233	1450			14270	0.165162	218	0	1233	1451			14270	0.165162	121	0	690	811
14280	0.165278	225	0	1275	1500			14280	0.165278	225	0	1275	1500			14280	0.165278	172	0	978	1150			14280	0.165278	218	0	1234	1452			14280	0.165278	218	0	1234	1452			14280	0.165278	121	0	691	812
14290	0.165394	225	0	1275	1500			14290	0.165394	225	0	1275	1500			14290	0.165394	172	0	979	1151			14290	0.165394	218	0	1235	1453			14290	0.165394	218	0	1235	1453			14290	0.165394	121	0	692	813
14300	0.165509	225	0	1275	1500			14300	0.165509	225	0	1275	1500			14300	0.165509	172	0	979	1151			14300	0.165509	218	0	1236	1454			14300	0.165509	218	0	1235	1453			14300	0.165509	121	0	693	814
14310	0.165625	225	0	1275	1500			14310	0.165625	225	0	1275	1500			14310	0.165625	172	0	980	1152			14310	0.165625	218	0	1237	1455			14310	0.165625	218	0	1236	1454			14310	0.165625	122	0	694	816
14320	0.165741	225	0	1275	1500			14320	0.165741	225	0	1275	1500			14320	0.165741	173	0	980	1153			14320	0.165741	218	0	1237	1455			14320	0.165741	218	0	1237	1455			14320	0.165741	122	0	695	817
14330	0.165856	225	0	1275	1500			14330	0.165856	225	0	1275	1500			14330	0.165856	173	0	981	1154			14330	0.165856	218	0	1238	1456			14330	0.165856	218	0	1238	1456			14330	0.165856	122	0	696	818
14340	0.165972	225	0	1275	1500			14340	0.165972	225	0	1275	1500			14340	0.165972	173	0	982	1155			14340	0.165972	219	0	1239	1458			14340	0.165972	219	0	1239	1458			14340	0.165972	122	0	697	819
14350	0.166088	225	0	1275	1500			14350	0.166088	225	0	1275	1500			14350	0.166088	173	0	982	1155			14350	0.166088	219	0	1240	1459			14350	0.166088	219	0	1239	1458			14350	0.166088	122	0	698	820
14360	0.166204	225	0	1275	1500			14360	0.166204	225	0	1275	1500			14360	0.166204	173	0	983	1156			14360	0.166204	219	0	1241	1460			14360	0.166204	219	0	1240	1459			14360	0.166204	123	0	699	822
14370	0.166319	225	0	1275	1500			14370	0.166319	225	0	1275	1500			14370	0.166319	173	0	984	1157			14370	0.166319	219	0	1242	1461			14370	0.166319	219	0	1241	1460			14370	0.166319	123	0	700	823
14380	0.166435	225	0	1275	1500			14380	0.166435	225	0	1275	1500			14380	0.166435	173	0	984	1157			14380	0.166435	219	0	1243	1462			14380	0.166435	219	0	1242	1461			14380	0.166435	123	0	701	824
14390	0.166551	225	0	1275	1500			14390	0.166551	225	0	1275	1500			14390	0.166551	173	0	985	1158			14390	0.166551	219	0	1244	1463			14390	0.166551	219	0	1243	1462			14390	0.166551	123	0	702	825
14400	0.166667	225	0	1275	1500			14400	0.166667	225	0	1275	1500			14400	0.166667	174	0	986	1160			14400	0.166667	220	0	1245	1465			14400	0.166667	220	0	1244	1464			14400	0.166667	123	0	703	826
14410	0.166782	225	0	1275	1500			14410	0.166782	225	0	1275	1500			14410	0.166782	174	0	986	1160			14410	0.166782	220	0	1245	1465			14410	0.166782	219	0	1239	1458			14410	0.166782	124	0	705	829
14420	0.166898	225	0	1275	1500			14420	0.166898	225	0	1275	1500			14420	0.166898	174	0	986	1160			14420	0.166898	220	0	1246	1466			14420	0.166898	218	0	1234	1452			14420	0.166898	124	0	705	829
14430	0.167014	225	0	1275	1500			14430	0.167014	225	0	1275	1500			14430	0.167014	174	0	987	1161			14430	0.167014	220	0	1247	1467			14430	0.167014	217	0	1229	1446			14430	0.167014	124	0	706	830
14440	0.16713	225	0	1275	1500			14440	0.16713	225	0	1275	1500			14440	0.16713	174	0	987	1161			14440	0.16713	220	0	1247	1467			14440	0.16713	216	0	1223	1439			14440	0.16713	124	0	707	831
14450	0.167245	225	0	1275	1500			14450	0.167245	225	0	1275	1500			14450	0.167245	174	0	988	1162			14450	0.167245	220	0	1248	1468			14450	0.167245	215	0	1218	1433			14450	0.167245	124	0	708	832
14460	0.167361	225	0	1275	1500			14460	0.167361	225	0	1275	1500			14460	0.167361	174	0	988	1162			14460	0.167361	220	0	1249	1469			14460	0.167361	214	0	1213	1427			14460	0.167361	124	0	708	832
14470	0.167477	225	0	1275	1500			14470	0.167477	225	0	1275	1500			14470	0.167477	174	0	989	1163			14470	0.167477	220	0	1250	1470			14470	0.167477	213	0	1208	1421			14470	0.167477	124	0	709	833
14480	0.167593	225	0	1275	1500			14480	0.167593	225	0	1275	1500			14480	0.167593	174	0	989	1163			14480	0.167593	221	0	1251	1472			14480	0.167593	212	0	1203	1415			14480	0.167593	124	0	710	834
14490	0.167708	225	0	1275	1500			14490	0.167708	225	0	1275	1500			14490	0.167708	174	0	990	1164			14490	0.167708	221	0	1251	1472			14490	0.167708	211	0	1198	1409			14490	0.167708	125	0	711	836
14500	0.167824	225	0	1275	1500			14500	0.167824	225	0	1275	1500			14500	0.167824	174	0	990	1164			14500	0.167824	221	0	1252	1473			14500	0.167824	211	0	1193	1404			14500	0.167824	125	0	712	837
14510	0.16794	225	0	1275	1500			14510	0.16794	225	0	1275	1500			14510	0.16794	174	0	991	1165			14510	0.16794	221	0	1253	1474			14510	0.16794	210	0	1188	1398			14510	0.16794	125	0	713	838
14520	0.168056	225	0	1275	1500			14520	0.168056	225	0	1275	1500			14520	0.168056	174	0	991	1165			14520	0.168056	221	0	1254	1475			14520	0.168056	209	0	1182	1391			14520	0.168056	125	0	713	838
14530	0.168171	225	0	1275	1500			14530	0.168171	225	0	1275	1500			14530	0.168171	175	0	992	1167			14530	0.168171	221	0	1254	1475			14530	0.168171	208	0	1177	1385			14530	0.168171	125	0	714	839
14540	0.168287	225	0	1275	1500			14540	0.168287	225	0	1275	1500			14540	0.168287	175	0	992	1167			14540	0.168287	221	0	1255	1476			14540	0.168287	207	0	1172	1379			14540	0.168287	125	0	715	840
14550	0.168403	225	0	1275	1500			14550	0.168403	225	0	1275	1500			14550	0.168403	175	0	993	1168			14550	0.168403	221	0	1256	1477			14550	0.168403	206	0	1167	1373			14550	0.168403	125	0	716	841
14560	0.168519	225	0	1275	1500			14560	0.168519	225	0	1275	1500			14560	0.168519	175	0	993	1168			14560	0.168519	222	0	1257	1479			14560	0.168519	205	0	1162	1367			14560	0.168519	126	0	717	843
14570	0.168634	225	0	1275	1500			14570	0.168634	225	0	1275	1500			14570	0.168634	175	0	994	1169			14570	0.168634	222	0	1257	1479			14570	0.168634	204	0	1157	1361			14570	0.168634	126	0	717	843
14580	0.16875	225	0	1275	1500			14580	0.16875	225	0	1275	1500			14580	0.16875	175	0	994	1169			14580	0.16875	222	0	1258	1480			14580	0.16875	203	0	1152	1355			14580	0.16875	126	0	718	844
14590	0.168866	225	0	1275	1500			14590	0.168866	225	0	1275	1500			14590	0.168866	175	0	995	1170			14590	0.168866	222	0	1259	1481			14590	0.168866	202	0	1147	1349			14590	0.168866	126	0	719	845
14600	0.168981	225	0	1275	1500			14600	0.168981	225	0	1275	1500			14600	0.168981	175	0	995	1170			14600	0.168981	222	0	1260	1482			14600	0.168981	202	0	1141	1343			14600	0.168981	126	0	720	846
14610	0.169097	225	0	1275	1500			14610	0.169097	225	0	1275	1500			14610	0.169097	175	0	996	1171			14610	0.169097	222	0	1260	1482			14610	0.169097	201	0	1136	1337			14610	0.169097	126	0	721	847
14620	0.169213	225	0	1275	1500			14620	0.169213	225	0	1275	1500			14620	0.169213	175	0	996	1171			14620	0.169213	222	0	1261	1483			14620	0.169213	200	0	1131	1331			14620	0.169213	126	0	721	847
14630	0.169329	225	0	1275	1500			14630	0.169329	225	0	1275	1500			14630	0.169329	175	0	997	1172			14630	0.169329	222	0	1262	1484			14630	0.169329	199	0	1126	1325			14630	0.169329	127	0	722	849
14640	0.169444	225	0	1275	1500			14640	0.169444	225	0	1275	1500			14640	0.169444	175	0	997	1172			14640	0.169444	223	0	1263	1486			14640	0.169444	198	0	1121	1319			14640	0.169444	127	0	723	850
14650	0.16956	225	0	1275	1500			14650	0.16956	225	0	1275	1500			14650	0.16956	176	0	998	1174			14650	0.16956	223	0	1263	1486			14650	0.16956	197	0	1116	1313			14650	0.16956	127	0	724	851
14660	0.169676	225	0	1275	1500			14660	0.169676	225	0	1275	1500			14660	0.169676	176	0	998	1174			14660	0.169676	223	0	1264	1487			14660	0.169676	196	0	1111	1307			14660	0.169676	127	0	725	852
14670	0.169792	225	0	1275	1500			14670	0.169792	225	0	1275	1500			14670	0.169792	176	0	999	1175			14670	0.169792	223	0	1265	1488			14670	0.169792	195	0	1106	1301			14670	0.169792	127	0	725	852
14680	0.169907	225	0	1275	1500			14680	0.169907	225	0	1275	1500			14680	0.169907	176	0	999	1175			14680	0.169907	223	0	1266	1489			14680	0.169907	194	0	1100	1294			14680	0.169907	127	0	726	853
14690	0.170023	225	0	1275	1500			14690	0.170023	225	0	1275	1500			14690	0.170023	176	0	1000	1176			14690	0.170023	223	0	1266	1489			14690	0.170023	193	0	1095	1288			14690	0.170023	127	0	727	854
14700	0.170139	225	0	1275	1500			14700	0.170139	225	0	1275	1500			14700	0.170139	176	0	1000	1176			14700	0.170139	223	0	1267	1490			14700	0.170139	193	0	1090	1283			14700	0.170139	128	0	728	856
14710	0.170255	225	0	1275	1500			14710	0.170255	225	0	1275	1500			14710	0.170255	176	0	1001	1177			14710	0.170255	224	0	1268	1492			14710	0.170255	192	0	1085	1277			14710	0.170255	128	0	729	857
14720	0.17037	225	0	1275	1500			14720	0.17037	225	0	1275	1500			14720	0.17037	176	0	1001	1177			14720	0.17037	224	0	1269	1493			14720	0.17037	191	0	1080	1271			14720	0.17037	128	0	730	858
14730	0.170486	225	0	1275	1500			14730	0.170486	225	0	1275	1500			14730	0.170486	176	0	1002	1178			14730	0.170486	224	0	1270	1494			14730	0.170486	190	0	1075	1265			14730	0.170486	128	0	730	858
14740	0.170602	225	0	1275	1500			14740	0.170602	225	0	1275	1500			14740	0.170602	176	0	1002	1178			14740	0.170602	224	0	1270	1494			14740	0.170602	189	0	1070	1259			14740	0.170602	128	0	731	859
14750	0.170718	225	0	1275	1500			14750	0.170718	225	0	1275	1500			14750	0.170718	176	0	1003	1179			14750	0.170718	224	0	1271	1495			14750	0.170718	188	0	1064	1252			14750	0.170718	128	0	732	860
14760	0.170833	225	0	1275	1500			14760	0.170833	225	0	1275	1500			14760	0.170833	177	0	1003	1180			14760	0.170833	224	0	1272	1496			14760	0.170833	187	0	1059	1246			14760	0.170833	128	0	733	861
14770	0.170949	225	0	1275	1500			14770	0.170949	225	0	1275	1500			14770	0.170949	177	0	1004	1181			14770	0.170949	224	0	1273	1497			14770	0.170949	186	0	1054	1240			14770	0.170949	129	0	734	863
14780	0.171065	225	0	1275	1500			14780	0.171065	225	0	1275	1500			14780	0.171065	177	0	1004	1181			14780	0.171065	224	0	1273	1497			14780	0.171065	185	0	1049	1234			14780	0.171065	129	0	734	863
14790	0.171181	225	0	1275	1500			14790	0.171181	225	0	1275	1500			14790	0.171181	177	0	1005	1182			14790	0.171181	225	0	1274	1499			14790	0.171181	184	0	1044	1228			14790	0.171181	129	0	735	864
14800	0.171296	225	0	1275	1500			14800	0.171296	225	0	1275	1500			14800	0.171296	177	0	1005	1182			14800	0.171296	225	0	1275	1500			14800	0.171296	184	0	1039	1223			14800	0.171296	129	0	736	865
14810	0.171412	225	0	1275	1500			14810	0.171412	225	0	1275	1500			14810	0.171412	177	0	1006	1183			14810	0.171412	225	0	1276	1501			14810	0.171412	183	0	1034	1217			14810	0.171412	129	0	737	866
14820	0.171528	225	0	1275	1500			14820	0.171528	225	0	1275	1500			14820	0.171528	177	0	1006	1183			14820	0.171528	225	0	1276	1501			14820	0.171528	182	0	1029	1211			14820	0.171528	129	0	738	867
14830	0.171644	225	0	1275	1500			14830	0.171644	225	0	1275	1500			14830	0.171644	177	0	1007	1184			14830	0.171644	225	0	1277	1502			14830	0.171644	181	0	1023	1204			14830	0.171644	129	0	738	867
14840	0.171759	225	0	1275	1500			14840	0.171759	225	0	1275	1500			14840	0.171759	177	0	1007	1184			14840	0.171759	225	0	1278	1503			14840	0.171759	180	0	1018	1198			14840	0.171759	130	0	739	869
14850	0.171875	225	0	1275	1500			14850	0.171875	225	0	1275	1500			14850	0.171875	177	0	1008	1185			14850	0.171875	225	0	1279	1504			14850	0.171875	179	0	1013	1192			14850	0.171875	130	0	740	870
14860	0.171991	225	0	1275	1500			14860	0.171991	225	0	1275	1500			14860	0.171991	177	0	1008	1185			14860	0.171991	225	0	1279	1504			14860	0.171991	178	0	1008	1186			14860	0.171991	130	0	741	871
14870	0.172106	225	0	1275	1500			14870	0.172106	225	0	1275	1500			14870	0.172106	178	0	1009	1187			14870	0.172106	226	0	1280	1506			14870	0.172106	177	0	1003	1180			14870	0.172106	130	0	742	872
14880	0.172222	225	0	1275	1500			14880	0.172222	225	0	1275	1500			14880	0.172222	178	0	1009	1187			14880	0.172222	226	0	1281	1507			14880	0.172222	176	0	998	1174			14880	0.172222	130	0	742	872
14890	0.172338	225	0	1275	1500			14890	0.172338	225	0	1275	1500			14890	0.172338	178	0	1010	1188			14890	0.172338	226	0	1282	1508			14890	0.172338	175	0	993	1168			14890	0.172338	130	0	743	873
14900	0.172454	225	0	1275	1500			14900	0.172454	225	0	1275	1500			14900	0.172454	178	0	1010	1188			14900	0.172454	226	0	1282	1508			14900	0.172454	175	0	988	1163			14900	0.172454	130	0	744	874
14910	0.172569	225	0	1275	1500			14910	0.172569	225	0	1275	1500			14910	0.172569	178	0	1011	1189			14910	0.172569	226	0	1283	1509			14910	0.172569	174	0	982	1156			14910	0.172569	130	0	745	875
14920	0.172685	225	0	1275	1500			14920	0.172685	225	0	1275	1500			14920	0.172685	178	0	1011	1189			14920	0.172685	226	0	1284	1510			14920	0.172685	173	0	977	1150			14920	0.172685	131	0	746	877
14930	0.172801	225	0	1275	1500			14930	0.172801	225	0	1275	1500			14930	0.172801	178	0	1012	1190			14930	0.172801	226	0	1285	1511			14930	0.172801	172	0	972	1144			14930	0.172801	131	0	747	878
14940	0.172917	225	0	1275	1500			14940	0.172917	225	0	1275	1500			14940	0.172917	178	0	1012	1190			14940	0.172917	227	0	1285	1512			14940	0.172917	171	0	967	1138			14940	0.172917	131	0	747	878
14950	0.173032	225	0	1275	1500			14950	0.173032	225	0	1275	1500			14950	0.173032	178	0	1013	1191			14950	0.173032	227	0	1286	1513			14950	0.173032	170	0	962	1132			14950	0.173032	131	0	748	879
14960	0.173148	225	0	1275	1500			14960	0.173148	225	0	1275	1500			14960	0.173148	178	0	1013	1191			14960	0.173148	227	0	1287	1514			14960	0.173148	169	0	957	1126			14960	0.173148	131	0	749	880
14970	0.173264	225	0	1275	1500			14970	0.173264	225	0	1275	1500			14970	0.173264	178	0	1014	1192			14970	0.173264	227	0	1288	1515			14970	0.173264	168	0	952	1120			14970	0.173264	131	0	750	881
14980	0.17338	225	0	1275	1500			14980	0.17338	225	0	1275	1500			14980	0.17338	179	0	1014	1193			14980	0.17338	227	0	1289	1516			14980	0.17338	167	0	946	1113			14980	0.17338	131	0	751	882
14990	0.173495	225	0	1275	1500			14990	0.173495	225	0	1275	1500			14990	0.173495	179	0	1015	1194			14990	0.173495	227	0	1289	1516			14990	0.173495	166	0	941	1107			14990	0.173495	132	0	751	883
15000	0.173611	225	0	1275	1500			15000	0.173611	225	0	1275	1500			15000	0.173611	179	0	1015	1194			15000	0.173611	227	0	1290	1517			15000	0.173611	166	0	936	1102			15000	0.173611	132	0	752	884
15010	0.173727	225	0	1275	1500			15010	0.173727	225	0	1275	1500			15010	0.173727	179	0	1016	1195			15010	0.173727	227	0	1291	1518			15010	0.173727	165	0	932	1097			15010	0.173727	132	0	753	885
15020	0.173843	225	0	1275	1500			15020	0.173843	225	0	1275	1500			15020	0.173843	179	0	1016	1195			15020	0.173843	228	0	1291	1519			15020	0.173843	164	0	926	1090			15020	0.173843	132	0	754	886
15030	0.173958	225	0	1275	1500			15030	0.173958	225	0	1275	1500			15030	0.173958	179	0	1017	1196			15030	0.173958	228	0	1292	1520			15030	0.173958	163	0	921	1084			15030	0.173958	132	0	755	887
15040	0.174074	225	0	1275	1500			15040	0.174074	225	0	1275	1500			15040	0.174074	179	0	1017	1196			15040	0.174074	228	0	1293	1521			15040	0.174074	162	0	916	1078			15040	0.174074	132	0	755	887
15050	0.17419	225	0	1275	1500			15050	0.17419	225	0	1275	1500			15050	0.17419	179	0	1018	1197			15050	0.17419	228	0	1294	1522			15050	0.17419	161	0	911	1072			15050	0.17419	132	0	756	888
15060	0.174306	225	0	1275	1500			15060	0.174306	225	0	1275	1500			15060	0.174306	179	0	1018	1197			15060	0.174306	228	0	1295	1523			15060	0.174306	160	0	906	1066			15060	0.174306	133	0	757	890
15070	0.174421	225	0	1275	1500			15070	0.174421	225	0	1275	1500			15070	0.174421	179	0	1019	1198			15070	0.174421	228	0	1295	1523			15070	0.174421	159	0	901	1060			15070	0.174421	133	0	758	891
15080	0.174537	225	0	1275	1500			15080	0.174537	225	0	1275	1500			15080	0.174537	179	0	1019	1198			15080	0.174537	228	0	1296	1524			15080	0.174537	158	0	896	1054			15080	0.174537	133	0	759	892
15090	0.174653	225	0	1275	1500			15090	0.174653	225	0	1275	1500			15090	0.174653	180	0	1020	1200			15090	0.174653	228	0	1297	1525			15090	0.174653	158	0	891	1049			15090	0.174653	133	0	760	893
15100	0.174769	225	0	1275	1500			15100	0.174769	225	0	1275	1500			15100	0.174769	180	0	1020	1200			15100	0.174769	229	0	1298	1527			15100	0.174769	157	0	885	1042			15100	0.174769	133	0	760	893
15110	0.174884	225	0	1275	1500			15110	0.174884	225	0	1275	1500			15110	0.174884	180	0	1021	1201			15110	0.174884	229	0	1298	1527			15110	0.174884	156	0	880	1036			15110	0.174884	133	0	761	894
15120	0.175	225	0	1275	1500			15120	0.175	225	0	1275	1500			15120	0.175	180	0	1021	1201			15120	0.175	229	0	1299	1528			15120	0.175	155	0	875	1030			15120	0.175	133	0	762	895
15130	0.175116	225	0	1275	1500			15130	0.175116	225	0	1275	1500			15130	0.175116	180	0	1022	1202			15130	0.175116	229	0	1300	1529			15130	0.175116	154	0	870	1024			15130	0.175116	134	0	763	897
15140	0.175231	225	0	1275	1500			15140	0.175231	225	0	1275	1500			15140	0.175231	180	0	1022	1202			15140	0.175231	229	0	1301	1530			15140	0.175231	153	0	865	1018			15140	0.175231	134	0	764	898
15150	0.175347	225	0	1275	1500			15150	0.175347	225	0	1275	1500			15150	0.175347	180	0	1023	1203			15150	0.175347	229	0	1301	1530			15150	0.175347	152	0	860	1012			15150	0.175347	134	0	764	898
15160	0.175463	225	0	1275	1500			15160	0.175463	225	0	1275	1500			15160	0.175463	180	0	1023	1203			15160	0.175463	229	0	1302	1531			15160	0.175463	151	0	855	1006			15160	0.175463	134	0	765	899
15170	0.175579	225	0	1275	1500			15170	0.175579	225	0	1275	1500			15170	0.175579	180	0	1024	1204			15170	0.175579	229	0	1303	1532			15170	0.175579	150	0	850	1000			15170	0.175579	134	0	766	900
15180	0.175694	225	0	1275	1500			15180	0.175694	225	0	1275	1500			15180	0.175694	180	0	1024	1204			15180	0.175694	230	0	1304	1534			15180	0.175694	149	0	844	993			15180	0.175694	134	0	767	901
15190	0.17581	225	0	1275	1500			15190	0.17581	225	0	1275	1500			15190	0.17581	180	0	1025	1205			15190	0.17581	230	0	1304	1534			15190	0.17581	148	0	839	987			15190	0.17581	134	0	768	902
15200	0.175926	225	0	1275	1500			15200	0.175926	225	0	1275	1500			15200	0.175926	180	0	1025	1205			15200	0.175926	230	0	1305	1535			15200	0.175926	148	0	834	982			15200	0.175926	135	0	769	904
15210	0.176042	225	0	1275	1500			15210	0.176042	225	0	1275	1500			15210	0.176042	181	0	1026	1207			15210	0.176042	230	0	1306	1536			15210	0.176042	147	0	829	976			15210	0.176042	135	0	769	904
15220	0.176157	225	0	1275	1500			15220	0.176157	225	0	1275	1500			15220	0.176157	181	0	1026	1207			15220	0.176157	230	0	1307	1537			15220	0.176157	146	0	824	970			15220	0.176157	135	0	770	905
15230	0.176273	225	0	1275	1500			15230	0.176273	225	0	1275	1500			15230	0.176273	181	0	1027	1208			15230	0.176273	230	0	1307	1537			15230	0.176273	145	0	819	964			15230	0.176273	135	0	771	906
15240	0.176389	225	0	1275	1500			15240	0.176389	225	0	1275	1500			15240	0.176389	181	0	1027	1208			15240	0.176389	230	0	1308	1538			15240	0.176389	144	0	814	958			15240	0.176389	135	0	772	907
15250	0.176505	225	0	1275	1500			15250	0.176505	225	0	1275	1500			15250	0.176505	181	0	1028	1209			15250	0.176505	231	0	1309	1540			15250	0.176505	143	0	808	951			15250	0.176505	135	0	773	908
15260	0.17662	225	0	1275	1500			15260	0.17662	225	0	1275	1500			15260	0.17662	181	0	1028	1209			15260	0.17662	231	0	1310	1541			15260	0.17662	142	0	803	945			15260	0.17662	135	0	774	909
15270	0.176736	225	0	1275	1500			15270	0.176736	225	0	1275	1500			15270	0.176736	181	0	1029	1210			15270	0.176736	231	0	1310	1541			15270	0.176736	141	0	798	939			15270	0.176736	136	0	774	910
15280	0.176852	225	0	1275	1500			15280	0.176852	225	0	1275	1500			15280	0.176852	181	0	1029	1210			15280	0.176852	231	0	1311	1542			15280	0.176852	140	0	793	933			15280	0.176852	136	0	775	911
15290	0.176968	225	0	1275	1500			15290	0.176968	225	0	1275	1500			15290	0.176968	181	0	1030	1211			15290	0.176968	231	0	1312	1543			15290	0.176968	139	0	788	927			15290	0.176968	136	0	776	912
15300	0.177083	225	0	1275	1500			15300	0.177083	225	0	1275	1500			15300	0.177083	181	0	1030	1211			15300	0.177083	231	0	1313	1544			15300	0.177083	138	0	783	921			15300	0.177083	136	0	777	913
15310	0.177199	225	0	1275	1500			15310	0.177199	225	0	1275	1500			15310	0.177199	181	0	1031	1212			15310	0.177199	231	0	1314	1545			15310	0.177199	137	0	778	915			15310	0.177199	136	0	778	914
15320	0.177315	225	0	1275	1500			15320	0.177315	225	0	1275	1500			15320	0.177315	182	0	1031	1213			15320	0.177315	231	0	1314	1545			15320	0.177315	137	0	773	910			15320	0.177315	136	0	778	914
15330	0.177431	225	0	1275	1500			15330	0.177431	225	0	1275	1500			15330	0.177431	182	0	1032	1214			15330	0.177431	232	0	1315	1547			15330	0.177431	136	0	767	903			15330	0.177431	136	0	779	915
15340	0.177546	225	0	1275	1500			15340	0.177546	225	0	1275	1500			15340	0.177546	182	0	1032	1214			15340	0.177546	232	0	1316	1548			15340	0.177546	135	0	762	897			15340	0.177546	136	0	780	916
15350	0.177662	225	0	1275	1500			15350	0.177662	225	0	1275	1500			15350	0.177662	182	0	1033	1215			15350	0.177662	232	0	1317	1549			15350	0.177662	134	0	757	891			15350	0.177662	137	0	781	918
15360	0.177778	225	0	1275	1500			15360	0.177778	225	0	1275	1500			15360	0.177778	182	0	1033	1215			15360	0.177778	232	0	1317	1549			15360	0.177778	133	0	752	885			15360	0.177778	137	0	782	919
15370	0.177894	225	0	1275	1500			15370	0.177894	225	0	1275	1500			15370	0.177894	182	0	1034	1216			15370	0.177894	232	0	1318	1550			15370	0.177894	132	0	747	879			15370	0.177894	137	0	783	920
15380	0.178009	225	0	1275	1500			15380	0.178009	225	0	1275	1500			15380	0.178009	182	0	1034	1216			15380	0.178009	232	0	1319	1551			15380	0.178009	131	0	742	873			15380	0.178009	137	0	783	920
15390	0.178125	225	0	1275	1500			15390	0.178125	225	0	1275	1500			15390	0.178125	182	0	1035	1217			15390	0.178125	232	0	1320	1552			15390	0.178125	130	0	737	867			15390	0.178125	137	0	784	921
15400	0.178241	225	0	1275	1500			15400	0.178241	225	0	1275	1500			15400	0.178241	182	0	1035	1217			15400	0.178241	232	0	1320	1552			15400	0.178241	129	0	732	861			15400	0.178241	137	0	785	922
15410	0.178356	225	0	1275	1500			15410	0.178356	225	0	1275	1500			15410	0.178356	182	0	1036	1218			15410	0.178356	233	0	1321	1554			15410	0.178356	128	0	726	854			15410	0.178356	138	0	786	924
15420	0.178472	225	0	1275	1500			15420	0.178472	225	0	1275	1500			15420	0.178472	182	0	1036	1218			15420	0.178472	233	0	1322	1555			15420	0.178472	127	0	721	848			15420	0.178472	138	0	787	925
15430	0.178588	225	0	1275	1500			15430	0.178588	225	0	1275	1500			15430	0.178588	183	0	1037	1220			15430	0.178588	233	0	1323	1556			15430	0.178588	127	0	716	843			15430	0.178588	138	0	787	925
15440	0.178704	225	0	1275	1500			15440	0.178704	225	0	1275	1500			15440	0.178704	183	0	1037	1220			15440	0.178704	233	0	1323	1556			15440	0.178704	126	0	711	837			15440	0.178704	138	0	788	926
15450	0.178819	225	0	1275	1500			15450	0.178819	225	0	1275	1500			15450	0.178819	183	0	1038	1221			15450	0.178819	233	0	1324	1557			15450	0.178819	125	0	706	831			15450	0.178819	138	0	789	927
15460	0.178935	225	0	1275	1500			15460	0.178935	225	0	1275	1500			15460	0.178935	183	0	1038	1221			15460	0.178935	233	0	1325	1558			15460	0.178935	124	0	701	825			15460	0.178935	138	0	790	928
15470	0.179051	225	0	1275	1500			15470	0.179051	225	0	1275	1500			15470	0.179051	183	0	1039	1222			15470	0.179051	233	0	1326	1559			15470	0.179051	123	0	696	819			15470	0.179051	138	0	791	929
15480	0.179167	225	0	1275	1500			15480	0.179167	225	0	1275	1500			15480	0.179167	183	0	1039	1222			15480	0.179167	234	0	1326	1560			15480	0.179167	122	0	690	812			15480	0.179167	139	0	792	931
15490	0.179282	225	0	1275	1500			15490	0.179282	225	0	1275	1500			15490	0.179282	183	0	1040	1223			15490	0.179282	234	0	1327	1561			15490	0.179282	121	0	685	806			15490	0.179282	139	0	792	931
15500	0.179398	225	0	1275	1500			15500	0.179398	225	0	1275	1500			15500	0.179398	183	0	1040	1223			15500	0.179398	234	0	1328	1562			15500	0.179398	120	0	680	800			15500	0.179398	139	0	793	932
15510	0.179514	225	0	1275	1500			15510	0.179514	225	0	1275	1500			15510	0.179514	183	0	1041	1224			15510	0.179514	234	0	1329	1563			15510	0.179514	119	0	675	794			15510	0.179514	139	0	794	933
15520	0.17963	225	0	1275	1500			15520	0.17963	225	0	1275	1500			15520	0.17963	183	0	1041	1224			15520	0.17963	234	0	1329	1563			15520	0.17963	118	0	670	788			15520	0.17963	139	0	795	934
15530	0.179745	225	0	1275	1500			15530	0.179745	225	0	1275	1500			15530	0.179745	183	0	1042	1225			15530	0.179745	234	0	1330	1564			15530	0.179745	117	0	665	782			15530	0.179745	139	0	796	935
15540	0.179861	225	0	1275	1500			15540	0.179861	225	0	1275	1500			15540	0.179861	184	0	1042	1226			15540	0.179861	234	0	1331	1565			15540	0.179861	117	0	660	777			15540	0.179861	139	0	796	935
15550	0.179977	225	0	1275	1500			15550	0.179977	225	0	1275	1500			15550	0.179977	184	0	1043	1227			15550	0.179977	234	0	1332	1566			15550	0.179977	116	0	655	771			15550	0.179977	140	0	797	937
15560	0.180093	225	0	1275	1500			15560	0.180093	225	0	1275	1500			15560	0.180093	184	0	1043	1227			15560	0.180093	235	0	1333	1568			15560	0.180093	115	0	649	764			15560	0.180093	140	0	798	938
15570	0.180208	225	0	1275	1500			15570	0.180208	225	0	1275	1500			15570	0.180208	184	0	1044	1228			15570	0.180208	235	0	1333	1568			15570	0.180208	114	0	644	758			15570	0.180208	140	0	799	939
15580	0.180324	225	0	1275	1500			15580	0.180324	225	0	1275	1500			15580	0.180324	184	0	1044	1228			15580	0.180324	235	0	1334	1569			15580	0.180324	113	0	639	752			15580	0.180324	140	0	800	940
15590	0.18044	225	0	1275	1500			15590	0.18044	225	0	1275	1500			15590	0.18044	184	0	1045	1229			15590	0.18044	235	0	1335	1570			15590	0.18044	112	0	634	746			15590	0.18044	140	0	801	941
15600	0.180556	225	0	1275	1500			15600	0.180556	225	0	1275	1500			15600	0.180556	184	0	1045	1229			15600	0.180556	235	0	1336	1571			15600	0.180556	111	0	629	740			15600	0.180556	140	0	801	941
15610	0.180671	225	0	1275	1500			15610	0.180671	225	0	1275	1500			15610	0.180671	184	0	1046	1230			15610	0.180671	235	0	1336	1571			15610	0.180671	110	0	624	734			15610	0.180671	141	0	802	943
15620	0.180787	225	0	1275	1500			15620	0.180787	225	0	1275	1500			15620	0.180787	184	0	1046	1230			15620	0.180787	235	0	1337	1572			15620	0.180787	109	0	619	728			15620	0.180787	141	0	803	944
15630	0.180903	225	0	1275	1500			15630	0.180903	225	0	1275	1500			15630	0.180903	184	0	1047	1231			15630	0.180903	236	0	1338	1574			15630	0.180903	108	0	614	722			15630	0.180903	141	0	804	945
15640	0.181019	225	0	1275	1500			15640	0.181019	225	0	1275	1500			15640	0.181019	184	0	1047	1231			15640	0.181019	236	0	1339	1575			15640	0.181019	108	0	609	717			15640	0.181019	141	0	805	946
15650	0.181134	225	0	1275	1500			15650	0.181134	225	0	1275	1500			15650	0.181134	185	0	1048	1233			15650	0.181134	236	0	1339	1575			15650	0.181134	107	0	604	711			15650	0.181134	141	0	805	946
15660	0.18125	225	0	1275	1500			15660	0.18125	225	0	1275	1500			15660	0.18125	185	0	1048	1233			15660	0.18125	236	0	1340	1576			15660	0.18125	106	0	599	705			15660	0.18125	141	0	806	947
15670	0.181366	225	0	1275	1500			15670	0.181366	225	0	1275	1500			15670	0.181366	185	0	1049	1234			15670	0.181366	236	0	1341	1577			15670	0.181366	105	0	593	698			15670	0.181366	141	0	807	948
15680	0.181481	225	0	1275	1500			15680	0.181481	225	0	1275	1500			15680	0.181481	185	0	1049	1234			15680	0.181481	236	0	1342	1578			15680	0.181481	104	0	588	692			15680	0.181481	142	0	808	950
15690	0.181597	225	0	1275	1500			15690	0.181597	225	0	1275	1500			15690	0.181597	185	0	1050	1235			15690	0.181597	236	0	1342	1578			15690	0.181597	103	0	583	686			15690	0.181597	142	0	809	951
15700	0.181713	225	0	1275	1500			15700	0.181713	225	0	1275	1500			15700	0.181713	185	0	1050	1235			15700	0.181713	236	0	1343	1579			15700	0.181713	102	0	578	680			15700	0.181713	142	0	810	952
15710	0.181829	225	0	1275	1500			15710	0.181829	225	0	1275	1500			15710	0.181829	185	0	1051	1236			15710	0.181829	237	0	1344	1581			15710	0.181829	101	0	573	674			15710	0.181829	142	0	810	952
15720	0.181944	225	0	1275	1500			15720	0.181944	225	0	1275	1500			15720	0.181944	185	0	1051	1236			15720	0.181944	237	0	1345	1582			15720	0.181944	100	0	568	668			15720	0.181944	142	0	811	953
15730	0.18206	225	0	1275	1500			15730	0.18206	225	0	1275	1500			15730	0.18206	185	0	1052	1237			15730	0.18206	237	0	1345	1582			15730	0.18206	99	0	563	662			15730	0.18206	142	0	812	954
15740	0.182176	225	0	1275	1500			15740	0.182176	225	0	1275	1500			15740	0.182176	185	0	1052	1237			15740	0.182176	237	0	1346	1583			15740	0.182176	98	0	557	655			15740	0.182176	142	0	813	955
15750	0.182292	225	0	1275	1500			15750	0.182292	225	0	1275	1500			15750	0.182292	185	0	1053	1238			15750	0.182292	237	0	1347	1584			15750	0.182292	98	0	552	650			15750	0.182292	143	0	814	957
15760	0.182407	225	0	1275	1500			15760	0.182407	225	0	1275	1500			15760	0.182407	186	0	1053	1239			15760	0.182407	237	0	1348	1585			15760	0.182407	97	0	547	644			15760	0.182407	143	0	814	957
15770	0.182523	225	0	1275	1500			15770	0.182523	225	0	1275	1500			15770	0.182523	186	0	1054	1240			15770	0.182523	237	0	1348	1585			15770	0.182523	96	0	542	638			15770	0.182523	143	0	815	958
15780	0.182639	225	0	1275	1500			15780	0.182639	225	0	1275	1500			15780	0.182639	186	0	1054	1240			15780	0.182639	238	0	1349	1587			15780	0.182639	95	0	537	632			15780	0.182639	143	0	816	959
15790	0.182755	225	0	1275	1500			15790	0.182755	225	0	1275	1500			15790	0.182755	186	0	1055	1241			15790	0.182755	238	0	1350	1588			15790	0.182755	94	0	532	626			15790	0.182755	143	0	817	960
15800	0.18287	225	0	1275	1500			15800	0.18287	225	0	1275	1500			15800	0.18287	186	0	1055	1241			15800	0.18287	238	0	1351	1589			15800	0.18287	93	0	527	620			15800	0.18287	143	0	818	961
15810	0.182986	225	0	1275	1500			15810	0.182986	225	0	1275	1500			15810	0.182986	186	0	1056	1242			15810	0.182986	238	0	1351	1589			15810	0.182986	92	0	521	613			15810	0.182986	143	0	819	962
15820	0.183102	225	0	1275	1500			15820	0.183102	225	0	1275	1500			15820	0.183102	186	0	1056	1242			15820	0.183102	238	0	1352	1590			15820	0.183102	91	0	516	607			15820	0.183102	144	0	819	963
15830	0.183218	225	0	1275	1500			15830	0.183218	225	0	1275	1500			15830	0.183218	186	0	1057	1243			15830	0.183218	238	0	1353	1591			15830	0.183218	90	0	511	601			15830	0.183218	144	0	820	964
15840	0.183333	225	0	1275	1500			15840	0.183333	225	0	1275	1500			15840	0.183333	186	0	1057	1243			15840	0.183333	238	0	1354	1592			15840	0.183333	89	0	506	595			15840	0.183333	144	0	821	965
15850	0.183449	225	0	1275	1500			15850	0.183449	225	0	1275	1500			15850	0.183449	186	0	1058	1244			15850	0.183449	239	0	1355	1594			15850	0.183449	88	0	501	589			15850	0.183449	144	0	822	966
15860	0.183565	225	0	1275	1500			15860	0.183565	225	0	1275	1500			15860	0.183565	186	0	1058	1244			15860	0.183565	239	0	1355	1594			15860	0.183565	88	0	496	584			15860	0.183565	144	0	823	967
15870	0.183681	225	0	1275	1500			15870	0.183681	225	0	1275	1500			15870	0.183681	187	0	1059	1246			15870	0.183681	239	0	1356	1595			15870	0.183681	87	0	490	577			15870	0.183681	144	0	823	967
15880	0.183796	225	0	1275	1500			15880	0.183796	225	0	1275	1500			15880	0.183796	187	0	1059	1246			15880	0.183796	239	0	1357	1596			15880	0.183796	86	0	485	571			15880	0.183796	145	0	824	969
15890	0.183912	225	0	1275	1500			15890	0.183912	225	0	1275	1500			15890	0.183912	187	0	1060	1247			15890	0.183912	239	0	1358	1597			15890	0.183912	85	0	480	565			15890	0.183912	145	0	825	970
15900	0.184028	225	0	1275	1500			15900	0.184028	225	0	1275	1500			15900	0.184028	187	0	1060	1247			15900	0.184028	239	0	1358	1597			15900	0.184028	84	0	475	559			15900	0.184028	145	0	826	971
15910	0.184144	225	0	1275	1500			15910	0.184144	225	0	1275	1500			15910	0.184144	187	0	1061	1248			15910	0.184144	239	0	1359	1598			15910	0.184144	83	0	470	553			15910	0.184144	145	0	827	972
15920	0.184259	225	0	1275	1500			15920	0.184259	225	0	1275	1500			15920	0.184259	187	0	1061	1248			15920	0.184259	240	0	1360	1600			15920	0.184259	82	0	465	547			15920	0.184259	145	0	828	973
15930	0.184375	225	0	1275	1500			15930	0.184375	225	0	1275	1500			15930	0.184375	187	0	1062	1249			15930	0.184375	240	0	1361	1601			15930	0.184375	81	0	460	541			15930	0.184375	145	0	828	973
15940	0.184491	225	0	1275	1500			15940	0.184491	225	0	1275	1500			15940	0.184491	187	0	1062	1249			15940	0.184491	240	0	1361	1601			15940	0.184491	80	0	454	534			15940	0.184491	145	0	829	974
15950	0.184606	225	0	1275	1500			15950	0.184606	225	0	1275	1500			15950	0.184606	187	0	1063	1250			15950	0.184606	240	0	1362	1602			15950	0.184606	79	0	449	528			15950	0.184606	146	0	830	976
15960	0.184722	225	0	1275	1500			15960	0.184722	225	0	1275	1500			15960	0.184722	187	0	1063	1250			15960	0.184722	240	0	1363	1603			15960	0.184722	78	0	444	522			15960	0.184722	146	0	831	977
15970	0.184838	225	0	1275	1500			15970	0.184838	225	0	1275	1500			15970	0.184838	187	0	1064	1251			15970	0.184838	240	0	1364	1604			15970	0.184838	78	0	439	517			15970	0.184838	146	0	832	978
15980	0.184954	225	0	1275	1500			15980	0.184954	225	0	1275	1500			15980	0.184954	188	0	1064	1252			15980	0.184954	240	0	1365	1605			15980	0.184954	77	0	434	511			15980	0.184954	146	0	832	978
15990	0.185069	225	0	1275	1500			15990	0.185069	225	0	1275	1500			15990	0.185069	188	0	1065	1253			15990	0.185069	241	0	1365	1606			15990	0.185069	76	0	429	505			15990	0.185069	146	0	833	979
16000	0.185185	225	0	1275	1500			16000	0.185185	225	0	1275	1500			16000	0.185185	188	0	1065	1253			16000	0.185185	241	0	1366	1607			16000	0.185185	75	0	424	499			16000	0.185185	146	0	834	980
16010	0.185301	225	0	1275	1500			16010	0.185301	225	0	1275	1500			16010	0.185301	188	0	1066	1254			16010	0.185301	241	0	1367	1608			16010	0.185301	74	0	418	492			16010	0.185301	146	0	835	981
16020	0.185417	225	0	1275	1500			16020	0.185417	225	0	1275	1500			16020	0.185417	188	0	1066	1254			16020	0.185417	241	0	1368	1609			16020	0.185417	73	0	413	486			16020	0.185417	147	0	836	983
16030	0.185532	225	0	1275	1500			16030	0.185532	225	0	1275	1500			16030	0.185532	188	0	1067	1255			16030	0.185532	241	0	1368	1609			16030	0.185532	72	0	408	480			16030	0.185532	147	0	837	984
16040	0.185648	225	0	1275	1500			16040	0.185648	225	0	1275	1500			16040	0.185648	188	0	1067	1255			16040	0.185648	241	0	1369	1610			16040	0.185648	71	0	403	474			16040	0.185648	147	0	837	984
16050	0.185764	225	0	1275	1500			16050	0.185764	225	0	1275	1500			16050	0.185764	188	0	1068	1256			16050	0.185764	241	0	1370	1611			16050	0.185764	70	0	398	468			16050	0.185764	147	0	838	985
16060	0.18588	225	0	1275	1500			16060	0.18588	225	0	1275	1500			16060	0.18588	188	0	1068	1256			16060	0.18588	242	0	1371	1613			16060	0.18588	69	0	393	462			16060	0.18588	147	0	839	986
16070	0.185995	225	0	1275	1500			16070	0.185995	225	0	1275	1500			16070	0.185995	188	0	1069	1257			16070	0.185995	242	0	1371	1613			16070	0.185995	68	0	387	455			16070	0.185995	147	0	840	987
16080	0.186111	225	0	1275	1500			16080	0.186111	225	0	1275	1500			16080	0.186111	188	0	1069	1257			16080	0.186111	242	0	1372	1614			16080	0.186111	68	0	382	450			16080	0.186111	148	0	841	989
16090	0.186227	225	0	1275	1500			16090	0.186227	225	0	1275	1500			16090	0.186227	188	0	1070	1258			16090	0.186227	242	0	1373	1615			16090	0.186227	67	0	377	444			16090	0.186227	148	0	842	990
16100	0.186343	225	0	1275	1500			16100	0.186343	225	0	1275	1500			16100	0.186343	189	0	1070	1259			16100	0.186343	242	0	1374	1616			16100	0.186343	66	0	372	438			16100	0.186343	148	0	842	990
16110	0.186458	225	0	1275	1500			16110	0.186458	225	0	1275	1500			16110	0.186458	189	0	1071	1260			16110	0.186458	242	0	1375	1617			16110	0.186458	65	0	367	432			16110	0.186458	148	0	843	991
16120	0.186574	225	0	1275	1500			16120	0.186574	225	0	1275	1500			16120	0.186574	189	0	1071	1260			16120	0.186574	242	0	1375	1617			16120	0.186574	64	0	362	426			16120	0.186574	148	0	844	992
16130	0.18669	225	0	1275	1500			16130	0.18669	225	0	1275	1500			16130	0.18669	189	0	1072	1261			16130	0.18669	243	0	1376	1619			16130	0.18669	63	0	357	420			16130	0.18669	148	0	845	993
16140	0.186806	225	0	1275	1500			16140	0.186806	225	0	1275	1500			16140	0.186806	189	0	1072	1261			16140	0.186806	243	0	1377	1620			16140	0.186806	62	0	351	413			16140	0.186806	148	0	846	994
16150	0.186921	225	0	1275	1500			16150	0.186921	225	0	1275	1500			16150	0.186921	189	0	1073	1262			16150	0.186921	243	0	1378	1621			16150	0.186921	61	0	346	407			16150	0.186921	149	0	847	996
16160	0.187037	225	0	1275	1500			16160	0.187037	225	0	1275	1500			16160	0.187037	189	0	1073	1262			16160	0.187037	243	0	1378	1621			16160	0.187037	60	0	341	401			16160	0.187037	149	0	847	996
16170	0.187153	225	0	1275	1500			16170	0.187153	225	0	1275	1500			16170	0.187153	189	0	1074	1263			16170	0.187153	243	0	1379	1622			16170	0.187153	59	0	336	395			16170	0.187153	149	0	848	997
16180	0.187269	225	0	1275	1500			16180	0.187269	225	0	1275	1500			16180	0.187269	189	0	1074	1263			16180	0.187269	243	0	1380	1623			16180	0.187269	58	0	331	389			16180	0.187269	149	0	849	998
16190	0.187384	225	0	1275	1500			16190	0.187384	225	0	1275	1500			16190	0.187384	189	0	1075	1264			16190	0.187384	243	0	1381	1624			16190	0.187384	57	0	326	383			16190	0.187384	149	0	850	999
16200	0.1875	225	0	1275	1500			16200	0.1875	225	0	1275	1500			16200	0.1875	190	0	1076	1266			16200	0.1875	244	0	1382	1626			16200	0.1875	57	0	321	378			16200	0.1875	149	0	851	1000
16210	0.187616	225	0	1275	1500			16210	0.187616	225	0	1275	1500			16210	0.187616	190	0	1076	1266			16210	0.187616	243	0	1381	1624			16210	0.187616	57	0	323	380			16210	0.187616	150	0	852	1002
16220	0.187731	225	0	1275	1500			16220	0.187731	225	0	1275	1500			16220	0.187731	190	0	1076	1266			16220	0.187731	243	0	1380	1623			16220	0.187731	57	0	325	382			16220	0.187731	150	0	852	1002
16230	0.187847	225	0	1275	1500			16230	0.187847	225	0	1275	1500			16230	0.187847	190	0	1077	1267			16230	0.187847	243	0	1380	1623			16230	0.187847	58	0	327	385			16230	0.187847	150	0	853	1003
16240	0.187963	225	0	1275	1500			16240	0.187963	225	0	1275	1500			16240	0.187963	190	0	1077	1267			16240	0.187963	243	0	1379	1622			16240	0.187963	58	0	330	388			16240	0.187963	150	0	853	1003
16250	0.188079	225	0	1275	1500			16250	0.188079	225	0	1275	1500			16250	0.188079	190	0	1077	1267			16250	0.188079	243	0	1379	1622			16250	0.188079	59	0	332	391			16250	0.188079	150	0	854	1004
16260	0.188194	225	0	1275	1500			16260	0.188194	225	0	1275	1500			16260	0.188194	190	0	1078	1268			16260	0.188194	243	0	1378	1621			16260	0.188194	59	0	334	393			16260	0.188194	150	0	854	1004
16270	0.18831	225	0	1275	1500			16270	0.18831	225	0	1275	1500			16270	0.18831	190	0	1078	1268			16270	0.18831	243	0	1377	1620			16270	0.18831	59	0	337	396			16270	0.18831	150	0	855	1005
16280	0.188426	225	0	1275	1500			16280	0.188426	225	0	1275	1500			16280	0.188426	190	0	1078	1268			16280	0.188426	243	0	1377	1620			16280	0.188426	60	0	339	399			16280	0.188426	150	0	856	1006
16290	0.188542	225	0	1275	1500			16290	0.188542	225	0	1275	1500			16290	0.188542	190	0	1079	1269			16290	0.188542	243	0	1376	1619			16290	0.188542	60	0	342	402			16290	0.188542	150	0	856	1006
16300	0.188657	225	0	1275	1500			16300	0.188657	225	0	1275	1500			16300	0.188657	190	0	1079	1269			16300	0.188657	242	0	1375	1617			16300	0.188657	61	0	344	405			16300	0.188657	150	0	857	1007
16310	0.188773	225	0	1275	1500			16310	0.188773	225	0	1275	1500			16310	0.188773	190	0	1079	1269			16310	0.188773	242	0	1375	1617			16310	0.188773	61	0	346	407			16310	0.188773	150	0	857	1007
16320	0.188889	225	0	1275	1500			16320	0.188889	225	0	1275	1500			16320	0.188889	190	0	1080	1270			16320	0.188889	242	0	1374	1616			16320	0.188889	61	0	349	410			16320	0.188889	151	0	858	1009
16330	0.189005	225	0	1275	1500			16330	0.189005	225	0	1275	1500			16330	0.189005	190	0	1080	1270			16330	0.189005	242	0	1374	1616			16330	0.189005	62	0	351	413			16330	0.189005	151	0	859	1010
16340	0.18912	225	0	1275	1500			16340	0.18912	225	0	1275	1500			16340	0.18912	190	0	1080	1270			16340	0.18912	242	0	1373	1615			16340	0.18912	62	0	353	415			16340	0.18912	151	0	859	1010
16350	0.189236	225	0	1275	1500			16350	0.189236	225	0	1275	1500			16350	0.189236	190	0	1081	1271			16350	0.189236	242	0	1372	1614			16350	0.189236	63	0	356	419			16350	0.189236	151	0	860	1011
16360	0.189352	225	0	1275	1500			16360	0.189352	225	0	1275	1500			16360	0.189352	190	0	1081	1271			16360	0.189352	242	0	1372	1614			16360	0.189352	63	0	358	421			16360	0.189352	151	0	860	1011
16370	0.189468	225	0	1275	1500			16370	0.189468	225	0	1275	1500			16370	0.189468	191	0	1081	1272			16370	0.189468	242	0	1371	1613			16370	0.189468	63	0	360	423			16370	0.189468	151	0	861	1012
16380	0.189583	225	0	1275	1500			16380	0.189583	225	0	1275	1500			16380	0.189583	191	0	1082	1273			16380	0.189583	242	0	1371	1613			16380	0.189583	64	0	363	427			16380	0.189583	151	0	862	1013
16390	0.189699	225	0	1275	1500			16390	0.189699	225	0	1275	1500			16390	0.189699	191	0	1082	1273			16390	0.189699	241	0	1370	1611			16390	0.189699	64	0	365	429			16390	0.189699	151	0	862	1013
16400	0.189815	225	0	1275	1500			16400	0.189815	225	0	1275	1500			16400	0.189815	191	0	1082	1273			16400	0.189815	241	0	1369	1610			16400	0.189815	65	0	367	432			16400	0.189815	151	0	863	1014
16410	0.189931	225	0	1275	1500			16410	0.189931	225	0	1275	1500			16410	0.189931	191	0	1083	1274			16410	0.189931	241	0	1369	1610			16410	0.189931	65	0	370	435			16410	0.189931	151	0	863	1014
16420	0.190046	225	0	1275	1500			16420	0.190046	225	0	1275	1500			16420	0.190046	191	0	1083	1274			16420	0.190046	241	0	1368	1609			16420	0.190046	65	0	372	437			16420	0.190046	152	0	864	1016
16430	0.190162	225	0	1275	1500			16430	0.190162	225	0	1275	1500			16430	0.190162	191	0	1084	1275			16430	0.190162	241	0	1368	1609			16430	0.190162	66	0	375	441			16430	0.190162	152	0	865	1017
16440	0.190278	225	0	1275	1500			16440	0.190278	225	0	1275	1500			16440	0.190278	191	0	1084	1275			16440	0.190278	241	0	1367	1608			16440	0.190278	66	0	377	443			16440	0.190278	152	0	865	1017
16450	0.190394	225	0	1275	1500			16450	0.190394	225	0	1275	1500			16450	0.190394	191	0	1084	1275			16450	0.190394	241	0	1366	1607			16450	0.190394	67	0	379	446			16450	0.190394	152	0	866	1018
16460	0.190509	225	0	1275	1500			16460	0.190509	225	0	1275	1500			16460	0.190509	191	0	1085	1276			16460	0.190509	241	0	1366	1607			16460	0.190509	67	0	382	449			16460	0.190509	152	0	866	1018
16470	0.190625	225	0	1275	1500			16470	0.190625	225	0	1275	1500			16470	0.190625	191	0	1085	1276			16470	0.190625	241	0	1365	1606			16470	0.190625	68	0	384	452			16470	0.190625	152	0	867	1019
16480	0.190741	225	0	1275	1500			16480	0.190741	225	0	1275	1500			16480	0.190741	191	0	1085	1276			16480	0.190741	240	0	1364	1604			16480	0.190741	68	0	386	454			16480	0.190741	152	0	868	1020
16490	0.190856	225	0	1275	1500			16490	0.190856	225	0	1275	1500			16490	0.190856	191	0	1086	1277			16490	0.190856	240	0	1364	1604			16490	0.190856	68	0	389	457			16490	0.190856	152	0	868	1020
16500	0.190972	225	0	1275	1500			16500	0.190972	225	0	1275	1500			16500	0.190972	191	0	1086	1277			16500	0.190972	240	0	1363	1603			16500	0.190972	69	0	391	460			16500	0.190972	152	0	869	1021
16510	0.191088	225	0	1275	1500			16510	0.191088	225	0	1275	1500			16510	0.191088	191	0	1086	1277			16510	0.191088	240	0	1363	1603			16510	0.191088	69	0	393	462			16510	0.191088	152	0	869	1021
16520	0.191204	225	0	1275	1500			16520	0.191204	225	0	1275	1500			16520	0.191204	191	0	1087	1278			16520	0.191204	240	0	1362	1602			16520	0.191204	70	0	396	466			16520	0.191204	153	0	870	1023
16530	0.191319	225	0	1275	1500			16530	0.191319	225	0	1275	1500			16530	0.191319	191	0	1087	1278			16530	0.191319	240	0	1361	1601			16530	0.191319	70	0	398	468			16530	0.191319	153	0	871	1024
16540	0.191435	225	0	1275	1500			16540	0.191435	225	0	1275	1500			16540	0.191435	192	0	1087	1279			16540	0.191435	240	0	1361	1601			16540	0.191435	70	0	401	471			16540	0.191435	153	0	871	1024
16550	0.191551	225	0	1275	1500			16550	0.191551	225	0	1275	1500			16550	0.191551	192	0	1088	1280			16550	0.191551	240	0	1360	1600			16550	0.191551	71	0	403	474			16550	0.191551	153	0	872	1025
16560	0.191667	225	0	1275	1500			16560	0.191667	225	0	1275	1500			16560	0.191667	192	0	1088	1280			16560	0.191667	240	0	1360	1600			16560	0.191667	71	0	405	476			16560	0.191667	153	0	872	1025
16570	0.191782	225	0	1275	1500			16570	0.191782	225	0	1275	1500			16570	0.191782	192	0	1088	1280			16570	0.191782	239	0	1359	1598			16570	0.191782	72	0	408	480			16570	0.191782	153	0	873	1026
16580	0.191898	225	0	1275	1500			16580	0.191898	225	0	1275	1500			16580	0.191898	192	0	1089	1281			16580	0.191898	239	0	1358	1597			16580	0.191898	72	0	410	482			16580	0.191898	153	0	874	1027
16590	0.192014	225	0	1275	1500			16590	0.192014	225	0	1275	1500			16590	0.192014	192	0	1089	1281			16590	0.192014	239	0	1358	1597			16590	0.192014	72	0	412	484			16590	0.192014	153	0	874	1027
16600	0.19213	225	0	1275	1500			16600	0.19213	225	0	1275	1500			16600	0.19213	192	0	1089	1281			16600	0.19213	239	0	1357	1596			16600	0.19213	73	0	415	488			16600	0.19213	153	0	875	1028
16610	0.192245	225	0	1275	1500			16610	0.192245	225	0	1275	1500			16610	0.192245	192	0	1090	1282			16610	0.192245	239	0	1357	1596			16610	0.192245	73	0	417	490			16610	0.192245	153	0	875	1028
16620	0.192361	225	0	1275	1500			16620	0.192361	225	0	1275	1500			16620	0.192361	192	0	1090	1282			16620	0.192361	239	0	1356	1595			16620	0.192361	74	0	419	493			16620	0.192361	154	0	876	1030
16630	0.192477	225	0	1275	1500			16630	0.192477	225	0	1275	1500			16630	0.192477	192	0	1091	1283			16630	0.192477	239	0	1355	1594			16630	0.192477	74	0	422	496			16630	0.192477	154	0	877	1031
16640	0.192593	225	0	1275	1500			16640	0.192593	225	0	1275	1500			16640	0.192593	192	0	1091	1283			16640	0.192593	239	0	1355	1594			16640	0.192593	74	0	424	498			16640	0.192593	154	0	877	1031
16650	0.192708	225	0	1275	1500			16650	0.192708	225	0	1275	1500			16650	0.192708	192	0	1091	1283			16650	0.192708	239	0	1354	1593			16650	0.192708	75	0	426	501			16650	0.192708	154	0	878	1032
16660	0.192824	225	0	1275	1500			16660	0.192824	225	0	1275	1500			16660	0.192824	192	0	1092	1284			16660	0.192824	238	0	1354	1592			16660	0.192824	75	0	429	504			16660	0.192824	154	0	878	1032
16670	0.19294	225	0	1275	1500			16670	0.19294	225	0	1275	1500			16670	0.19294	192	0	1092	1284			16670	0.19294	238	0	1353	1591			16670	0.19294	76	0	431	507			16670	0.19294	154	0	879	1033
16680	0.193056	225	0	1275	1500			16680	0.193056	225	0	1275	1500			16680	0.193056	192	0	1092	1284			16680	0.193056	238	0	1352	1590			16680	0.193056	76	0	434	510			16680	0.193056	154	0	880	1034
16690	0.193171	225	0	1275	1500			16690	0.193171	225	0	1275	1500			16690	0.193171	192	0	1093	1285			16690	0.193171	238	0	1352	1590			16690	0.193171	77	0	436	513			16690	0.193171	154	0	880	1034
16700	0.193287	225	0	1275	1500			16700	0.193287	225	0	1275	1500			16700	0.193287	192	0	1093	1285			16700	0.193287	238	0	1351	1589			16700	0.193287	77	0	438	515			16700	0.193287	154	0	881	1035
16710	0.193403	225	0	1275	1500			16710	0.193403	225	0	1275	1500			16710	0.193403	193	0	1093	1286			16710	0.193403	238	0	1350	1588			16710	0.193403	77	0	441	518			16710	0.193403	154	0	881	1035
16720	0.193519	225	0	1275	1500			16720	0.193519	225	0	1275	1500			16720	0.193519	193	0	1094	1287			16720	0.193519	238	0	1350	1588			16720	0.193519	78	0	443	521			16720	0.193519	155	0	882	1037
16730	0.193634	225	0	1275	1500			16730	0.193634	225	0	1275	1500			16730	0.193634	193	0	1094	1287			16730	0.193634	238	0	1349	1587			16730	0.193634	78	0	445	523			16730	0.193634	155	0	883	1038
16740	0.19375	225	0	1275	1500			16740	0.19375	225	0	1275	1500			16740	0.19375	193	0	1094	1287			16740	0.19375	238	0	1349	1587			16740	0.19375	79	0	448	527			16740	0.19375	155	0	883	1038
16750	0.193866	225	0	1275	1500			16750	0.193866	225	0	1275	1500			16750	0.193866	193	0	1095	1288			16750	0.193866	237	0	1348	1585			16750	0.193866	79	0	450	529			16750	0.193866	155	0	884	1039
16760	0.193981	225	0	1275	1500			16760	0.193981	225	0	1275	1500			16760	0.193981	193	0	1095	1288			16760	0.193981	237	0	1347	1584			16760	0.193981	79	0	452	531			16760	0.193981	155	0	884	1039
16770	0.194097	225	0	1275	1500			16770	0.194097	225	0	1275	1500			16770	0.194097	193	0	1095	1288			16770	0.194097	237	0	1347	1584			16770	0.194097	80	0	455	535			16770	0.194097	155	0	885	1040
16780	0.194213	225	0	1275	1500			16780	0.194213	225	0	1275	1500			16780	0.194213	193	0	1096	1289			16780	0.194213	237	0	1346	1583			16780	0.194213	80	0	457	537			16780	0.194213	155	0	886	1041
16790	0.194329	225	0	1275	1500			16790	0.194329	225	0	1275	1500			16790	0.194329	193	0	1096	1289			16790	0.194329	237	0	1346	1583			16790	0.194329	81	0	460	541			16790	0.194329	155	0	886	1041
16800	0.194444	225	0	1275	1500			16800	0.194444	225	0	1275	1500			16800	0.194444	193	0	1096	1289			16800	0.194444	237	0	1345	1582			16800	0.194444	81	0	462	543			16800	0.194444	155	0	887	1042
16810	0.19456	225	0	1275	1500			16810	0.19456	225	0	1275	1500			16810	0.19456	193	0	1097	1290			16810	0.19456	237	0	1344	1581			16810	0.19456	81	0	464	545			16810	0.19456	155	0	887	1042
16820	0.194676	225	0	1275	1500			16820	0.194676	225	0	1275	1500			16820	0.194676	193	0	1097	1290			16820	0.194676	237	0	1344	1581			16820	0.194676	82	0	466	548			16820	0.194676	156	0	888	1044
16830	0.194792	225	0	1275	1500			16830	0.194792	225	0	1275	1500			16830	0.194792	193	0	1097	1290			16830	0.194792	237	0	1343	1580			16830	0.194792	82	0	469	551			16830	0.194792	156	0	889	1045
16840	0.194907	225	0	1275	1500			16840	0.194907	225	0	1275	1500			16840	0.194907	193	0	1098	1291			16840	0.194907	236	0	1343	1579			16840	0.194907	83	0	471	554			16840	0.194907	156	0	889	1045
16850	0.195023	225	0	1275	1500			16850	0.195023	225	0	1275	1500			16850	0.195023	193	0	1098	1291			16850	0.195023	236	0	1342	1578			16850	0.195023	83	0	473	556			16850	0.195023	156	0	890	1046
16860	0.195139	225	0	1275	1500			16860	0.195139	225	0	1275	1500			16860	0.195139	193	0	1099	1292			16860	0.195139	236	0	1341	1577			16860	0.195139	84	0	476	560			16860	0.195139	156	0	890	1046
16870	0.195255	225	0	1275	1500			16870	0.195255	225	0	1275	1500			16870	0.195255	194	0	1099	1293			16870	0.195255	236	0	1341	1577			16870	0.195255	84	0	478	562			16870	0.195255	156	0	891	1047
16880	0.19537	225	0	1275	1500			16880	0.19537	225	0	1275	1500			16880	0.19537	194	0	1099	1293			16880	0.19537	236	0	1340	1576			16880	0.19537	84	0	481	565			16880	0.19537	156	0	892	1048
16890	0.195486	225	0	1275	1500			16890	0.195486	225	0	1275	1500			16890	0.195486	194	0	1100	1294			16890	0.195486	236	0	1340	1576			16890	0.195486	85	0	483	568			16890	0.195486	156	0	892	1048
16900	0.195602	225	0	1275	1500			16900	0.195602	225	0	1275	1500			16900	0.195602	194	0	1100	1294			16900	0.195602	236	0	1339	1575			16900	0.195602	85	0	485	570			16900	0.195602	156	0	893	1049
16910	0.195718	225	0	1275	1500			16910	0.195718	225	0	1275	1500			16910	0.195718	194	0	1100	1294			16910	0.195718	236	0	1338	1574			16910	0.195718	86	0	488	574			16910	0.195718	156	0	893	1049
16920	0.195833	225	0	1275	1500			16920	0.195833	225	0	1275	1500			16920	0.195833	194	0	1101	1295			16920	0.195833	236	0	1338	1574			16920	0.195833	86	0	490	576			16920	0.195833	157	0	894	1051
16930	0.195949	225	0	1275	1500			16930	0.195949	225	0	1275	1500			16930	0.195949	194	0	1101	1295			16930	0.195949	235	0	1337	1572			16930	0.195949	87	0	492	579			16930	0.195949	157	0	895	1052
16940	0.196065	225	0	1275	1500			16940	0.196065	225	0	1275	1500			16940	0.196065	194	0	1101	1295			16940	0.196065	235	0	1336	1571			16940	0.196065	87	0	495	582			16940	0.196065	157	0	895	1052
16950	0.196181	225	0	1275	1500			16950	0.196181	225	0	1275	1500			16950	0.196181	194	0	1102	1296			16950	0.196181	235	0	1336	1571			16950	0.196181	87	0	497	584			16950	0.196181	157	0	896	1053
16960	0.196296	225	0	1275	1500			16960	0.196296	225	0	1275	1500			16960	0.196296	194	0	1102	1296			16960	0.196296	235	0	1335	1570			16960	0.196296	88	0	499	587			16960	0.196296	157	0	896	1053
16970	0.196412	225	0	1275	1500			16970	0.196412	225	0	1275	1500			16970	0.196412	194	0	1102	1296			16970	0.196412	235	0	1335	1570			16970	0.196412	88	0	502	590			16970	0.196412	157	0	897	1054
16980	0.196528	225	0	1275	1500			16980	0.196528	225	0	1275	1500			16980	0.196528	194	0	1103	1297			16980	0.196528	235	0	1334	1569			16980	0.196528	89	0	504	593			16980	0.196528	157	0	898	1055
16990	0.196644	225	0	1275	1500			16990	0.196644	225	0	1275	1500			16990	0.196644	194	0	1103	1297			16990	0.196644	235	0	1333	1568			16990	0.196644	89	0	506	595			16990	0.196644	157	0	898	1055
17000	0.196759	225	0	1275	1500			17000	0.196759	225	0	1275	1500			17000	0.196759	194	0	1104	1298			17000	0.196759	235	0	1333	1568			17000	0.196759	89	0	509	598			17000	0.196759	157	0	899	1056
17010	0.196875	225	0	1275	1500			17010	0.196875	225	0	1275	1500			17010	0.196875	194	0	1104	1298			17010	0.196875	235	0	1332	1567			17010	0.196875	90	0	511	601			17010	0.196875	158	0	899	1057
17020	0.196991	225	0	1275	1500			17020	0.196991	225	0	1275	1500			17020	0.196991	194	0	1104	1298			17020	0.196991	235	0	1332	1567			17020	0.196991	90	0	514	604			17020	0.196991	158	0	900	1058
17030	0.197106	225	0	1275	1500			17030	0.197106	225	0	1275	1500			17030	0.197106	194	0	1105	1299			17030	0.197106	234	0	1331	1565			17030	0.197106	91	0	516	607			17030	0.197106	158	0	901	1059
17040	0.197222	225	0	1275	1500			17040	0.197222	225	0	1275	1500			17040	0.197222	195	0	1105	1300			17040	0.197222	234	0	1330	1564			17040	0.197222	91	0	518	609			17040	0.197222	158	0	901	1059
17050	0.197338	225	0	1275	1500			17050	0.197338	225	0	1275	1500			17050	0.197338	195	0	1105	1300			17050	0.197338	234	0	1330	1564			17050	0.197338	92	0	521	613			17050	0.197338	158	0	902	1060
17060	0.197454	225	0	1275	1500			17060	0.197454	225	0	1275	1500			17060	0.197454	195	0	1106	1301			17060	0.197454	234	0	1329	1563			17060	0.197454	92	0	523	615			17060	0.197454	158	0	902	1060
17070	0.197569	225	0	1275	1500			17070	0.197569	225	0	1275	1500			17070	0.197569	195	0	1106	1301			17070	0.197569	234	0	1329	1563			17070	0.197569	92	0	525	617			17070	0.197569	158	0	903	1061
17080	0.197685	225	0	1275	1500			17080	0.197685	225	0	1275	1500			17080	0.197685	195	0	1106	1301			17080	0.197685	234	0	1328	1562			17080	0.197685	93	0	528	621			17080	0.197685	158	0	904	1062
17090	0.197801	225	0	1275	1500			17090	0.197801	225	0	1275	1500			17090	0.197801	195	0	1107	1302			17090	0.197801	234	0	1327	1561			17090	0.197801	93	0	530	623			17090	0.197801	158	0	904	1062
17100	0.197917	225	0	1275	1500			17100	0.197917	225	0	1275	1500			17100	0.197917	195	0	1107	1302			17100	0.197917	234	0	1327	1561			17100	0.197917	94	0	532	626			17100	0.197917	158	0	905	1063
17110	0.198032	225	0	1275	1500			17110	0.198032	225	0	1275	1500			17110	0.198032	195	0	1107	1302			17110	0.198032	234	0	1326	1560			17110	0.198032	94	0	535	629			17110	0.198032	159	0	905	1064
17120	0.198148	225	0	1275	1500			17120	0.198148	225	0	1275	1500			17120	0.198148	195	0	1108	1303			17120	0.198148	233	0	1326	1559			17120	0.198148	94	0	537	631			17120	0.198148	159	0	906	1065
17130	0.198264	225	0	1275	1500			17130	0.198264	225	0	1275	1500			17130	0.198264	195	0	1108	1303			17130	0.198264	233	0	1325	1558			17130	0.198264	95	0	540	635			17130	0.198264	159	0	907	1066
17140	0.19838	225	0	1275	1500			17140	0.19838	225	0	1275	1500			17140	0.19838	195	0	1109	1304			17140	0.19838	233	0	1324	1557			17140	0.19838	95	0	542	637			17140	0.19838	159	0	907	1066
17150	0.198495	225	0	1275	1500			17150	0.198495	225	0	1275	1500			17150	0.198495	195	0	1109	1304			17150	0.198495	233	0	1324	1557			17150	0.198495	96	0	544	640			17150	0.198495	159	0	908	1067
17160	0.198611	225	0	1275	1500			17160	0.198611	225	0	1275	1500			17160	0.198611	195	0	1109	1304			17160	0.198611	233	0	1323	1556			17160	0.198611	96	0	547	643			17160	0.198611	159	0	908	1067
17170	0.198727	225	0	1275	1500			17170	0.198727	225	0	1275	1500			17170	0.198727	195	0	1110	1305			17170	0.198727	233	0	1322	1555			17170	0.198727	97	0	549	646			17170	0.198727	159	0	909	1068
17180	0.198843	225	0	1275	1500			17180	0.198843	225	0	1275	1500			17180	0.198843	195	0	1110	1305			17180	0.198843	233	0	1322	1555			17180	0.198843	97	0	551	648			17180	0.198843	159	0	910	1069
17190	0.198958	225	0	1275	1500			17190	0.198958	225	0	1275	1500			17190	0.198958	195	0	1110	1305			17190	0.198958	233	0	1321	1554			17190	0.198958	97	0	554	651			17190	0.198958	159	0	910	1069
17200	0.199074	225	0	1275	1500			17200	0.199074	225	0	1275	1500			17200	0.199074	195	0	1111	1306			17200	0.199074	233	0	1321	1554			17200	0.199074	98	0	556	654			17200	0.199074	160	0	911	1071
17210	0.19919	225	0	1275	1500			17210	0.19919	225	0	1275	1500			17210	0.19919	196	0	1111	1307			17210	0.19919	232	0	1320	1552			17210	0.19919	98	0	558	656			17210	0.19919	160	0	911	1071
17220	0.199306	225	0	1275	1500			17220	0.199306	225	0	1275	1500			17220	0.199306	196	0	1111	1307			17220	0.199306	232	0	1319	1551			17220	0.199306	99	0	561	660			17220	0.199306	160	0	912	1072
17230	0.199421	225	0	1275	1500			17230	0.199421	225	0	1275	1500			17230	0.199421	196	0	1112	1308			17230	0.199421	232	0	1319	1551			17230	0.199421	99	0	563	662			17230	0.199421	160	0	913	1073
17240	0.199537	225	0	1275	1500			17240	0.199537	225	0	1275	1500			17240	0.199537	196	0	1112	1308			17240	0.199537	232	0	1318	1550			17240	0.199537	100	0	565	665			17240	0.199537	160	0	913	1073
17250	0.199653	225	0	1275	1500			17250	0.199653	225	0	1275	1500			17250	0.199653	196	0	1113	1309			17250	0.199653	232	0	1318	1550			17250	0.199653	100	0	568	668			17250	0.199653	160	0	914	1074
17260	0.199769	225	0	1275	1500			17260	0.199769	225	0	1275	1500			17260	0.199769	196	0	1113	1309			17260	0.199769	232	0	1317	1549			17260	0.199769	100	0	570	670			17260	0.199769	160	0	914	1074
17270	0.199884	225	0	1275	1500			17270	0.199884	225	0	1275	1500			17270	0.199884	196	0	1113	1309			17270	0.199884	232	0	1316	1548			17270	0.199884	101	0	573	674			17270	0.199884	160	0	915	1075
17280	0.2	225	0	1275	1500			17280	0.2	225	0	1275	1500			17280	0.2	196	0	1114	1310			17280	0.2	232	0	1316	1548			17280	0.2	101	0	575	676			17280	0.2	160	0	916	1076
17290	0.200116	225	0	1275	1500			17290	0.200116	225	0	1275	1500			17290	0.200116	196	0	1114	1310			17290	0.200116	232	0	1315	1547			17290	0.200116	102	0	577	679			17290	0.200116	161	0	916	1077
17300	0.200231	225	0	1275	1500			17300	0.200231	225	0	1275	1500			17300	0.200231	196	0	1114	1310			17300	0.200231	231	0	1315	1546			17300	0.200231	102	0	580	682			17300	0.200231	161	0	917	1078
17310	0.200347	225	0	1275	1500			17310	0.200347	225	0	1275	1500			17310	0.200347	196	0	1115	1311			17310	0.200347	231	0	1314	1545			17310	0.200347	102	0	582	684			17310	0.200347	161	0	917	1078
17320	0.200463	225	0	1275	1500			17320	0.200463	225	0	1275	1500			17320	0.200463	196	0	1115	1311			17320	0.200463	231	0	1313	1544			17320	0.200463	103	0	584	687			17320	0.200463	161	0	918	1079
17330	0.200579	225	0	1275	1500			17330	0.200579	225	0	1275	1500			17330	0.200579	196	0	1115	1311			17330	0.200579	231	0	1313	1544			17330	0.200579	103	0	587	690			17330	0.200579	161	0	919	1080
17340	0.200694	225	0	1275	1500			17340	0.200694	225	0	1275	1500			17340	0.200694	196	0	1116	1312			17340	0.200694	231	0	1312	1543			17340	0.200694	104	0	589	693			17340	0.200694	161	0	919	1080
17350	0.20081	225	0	1275	1500			17350	0.20081	225	0	1275	1500			17350	0.20081	196	0	1116	1312			17350	0.20081	231	0	1311	1542			17350	0.20081	104	0	591	695			17350	0.20081	161	0	920	1081
17360	0.200926	225	0	1275	1500			17360	0.200926	225	0	1275	1500			17360	0.200926	196	0	1116	1312			17360	0.200926	231	0	1311	1542			17360	0.200926	105	0	594	699			17360	0.200926	161	0	920	1081
17370	0.201042	225	0	1275	1500			17370	0.201042	225	0	1275	1500			17370	0.201042	197	0	1117	1314			17370	0.201042	231	0	1310	1541			17370	0.201042	105	0	596	701			17370	0.201042	161	0	921	1082
17380	0.201157	225	0	1275	1500			17380	0.201157	225	0	1275	1500			17380	0.201157	197	0	1117	1314			17380	0.201157	231	0	1310	1541			17380	0.201157	105	0	599	704			17380	0.201157	162	0	922	1084
17390	0.201273	225	0	1275	1500			17390	0.201273	225	0	1275	1500			17390	0.201273	197	0	1118	1315			17390	0.201273	230	0	1309	1539			17390	0.201273	106	0	601	707			17390	0.201273	162	0	922	1084
17400	0.201389	225	0	1275	1500			17400	0.201389	225	0	1275	1500			17400	0.201389	197	0	1118	1315			17400	0.201389	230	0	1308	1538			17400	0.201389	106	0	603	709			17400	0.201389	162	0	923	1085
17410	0.201505	225	0	1275	1500			17410	0.201505	225	0	1275	1500			17410	0.201505	197	0	1118	1315			17410	0.201505	230	0	1308	1538			17410	0.201505	107	0	605	712			17410	0.201505	162	0	923	1085
17420	0.20162	225	0	1275	1500			17420	0.20162	225	0	1275	1500			17420	0.20162	197	0	1119	1316			17420	0.20162	230	0	1307	1537			17420	0.20162	107	0	608	715			17420	0.20162	162	0	924	1086
17430	0.201736	225	0	1275	1500			17430	0.201736	225	0	1275	1500			17430	0.201736	197	0	1119	1316			17430	0.201736	230	0	1307	1537			17430	0.201736	107	0	610	717			17430	0.201736	162	0	925	1087
17440	0.201852	225	0	1275	1500			17440	0.201852	225	0	1275	1500			17440	0.201852	197	0	1119	1316			17440	0.201852	230	0	1306	1536			17440	0.201852	108	0	613	721			17440	0.201852	162	0	925	1087
17450	0.201968	225	0	1275	1500			17450	0.201968	225	0	1275	1500			17450	0.201968	197	0	1120	1317			17450	0.201968	230	0	1305	1535			17450	0.201968	108	0	615	723			17450	0.201968	162	0	926	1088
17460	0.202083	225	0	1275	1500			17460	0.202083	225	0	1275	1500			17460	0.202083	197	0	1120	1317			17460	0.202083	230	0	1305	1535			17460	0.202083	109	0	617	726			17460	0.202083	162	0	926	1088
17470	0.202199	225	0	1275	1500			17470	0.202199	225	0	1275	1500			17470	0.202199	197	0	1120	1317			17470	0.202199	230	0	1304	1534			17470	0.202199	109	0	620	729			17470	0.202199	163	0	927	1090
17480	0.202315	225	0	1275	1500			17480	0.202315	225	0	1275	1500			17480	0.202315	197	0	1121	1318			17480	0.202315	229	0	1304	1533			17480	0.202315	110	0	622	732			17480	0.202315	163	0	928	1091
17490	0.202431	225	0	1275	1500			17490	0.202431	225	0	1275	1500			17490	0.202431	197	0	1121	1318			17490	0.202431	229	0	1303	1532			17490	0.202431	110	0	624	734			17490	0.202431	163	0	928	1091
17500	0.202546	225	0	1275	1500			17500	0.202546	225	0	1275	1500			17500	0.202546	197	0	1121	1318			17500	0.202546	229	0	1302	1531			17500	0.202546	110	0	627	737			17500	0.202546	163	0	929	1092
17510	0.202662	225	0	1275	1500			17510	0.202662	225	0	1275	1500			17510	0.202662	197	0	1122	1319			17510	0.202662	229	0	1302	1531			17510	0.202662	111	0	629	740			17510	0.202662	163	0	929	1092
17520	0.202778	225	0	1275	1500			17520	0.202778	225	0	1275	1500			17520	0.202778	197	0	1122	1319			17520	0.202778	229	0	1301	1530			17520	0.202778	111	0	632	743			17520	0.202778	163	0	930	1093
17530	0.202894	225	0	1275	1500			17530	0.202894	225	0	1275	1500			17530	0.202894	197	0	1123	1320			17530	0.202894	229	0	1301	1530			17530	0.202894	112	0	634	746			17530	0.202894	163	0	931	1094
17540	0.203009	225	0	1275	1500			17540	0.203009	225	0	1275	1500			17540	0.203009	198	0	1123	1321			17540	0.203009	229	0	1300	1529			17540	0.203009	112	0	636	748			17540	0.203009	163	0	931	1094
17550	0.203125	225	0	1275	1500			17550	0.203125	225	0	1275	1500			17550	0.203125	198	0	1123	1321			17550	0.203125	229	0	1299	1528			17550	0.203125	113	0	639	752			17550	0.203125	163	0	932	1095
17560	0.203241	225	0	1275	1500			17560	0.203241	225	0	1275	1500			17560	0.203241	198	0	1124	1322			17560	0.203241	229	0	1299	1528			17560	0.203241	113	0	641	754			17560	0.203241	164	0	932	1096
17570	0.203356	225	0	1275	1500			17570	0.203356	225	0	1275	1500			17570	0.203356	198	0	1124	1322			17570	0.203356	228	0	1298	1526			17570	0.203356	113	0	643	756			17570	0.203356	164	0	933	1097
17580	0.203472	225	0	1275	1500			17580	0.203472	225	0	1275	1500			17580	0.203472	198	0	1124	1322			17580	0.203472	228	0	1298	1526			17580	0.203472	114	0	646	760			17580	0.203472	164	0	934	1098
17590	0.203588	225	0	1275	1500			17590	0.203588	225	0	1275	1500			17590	0.203588	198	0	1125	1323			17590	0.203588	228	0	1297	1525			17590	0.203588	114	0	648	762			17590	0.203588	164	0	934	1098
17600	0.203704	225	0	1275	1500			17600	0.203704	225	0	1275	1500			17600	0.203704	198	0	1125	1323			17600	0.203704	228	0	1296	1524			17600	0.203704	115	0	650	765			17600	0.203704	164	0	935	1099
17610	0.203819	225	0	1275	1500			17610	0.203819	225	0	1275	1500			17610	0.203819	198	0	1125	1323			17610	0.203819	228	0	1296	1524			17610	0.203819	115	0	653	768			17610	0.203819	164	0	935	1099
17620	0.203935	225	0	1275	1500			17620	0.203935	225	0	1275	1500			17620	0.203935	198	0	1126	1324			17620	0.203935	228	0	1295	1523			17620	0.203935	115	0	655	770			17620	0.203935	164	0	936	1100
17630	0.204051	225	0	1275	1500			17630	0.204051	225	0	1275	1500			17630	0.204051	198	0	1126	1324			17630	0.204051	228	0	1294	1522			17630	0.204051	116	0	658	774			17630	0.204051	164	0	937	1101
17640	0.204167	225	0	1275	1500			17640	0.204167	225	0	1275	1500			17640	0.204167	198	0	1127	1325			17640	0.204167	228	0	1294	1522			17640	0.204167	116	0	660	776			17640	0.204167	164	0	937	1101
17650	0.204282	225	0	1275	1500			17650	0.204282	225	0	1275	1500			17650	0.204282	198	0	1127	1325			17650	0.204282	228	0	1293	1521			17650	0.204282	117	0	662	779			17650	0.204282	165	0	938	1103
17660	0.204398	225	0	1275	1500			17660	0.204398	225	0	1275	1500			17660	0.204398	198	0	1127	1325			17660	0.204398	227	0	1293	1520			17660	0.204398	117	0	665	782			17660	0.204398	165	0	938	1103
17670	0.204514	225	0	1275	1500			17670	0.204514	225	0	1275	1500			17670	0.204514	198	0	1128	1326			17670	0.204514	227	0	1292	1519			17670	0.204514	118	0	667	785			17670	0.204514	165	0	939	1104
17680	0.20463	225	0	1275	1500			17680	0.20463	225	0	1275	1500			17680	0.20463	198	0	1128	1326			17680	0.20463	227	0	1291	1518			17680	0.20463	118	0	669	787			17680	0.20463	165	0	940	1105
17690	0.204745	225	0	1275	1500			17690	0.204745	225	0	1275	1500			17690	0.204745	198	0	1128	1326			17690	0.204745	227	0	1291	1518			17690	0.204745	118	0	672	790			17690	0.204745	165	0	940	1105
17700	0.204861	225	0	1275	1500			17700	0.204861	225	0	1275	1500			17700	0.204861	198	0	1129	1327			17700	0.204861	227	0	1290	1517			17700	0.204861	119	0	674	793			17700	0.204861	165	0	941	1106
17710	0.204977	225	0	1275	1500			17710	0.204977	225	0	1275	1500			17710	0.204977	199	0	1129	1328			17710	0.204977	227	0	1289	1516			17710	0.204977	119	0	677	796			17710	0.204977	165	0	941	1106
17720	0.205093	225	0	1275	1500			17720	0.205093	225	0	1275	1500			17720	0.205093	199	0	1129	1328			17720	0.205093	227	0	1289	1516			17720	0.205093	120	0	679	799			17720	0.205093	165	0	942	1107
17730	0.205208	225	0	1275	1500			17730	0.205208	225	0	1275	1500			17730	0.205208	199	0	1130	1329			17730	0.205208	227	0	1288	1515			17730	0.205208	120	0	681	801			17730	0.205208	165	0	943	1108
17740	0.205324	225	0	1275	1500			17740	0.205324	225	0	1275	1500			17740	0.205324	199	0	1130	1329			17740	0.205324	227	0	1288	1515			17740	0.205324	120	0	684	804			17740	0.205324	166	0	943	1109
17750	0.20544	225	0	1275	1500			17750	0.20544	225	0	1275	1500			17750	0.20544	199	0	1130	1329			17750	0.20544	226	0	1287	1513			17750	0.20544	121	0	686	807			17750	0.20544	166	0	944	1110
17760	0.205556	225	0	1275	1500			17760	0.205556	225	0	1275	1500			17760	0.205556	199	0	1131	1330			17760	0.205556	226	0	1286	1512			17760	0.205556	121	0	688	809			17760	0.205556	166	0	944	1110
17770	0.205671	225	0	1275	1500			17770	0.205671	225	0	1275	1500			17770	0.205671	199	0	1131	1330			17770	0.205671	226	0	1286	1512			17770	0.205671	122	0	691	813			17770	0.205671	166	0	945	1111
17780	0.205787	225	0	1275	1500			17780	0.205787	225	0	1275	1500			17780	0.205787	199	0	1132	1331			17780	0.205787	226	0	1285	1511			17780	0.205787	122	0	693	815			17780	0.205787	166	0	946	1112
17790	0.205903	225	0	1275	1500			17790	0.205903	225	0	1275	1500			17790	0.205903	199	0	1132	1331			17790	0.205903	226	0	1285	1511			17790	0.205903	123	0	696	819			17790	0.205903	166	0	946	1112
17800	0.206019	225	0	1275	1500			17800	0.206019	225	0	1275	1500			17800	0.206019	199	0	1132	1331			17800	0.206019	226	0	1284	1510			17800	0.206019	123	0	698	821			17800	0.206019	166	0	947	1113
17810	0.206134	225	0	1275	1500			17810	0.206134	225	0	1275	1500			17810	0.206134	199	0	1133	1332			17810	0.206134	226	0	1283	1509			17810	0.206134	123	0	700	823			17810	0.206134	166	0	947	1113
17820	0.20625	225	0	1275	1500			17820	0.20625	225	0	1275	1500			17820	0.20625	199	0	1133	1332			17820	0.20625	226	0	1283	1509			17820	0.20625	124	0	703	827			17820	0.20625	166	0	948	1114
17830	0.206366	225	0	1275	1500			17830	0.206366	225	0	1275	1500			17830	0.206366	199	0	1133	1332			17830	0.206366	226	0	1282	1508			17830	0.206366	124	0	705	829			17830	0.206366	167	0	949	1116
17840	0.206481	225	0	1275	1500			17840	0.206481	225	0	1275	1500			17840	0.206481	199	0	1134	1333			17840	0.206481	225	0	1281	1506			17840	0.206481	125	0	707	832			17840	0.206481	167	0	949	1116
17850	0.206597	225	0	1275	1500			17850	0.206597	225	0	1275	1500			17850	0.206597	199	0	1134	1333			17850	0.206597	225	0	1281	1506			17850	0.206597	125	0	710	835			17850	0.206597	167	0	950	1117
17860	0.206713	225	0	1275	1500			17860	0.206713	225	0	1275	1500			17860	0.206713	200	0	1134	1334			17860	0.206713	225	0	1280	1505			17860	0.206713	126	0	712	838			17860	0.206713	167	0	950	1117
17870	0.206829	225	0	1275	1500			17870	0.206829	225	0	1275	1500			17870	0.206829	200	0	1135	1335			17870	0.206829	225	0	1280	1505			17870	0.206829	126	0	715	841			17870	0.206829	167	0	951	1118
17880	0.206944	225	0	1275	1500			17880	0.206944	225	0	1275	1500			17880	0.206944	200	0	1135	1335			17880	0.206944	225	0	1279	1504			17880	0.206944	126	0	717	843			17880	0.206944	167	0	952	1119
17890	0.20706	225	0	1275	1500			17890	0.20706	225	0	1275	1500			17890	0.20706	200	0	1136	1336			17890	0.20706	225	0	1278	1503			17890	0.20706	127	0	719	846			17890	0.20706	167	0	952	1119
17900	0.207176	225	0	1275	1500			17900	0.207176	225	0	1275	1500			17900	0.207176	200	0	1136	1336			17900	0.207176	225	0	1278	1503			17900	0.207176	127	0	722	849			17900	0.207176	167	0	953	1120
17910	0.207292	225	0	1275	1500			17910	0.207292	225	0	1275	1500			17910	0.207292	200	0	1136	1336			17910	0.207292	225	0	1277	1502			17910	0.207292	128	0	724	852			17910	0.207292	167	0	953	1120
17920	0.207407	225	0	1275	1500			17920	0.207407	225	0	1275	1500			17920	0.207407	200	0	1137	1337			17920	0.207407	224	0	1276	1500			17920	0.207407	128	0	726	854			17920	0.207407	167	0	954	1121
17930	0.207523	225	0	1275	1500			17930	0.207523	225	0	1275	1500			17930	0.207523	200	0	1137	1337			17930	0.207523	224	0	1276	1500			17930	0.207523	128	0	729	857			17930	0.207523	168	0	955	1123
17940	0.207639	225	0	1275	1500			17940	0.207639	225	0	1275	1500			17940	0.207639	200	0	1137	1337			17940	0.207639	224	0	1275	1499			17940	0.207639	129	0	731	860			17940	0.207639	168	0	955	1123
17950	0.207755	225	0	1275	1500			17950	0.207755	225	0	1275	1500			17950	0.207755	200	0	1138	1338			17950	0.207755	224	0	1275	1499			17950	0.207755	129	0	734	863			17950	0.207755	168	0	956	1124
17960	0.20787	225	0	1275	1500			17960	0.20787	225	0	1275	1500			17960	0.20787	200	0	1138	1338			17960	0.20787	224	0	1274	1498			17960	0.20787	130	0	736	866			17960	0.20787	168	0	956	1124
17970	0.207986	225	0	1275	1500			17970	0.207986	225	0	1275	1500			17970	0.207986	200	0	1138	1338			17970	0.207986	224	0	1273	1497			17970	0.207986	130	0	738	868			17970	0.207986	168	0	957	1125
17980	0.208102	225	0	1275	1500			17980	0.208102	225	0	1275	1500			17980	0.208102	200	0	1139	1339			17980	0.208102	224	0	1273	1497			17980	0.208102	131	0	741	872			17980	0.208102	168	0	958	1126
17990	0.208218	225	0	1275	1500			17990	0.208218	225	0	1275	1500			17990	0.208218	200	0	1139	1339			17990	0.208218	224	0	1272	1496			17990	0.208218	131	0	743	874			17990	0.208218	168	0	958	1126
18000	0.208333	225	0	1275	1500			18000	0.208333	225	0	1275	1500			18000	0.208333	201	0	1140	1341			18000	0.208333	224	0	1272	1496			18000	0.208333	132	0	746	878			18000	0.208333	168	0	959	1127
18010	0.208449	225	0	1275	1500			18010	0.208449	225	0	1275	1500			18010	0.208449	201	0	1140	1341			18010	0.208449	224	0	1273	1497			18010	0.208449	132	0	750	882			18010	0.208449	169	0	960	1129
18020	0.208565	225	0	1275	1500			18020	0.208565	225	0	1275	1500			18020	0.208565	201	0	1140	1341			18020	0.208565	224	0	1274	1498			18020	0.208565	133	0	754	887			18020	0.208565	169	0	960	1129
18030	0.208681	225	0	1275	1500			18030	0.208681	225	0	1275	1500			18030	0.208681	201	0	1140	1341			18030	0.208681	224	0	1275	1499			18030	0.208681	134	0	759	893			18030	0.208681	169	0	961	1130
18040	0.208796	225	0	1275	1500			18040	0.208796	225	0	1275	1500			18040	0.208796	201	0	1140	1341			18040	0.208796	224	0	1276	1500			18040	0.208796	135	0	763	898			18040	0.208796	169	0	961	1130
18050	0.208912	225	0	1275	1500			18050	0.208912	225	0	1275	1500			18050	0.208912	201	0	1140	1341			18050	0.208912	224	0	1277	1501			18050	0.208912	135	0	768	903			18050	0.208912	169	0	962	1131
18060	0.209028	225	0	1275	1500			18060	0.209028	225	0	1275	1500			18060	0.209028	201	0	1141	1342			18060	0.209028	225	0	1278	1503			18060	0.209028	136	0	773	909			18060	0.209028	169	0	962	1131
18070	0.209144	225	0	1275	1500			18070	0.209144	225	0	1275	1500			18070	0.209144	201	0	1141	1342			18070	0.209144	225	0	1279	1504			18070	0.209144	137	0	777	914			18070	0.209144	169	0	963	1132
18080	0.209259	225	0	1275	1500			18080	0.209259	225	0	1275	1500			18080	0.209259	201	0	1141	1342			18080	0.209259	225	0	1280	1505			18080	0.209259	138	0	782	920			18080	0.209259	169	0	964	1133
18090	0.209375	225	0	1275	1500			18090	0.209375	225	0	1275	1500			18090	0.209375	201	0	1141	1342			18090	0.209375	225	0	1282	1507			18090	0.209375	139	0	787	926			18090	0.209375	169	0	964	1133
18100	0.209491	225	0	1275	1500			18100	0.209491	225	0	1275	1500			18100	0.209491	201	0	1141	1342			18100	0.209491	225	0	1283	1508			18100	0.209491	140	0	791	931			18100	0.209491	169	0	965	1134
18110	0.209606	225	0	1275	1500			18110	0.209606	225	0	1275	1500			18110	0.209606	201	0	1142	1343			18110	0.209606	226	0	1284	1510			18110	0.209606	140	0	796	936			18110	0.209606	169	0	965	1134
18120	0.209722	225	0	1275	1500			18120	0.209722	225	0	1275	1500			18120	0.209722	201	0	1142	1343			18120	0.209722	226	0	1285	1511			18120	0.209722	141	0	800	941			18120	0.209722	170	0	966	1136
18130	0.209838	225	0	1275	1500			18130	0.209838	225	0	1275	1500			18130	0.209838	201	0	1142	1343			18130	0.209838	226	0	1286	1512			18130	0.209838	142	0	805	947			18130	0.209838	170	0	967	1137
18140	0.209954	225	0	1275	1500			18140	0.209954	225	0	1275	1500			18140	0.209954	201	0	1142	1343			18140	0.209954	226	0	1287	1513			18140	0.209954	143	0	810	953			18140	0.209954	170	0	967	1137
18150	0.210069	225	0	1275	1500			18150	0.210069	225	0	1275	1500			18150	0.210069	201	0	1142	1343			18150	0.210069	226	0	1288	1514			18150	0.210069	144	0	814	958			18150	0.210069	170	0	968	1138
18160	0.210185	225	0	1275	1500			18160	0.210185	225	0	1275	1500			18160	0.210185	201	0	1143	1344			18160	0.210185	227	0	1290	1517			18160	0.210185	144	0	819	963			18160	0.210185	170	0	968	1138
18170	0.210301	225	0	1275	1500			18170	0.210301	225	0	1275	1500			18170	0.210301	201	0	1143	1344			18170	0.210301	227	0	1291	1518			18170	0.210301	145	0	823	968			18170	0.210301	170	0	969	1139
18180	0.210417	225	0	1275	1500			18180	0.210417	225	0	1275	1500			18180	0.210417	201	0	1143	1344			18180	0.210417	227	0	1292	1519			18180	0.210417	146	0	828	974			18180	0.210417	170	0	970	1140
18190	0.210532	225	0	1275	1500			18190	0.210532	225	0	1275	1500			18190	0.210532	201	0	1143	1344			18190	0.210532	227	0	1293	1520			18190	0.210532	147	0	833	980			18190	0.210532	170	0	970	1140
18200	0.210648	225	0	1275	1500			18200	0.210648	225	0	1275	1500			18200	0.210648	201	0	1143	1344			18200	0.210648	227	0	1294	1521			18200	0.210648	148	0	837	985			18200	0.210648	170	0	971	1141
18210	0.210764	225	0	1275	1500			18210	0.210764	225	0	1275	1500			18210	0.210764	201	0	1144	1345			18210	0.210764	228	0	1295	1523			18210	0.210764	148	0	842	990			18210	0.210764	170	0	971	1141
18220	0.21088	225	0	1275	1500			18220	0.21088	225	0	1275	1500			18220	0.21088	201	0	1144	1345			18220	0.21088	228	0	1296	1524			18220	0.21088	149	0	846	995			18220	0.21088	171	0	972	1143
18230	0.210995	225	0	1275	1500			18230	0.210995	225	0	1275	1500			18230	0.210995	201	0	1144	1345			18230	0.210995	228	0	1298	1526			18230	0.210995	150	0	851	1001			18230	0.210995	171	0	973	1144
18240	0.211111	225	0	1275	1500			18240	0.211111	225	0	1275	1500			18240	0.211111	201	0	1144	1345			18240	0.211111	228	0	1299	1527			18240	0.211111	151	0	856	1007			18240	0.211111	171	0	973	1144
18250	0.211227	225	0	1275	1500			18250	0.211227	225	0	1275	1500			18250	0.211227	201	0	1144	1345			18250	0.211227	228	0	1300	1528			18250	0.211227	152	0	860	1012			18250	0.211227	171	0	974	1145
18260	0.211343	225	0	1275	1500			18260	0.211343	225	0	1275	1500			18260	0.211343	201	0	1145	1346			18260	0.211343	229	0	1301	1530			18260	0.211343	152	0	865	1017			18260	0.211343	171	0	974	1145
18270	0.211458	225	0	1275	1500			18270	0.211458	225	0	1275	1500			18270	0.211458	201	0	1145	1346			18270	0.211458	229	0	1302	1531			18270	0.211458	153	0	870	1023			18270	0.211458	171	0	975	1146
18280	0.211574	225	0	1275	1500			18280	0.211574	225	0	1275	1500			18280	0.211574	201	0	1145	1346			18280	0.211574	229	0	1303	1532			18280	0.211574	154	0	874	1028			18280	0.211574	171	0	976	1147
18290	0.21169	225	0	1275	1500			18290	0.21169	225	0	1275	1500			18290	0.21169	201	0	1145	1346			18290	0.21169	229	0	1304	1533			18290	0.21169	155	0	879	1034			18290	0.21169	171	0	976	1147
18300	0.211806	225	0	1275	1500			18300	0.211806	225	0	1275	1500			18300	0.211806	202	0	1145	1347			18300	0.211806	229	0	1306	1535			18300	0.211806	156	0	883	1039			18300	0.211806	171	0	977	1148
18310	0.211921	225	0	1275	1500			18310	0.211921	225	0	1275	1500			18310	0.211921	202	0	1146	1348			18310	0.211921	230	0	1307	1537			18310	0.211921	157	0	888	1045			18310	0.211921	171	0	977	1148
18320	0.212037	225	0	1275	1500			18320	0.212037	225	0	1275	1500			18320	0.212037	202	0	1146	1348			18320	0.212037	230	0	1308	1538			18320	0.212037	157	0	893	1050			18320	0.212037	172	0	978	1150
18330	0.212153	225	0	1275	1500			18330	0.212153	225	0	1275	1500			18330	0.212153	202	0	1146	1348			18330	0.212153	230	0	1309	1539			18330	0.212153	158	0	897	1055			18330	0.212153	172	0	979	1151
18340	0.212269	225	0	1275	1500			18340	0.212269	225	0	1275	1500			18340	0.212269	202	0	1146	1348			18340	0.212269	230	0	1310	1540			18340	0.212269	159	0	902	1061			18340	0.212269	172	0	979	1151
18350	0.212384	225	0	1275	1500			18350	0.212384	225	0	1275	1500			18350	0.212384	202	0	1146	1348			18350	0.212384	230	0	1311	1541			18350	0.212384	160	0	906	1066			18350	0.212384	172	0	980	1152
18360	0.2125	225	0	1275	1500			18360	0.2125	225	0	1275	1500			18360	0.2125	202	0	1147	1349			18360	0.2125	231	0	1312	1543			18360	0.2125	161	0	911	1072			18360	0.2125	172	0	980	1152
18370	0.212616	225	0	1275	1500			18370	0.212616	225	0	1275	1500			18370	0.212616	202	0	1147	1349			18370	0.212616	231	0	1313	1544			18370	0.212616	161	0	916	1077			18370	0.212616	172	0	981	1153
18380	0.212731	225	0	1275	1500			18380	0.212731	225	0	1275	1500			18380	0.212731	202	0	1147	1349			18380	0.212731	231	0	1315	1546			18380	0.212731	162	0	920	1082			18380	0.212731	172	0	982	1154
18390	0.212847	225	0	1275	1500			18390	0.212847	225	0	1275	1500			18390	0.212847	202	0	1147	1349			18390	0.212847	231	0	1316	1547			18390	0.212847	163	0	925	1088			18390	0.212847	172	0	982	1154
18400	0.212963	225	0	1275	1500			18400	0.212963	225	0	1275	1500			18400	0.212963	202	0	1147	1349			18400	0.212963	231	0	1317	1548			18400	0.212963	164	0	929	1093			18400	0.212963	172	0	983	1155
18410	0.213079	225	0	1275	1500			18410	0.213079	225	0	1275	1500			18410	0.213079	202	0	1148	1350			18410	0.213079	232	0	1318	1550			18410	0.213079	165	0	934	1099			18410	0.213079	172	0	983	1155
18420	0.213194	225	0	1275	1500			18420	0.213194	225	0	1275	1500			18420	0.213194	202	0	1148	1350			18420	0.213194	232	0	1319	1551			18420	0.213194	165	0	939	1104			18420	0.213194	173	0	984	1157
18430	0.21331	225	0	1275	1500			18430	0.21331	225	0	1275	1500			18430	0.21331	202	0	1148	1350			18430	0.21331	232	0	1320	1552			18430	0.21331	166	0	943	1109			18430	0.21331	173	0	985	1158
18440	0.213426	225	0	1275	1500			18440	0.213426	225	0	1275	1500			18440	0.213426	202	0	1148	1350			18440	0.213426	232	0	1321	1553			18440	0.213426	167	0	948	1115			18440	0.213426	173	0	985	1158
18450	0.213542	225	0	1275	1500			18450	0.213542	225	0	1275	1500			18450	0.213542	202	0	1148	1350			18450	0.213542	232	0	1323	1555			18450	0.213542	168	0	952	1120			18450	0.213542	173	0	986	1159
18460	0.213657	225	0	1275	1500			18460	0.213657	225	0	1275	1500			18460	0.213657	202	0	1149	1351			18460	0.213657	233	0	1324	1557			18460	0.213657	169	0	957	1126			18460	0.213657	173	0	986	1159
18470	0.213773	225	0	1275	1500			18470	0.213773	225	0	1275	1500			18470	0.213773	202	0	1149	1351			18470	0.213773	233	0	1325	1558			18470	0.213773	169	0	962	1131			18470	0.213773	173	0	987	1160
18480	0.213889	225	0	1275	1500			18480	0.213889	225	0	1275	1500			18480	0.213889	202	0	1149	1351			18480	0.213889	233	0	1326	1559			18480	0.213889	170	0	966	1136			18480	0.213889	173	0	988	1161
18490	0.214005	225	0	1275	1500			18490	0.214005	225	0	1275	1500			18490	0.214005	202	0	1149	1351			18490	0.214005	233	0	1327	1560			18490	0.214005	171	0	971	1142			18490	0.214005	173	0	988	1161
18500	0.21412	225	0	1275	1500			18500	0.21412	225	0	1275	1500			18500	0.21412	202	0	1149	1351			18500	0.21412	233	0	1328	1561			18500	0.21412	172	0	976	1148			18500	0.21412	173	0	989	1162
18510	0.214236	225	0	1275	1500			18510	0.214236	225	0	1275	1500			18510	0.214236	202	0	1150	1352			18510	0.214236	234	0	1329	1563			18510	0.214236	173	0	980	1153			18510	0.214236	173	0	989	1162
18520	0.214352	225	0	1275	1500			18520	0.214352	225	0	1275	1500			18520	0.214352	202	0	1150	1352			18520	0.214352	234	0	1331	1565			18520	0.214352	174	0	985	1159			18520	0.214352	174	0	990	1164
18530	0.214468	225	0	1275	1500			18530	0.214468	225	0	1275	1500			18530	0.214468	202	0	1150	1352			18530	0.214468	234	0	1332	1566			18530	0.214468	174	0	989	1163			18530	0.214468	174	0	991	1165
18540	0.214583	225	0	1275	1500			18540	0.214583	225	0	1275	1500			18540	0.214583	202	0	1150	1352			18540	0.214583	234	0	1333	1567			18540	0.214583	175	0	994	1169			18540	0.214583	174	0	991	1165
18550	0.214699	225	0	1275	1500			18550	0.214699	225	0	1275	1500			18550	0.214699	203	0	1150	1353			18550	0.214699	234	0	1334	1568			18550	0.214699	176	0	999	1175			18550	0.214699	174	0	992	1166
18560	0.214815	225	0	1275	1500			18560	0.214815	225	0	1275	1500			18560	0.214815	203	0	1151	1354			18560	0.214815	235	0	1335	1570			18560	0.214815	177	0	1003	1180			18560	0.214815	174	0	992	1166
18570	0.214931	225	0	1275	1500			18570	0.214931	225	0	1275	1500			18570	0.214931	203	0	1151	1354			18570	0.214931	235	0	1336	1571			18570	0.214931	178	0	1008	1186			18570	0.214931	174	0	993	1167
18580	0.215046	225	0	1275	1500			18580	0.215046	225	0	1275	1500			18580	0.215046	203	0	1151	1354			18580	0.215046	235	0	1337	1572			18580	0.215046	178	0	1012	1190			18580	0.215046	174	0	994	1168
18590	0.215162	225	0	1275	1500			18590	0.215162	225	0	1275	1500			18590	0.215162	203	0	1151	1354			18590	0.215162	235	0	1339	1574			18590	0.215162	179	0	1017	1196			18590	0.215162	174	0	994	1168
18600	0.215278	225	0	1275	1500			18600	0.215278	225	0	1275	1500			18600	0.215278	203	0	1151	1354			18600	0.215278	235	0	1340	1575			18600	0.215278	180	0	1022	1202			18600	0.215278	174	0	995	1169
18610	0.215394	225	0	1275	1500			18610	0.215394	225	0	1275	1500			18610	0.215394	203	0	1152	1355			18610	0.215394	236	0	1341	1577			18610	0.215394	181	0	1026	1207			18610	0.215394	174	0	995	1169
18620	0.215509	225	0	1275	1500			18620	0.215509	225	0	1275	1500			18620	0.215509	203	0	1152	1355			18620	0.215509	236	0	1342	1578			18620	0.215509	182	0	1030	1212			18620	0.215509	175	0	996	1171
18630	0.215625	225	0	1275	1500			18630	0.215625	225	0	1275	1500			18630	0.215625	203	0	1152	1355			18630	0.215625	236	0	1343	1579			18630	0.215625	182	0	1035	1217			18630	0.215625	175	0	997	1172
18640	0.215741	225	0	1275	1500			18640	0.215741	225	0	1275	1500			18640	0.215741	203	0	1152	1355			18640	0.215741	236	0	1344	1580			18640	0.215741	183	0	1040	1223			18640	0.215741	175	0	997	1172
18650	0.215856	225	0	1275	1500			18650	0.215856	225	0	1275	1500			18650	0.215856	203	0	1152	1355			18650	0.215856	236	0	1345	1581			18650	0.215856	184	0	1044	1228			18650	0.215856	175	0	998	1173
18660	0.215972	225	0	1275	1500			18660	0.215972	225	0	1275	1500			18660	0.215972	203	0	1153	1356			18660	0.215972	237	0	1346	1583			18660	0.215972	185	0	1049	1234			18660	0.215972	175	0	998	1173
18670	0.216088	225	0	1275	1500			18670	0.216088	225	0	1275	1500			18670	0.216088	203	0	1153	1356			18670	0.216088	237	0	1348	1585			18670	0.216088	186	0	1053	1239			18670	0.216088	175	0	999	1174
18680	0.216204	225	0	1275	1500			18680	0.216204	225	0	1275	1500			18680	0.216204	203	0	1153	1356			18680	0.216204	237	0	1349	1586			18680	0.216204	186	0	1058	1244			18680	0.216204	175	0	1000	1175
18690	0.216319	225	0	1275	1500			18690	0.216319	225	0	1275	1500			18690	0.216319	203	0	1153	1356			18690	0.216319	237	0	1350	1587			18690	0.216319	187	0	1063	1250			18690	0.216319	175	0	1000	1175
18700	0.216435	225	0	1275	1500			18700	0.216435	225	0	1275	1500			18700	0.216435	203	0	1153	1356			18700	0.216435	237	0	1351	1588			18700	0.216435	188	0	1067	1255			18700	0.216435	175	0	1001	1176
18710	0.216551	225	0	1275	1500			18710	0.216551	225	0	1275	1500			18710	0.216551	203	0	1154	1357			18710	0.216551	238	0	1352	1590			18710	0.216551	189	0	1072	1261			18710	0.216551	175	0	1001	1176
18720	0.216667	225	0	1275	1500			18720	0.216667	225	0	1275	1500			18720	0.216667	203	0	1154	1357			18720	0.216667	238	0	1353	1591			18720	0.216667	190	0	1077	1267			18720	0.216667	176	0	1002	1178
18730	0.216782	225	0	1275	1500			18730	0.216782	225	0	1275	1500			18730	0.216782	203	0	1154	1357			18730	0.216782	238	0	1354	1592			18730	0.216782	190	0	1081	1271			18730	0.216782	176	0	1003	1179
18740	0.216898	225	0	1275	1500			18740	0.216898	225	0	1275	1500			18740	0.216898	203	0	1154	1357			18740	0.216898	238	0	1356	1594			18740	0.216898	191	0	1086	1277			18740	0.216898	176	0	1003	1179
18750	0.217014	225	0	1275	1500			18750	0.217014	225	0	1275	1500			18750	0.217014	203	0	1154	1357			18750	0.217014	238	0	1357	1595			18750	0.217014	192	0	1090	1282			18750	0.217014	176	0	1004	1180
18760	0.21713	225	0	1275	1500			18760	0.21713	225	0	1275	1500			18760	0.21713	203	0	1155	1358			18760	0.21713	239	0	1358	1597			18760	0.21713	193	0	1095	1288			18760	0.21713	176	0	1004	1180
18770	0.217245	225	0	1275	1500			18770	0.217245	225	0	1275	1500			18770	0.217245	203	0	1155	1358			18770	0.217245	239	0	1359	1598			18770	0.217245	194	0	1100	1294			18770	0.217245	176	0	1005	1181
18780	0.217361	225	0	1275	1500			18780	0.217361	225	0	1275	1500			18780	0.217361	203	0	1155	1358			18780	0.217361	239	0	1360	1599			18780	0.217361	195	0	1104	1299			18780	0.217361	176	0	1006	1182
18790	0.217477	225	0	1275	1500			18790	0.217477	225	0	1275	1500			18790	0.217477	203	0	1155	1358			18790	0.217477	239	0	1361	1600			18790	0.217477	195	0	1109	1304			18790	0.217477	176	0	1006	1182
18800	0.217593	225	0	1275	1500			18800	0.217593	225	0	1275	1500			18800	0.217593	203	0	1155	1358			18800	0.217593	240	0	1362	1602			18800	0.217593	196	0	1114	1310			18800	0.217593	176	0	1007	1183
18810	0.217708	225	0	1275	1500			18810	0.217708	225	0	1275	1500			18810	0.217708	204	0	1156	1360			18810	0.217708	240	0	1364	1604			18810	0.217708	197	0	1118	1315			18810	0.217708	177	0	1007	1184
18820	0.217824	225	0	1275	1500			18820	0.217824	225	0	1275	1500			18820	0.217824	204	0	1156	1360			18820	0.217824	240	0	1365	1605			18820	0.217824	198	0	1123	1321			18820	0.217824	177	0	1008	1185
18830	0.21794	225	0	1275	1500			18830	0.21794	225	0	1275	1500			18830	0.21794	204	0	1156	1360			18830	0.21794	240	0	1366	1606			18830	0.21794	199	0	1127	1326			18830	0.21794	177	0	1009	1186
18840	0.218056	225	0	1275	1500			18840	0.218056	225	0	1275	1500			18840	0.218056	204	0	1156	1360			18840	0.218056	240	0	1367	1607			18840	0.218056	199	0	1132	1331			18840	0.218056	177	0	1009	1186
18850	0.218171	225	0	1275	1500			18850	0.218171	225	0	1275	1500			18850	0.218171	204	0	1156	1360			18850	0.218171	241	0	1368	1609			18850	0.218171	200	0	1137	1337			18850	0.218171	177	0	1010	1187
18860	0.218287	225	0	1275	1500			18860	0.218287	225	0	1275	1500			18860	0.218287	204	0	1157	1361			18860	0.218287	241	0	1369	1610			18860	0.218287	201	0	1141	1342			18860	0.218287	177	0	1010	1187
18870	0.218403	225	0	1275	1500			18870	0.218403	225	0	1275	1500			18870	0.218403	204	0	1157	1361			18870	0.218403	241	0	1370	1611			18870	0.218403	202	0	1146	1348			18870	0.218403	177	0	1011	1188
18880	0.218519	225	0	1275	1500			18880	0.218519	225	0	1275	1500			18880	0.218519	204	0	1157	1361			18880	0.218519	241	0	1372	1613			18880	0.218519	203	0	1150	1353			18880	0.218519	177	0	1012	1189
18890	0.218634	225	0	1275	1500			18890	0.218634	225	0	1275	1500			18890	0.218634	204	0	1157	1361			18890	0.218634	241	0	1373	1614			18890	0.218634	203	0	1155	1358			18890	0.218634	177	0	1012	1189
18900	0.21875	225	0	1275	1500			18900	0.21875	225	0	1275	1500			18900	0.21875	204	0	1157	1361			18900	0.21875	242	0	1374	1616			18900	0.21875	204	0	1160	1364			18900	0.21875	177	0	1013	1190
18910	0.218866	225	0	1275	1500			18910	0.218866	225	0	1275	1500			18910	0.218866	204	0	1158	1362			18910	0.218866	242	0	1375	1617			18910	0.218866	205	0	1164	1369			18910	0.218866	178	0	1013	1191
18920	0.218981	225	0	1275	1500			18920	0.218981	225	0	1275	1500			18920	0.218981	204	0	1158	1362			18920	0.218981	242	0	1376	1618			18920	0.218981	206	0	1169	1375			18920	0.218981	178	0	1014	1192
18930	0.219097	225	0	1275	1500			18930	0.219097	225	0	1275	1500			18930	0.219097	204	0	1158	1362			18930	0.219097	242	0	1377	1619			18930	0.219097	207	0	1174	1381			18930	0.219097	178	0	1015	1193
18940	0.219213	225	0	1275	1500			18940	0.219213	225	0	1275	1500			18940	0.219213	204	0	1158	1362			18940	0.219213	242	0	1378	1620			18940	0.219213	207	0	1178	1385			18940	0.219213	178	0	1015	1193
18950	0.219329	225	0	1275	1500			18950	0.219329	225	0	1275	1500			18950	0.219329	204	0	1158	1362			18950	0.219329	243	0	1379	1622			18950	0.219329	208	0	1183	1391			18950	0.219329	178	0	1016	1194
18960	0.219444	225	0	1275	1500			18960	0.219444	225	0	1275	1500			18960	0.219444	204	0	1159	1363			18960	0.219444	243	0	1381	1624			18960	0.219444	209	0	1187	1396			18960	0.219444	178	0	1016	1194
18970	0.21956	225	0	1275	1500			18970	0.21956	225	0	1275	1500			18970	0.21956	204	0	1159	1363			18970	0.21956	243	0	1382	1625			18970	0.21956	210	0	1192	1402			18970	0.21956	178	0	1017	1195
18980	0.219676	225	0	1275	1500			18980	0.219676	225	0	1275	1500			18980	0.219676	204	0	1159	1363			18980	0.219676	243	0	1383	1626			18980	0.219676	211	0	1197	1408			18980	0.219676	178	0	1018	1196
18990	0.219792	225	0	1275	1500			18990	0.219792	225	0	1275	1500			18990	0.219792	204	0	1159	1363			18990	0.219792	243	0	1384	1627			18990	0.219792	212	0	1201	1413			18990	0.219792	178	0	1018	1196
19000	0.219907	225	0	1275	1500			19000	0.219907	225	0	1275	1500			19000	0.219907	204	0	1159	1363			19000	0.219907	244	0	1385	1629			19000	0.219907	212	0	1206	1418			19000	0.219907	179	0	1019	1198
19010	0.220023	225	0	1275	1500			19010	0.220023	225	0	1275	1500			19010	0.220023	204	0	1160	1364			19010	0.220023	244	0	1386	1630			19010	0.220023	213	0	1211	1424			19010	0.220023	179	0	1019	1198
19020	0.220139	225	0	1275	1500			19020	0.220139	225	0	1275	1500			19020	0.220139	204	0	1160	1364			19020	0.220139	244	0	1387	1631			19020	0.220139	214	0	1215	1429			19020	0.220139	179	0	1020	1199
19030	0.220255	225	0	1275	1500			19030	0.220255	225	0	1275	1500			19030	0.220255	204	0	1160	1364			19030	0.220255	244	0	1389	1633			19030	0.220255	215	0	1220	1435			19030	0.220255	179	0	1021	1200
19040	0.22037	225	0	1275	1500			19040	0.22037	225	0	1275	1500			19040	0.22037	204	0	1160	1364			19040	0.22037	245	0	1390	1635			19040	0.22037	216	0	1224	1440			19040	0.22037	179	0	1021	1200
19050	0.220486	225	0	1275	1500			19050	0.220486	225	0	1275	1500			19050	0.220486	204	0	1160	1364			19050	0.220486	245	0	1391	1636			19050	0.220486	216	0	1229	1445			19050	0.220486	179	0	1022	1201
19060	0.220602	225	0	1275	1500			19060	0.220602	225	0	1275	1500			19060	0.220602	205	0	1161	1366			19060	0.220602	245	0	1392	1637			19060	0.220602	217	0	1234	1451			19060	0.220602	179	0	1022	1201
19070	0.220718	225	0	1275	1500			19070	0.220718	225	0	1275	1500			19070	0.220718	205	0	1161	1366			19070	0.220718	245	0	1393	1638			19070	0.220718	218	0	1238	1456			19070	0.220718	179	0	1023	1202
19080	0.220833	225	0	1275	1500			19080	0.220833	225	0	1275	1500			19080	0.220833	205	0	1161	1366			19080	0.220833	245	0	1394	1639			19080	0.220833	219	0	1243	1462			19080	0.220833	179	0	1024	1203
19090	0.220949	225	0	1275	1500			19090	0.220949	225	0	1275	1500			19090	0.220949	205	0	1161	1366			19090	0.220949	246	0	1395	1641			19090	0.220949	220	0	1247	1467			19090	0.220949	180	0	1024	1204
19100	0.221065	225	0	1275	1500			19100	0.221065	225	0	1275	1500			19100	0.221065	205	0	1161	1366			19100	0.221065	246	0	1397	1643			19100	0.221065	220	0	1252	1472			19100	0.221065	180	0	1025	1205
19110	0.221181	225	0	1275	1500			19110	0.221181	225	0	1275	1500			19110	0.221181	205	0	1162	1367			19110	0.221181	246	0	1398	1644			19110	0.221181	221	0	1257	1478			19110	0.221181	180	0	1025	1205
19120	0.221296	225	0	1275	1500			19120	0.221296	225	0	1275	1500			19120	0.221296	205	0	1162	1367			19120	0.221296	246	0	1399	1645			19120	0.221296	222	0	1261	1483			19120	0.221296	180	0	1026	1206
19130	0.221412	225	0	1275	1500			19130	0.221412	225	0	1275	1500			19130	0.221412	205	0	1162	1367			19130	0.221412	246	0	1400	1646			19130	0.221412	223	0	1266	1489			19130	0.221412	180	0	1027	1207
19140	0.221528	225	0	1275	1500			19140	0.221528	225	0	1275	1500			19140	0.221528	205	0	1162	1367			19140	0.221528	247	0	1401	1648			19140	0.221528	224	0	1271	1495			19140	0.221528	180	0	1027	1207
19150	0.221644	225	0	1275	1500			19150	0.221644	225	0	1275	1500			19150	0.221644	205	0	1162	1367			19150	0.221644	247	0	1402	1649			19150	0.221644	224	0	1275	1499			19150	0.221644	180	0	1028	1208
19160	0.221759	225	0	1275	1500			19160	0.221759	225	0	1275	1500			19160	0.221759	205	0	1163	1368			19160	0.221759	247	0	1403	1650			19160	0.221759	225	0	1280	1505			19160	0.221759	180	0	1028	1208
19170	0.221875	225	0	1275	1500			19170	0.221875	225	0	1275	1500			19170	0.221875	205	0	1163	1368			19170	0.221875	247	0	1405	1652			19170	0.221875	226	0	1284	1510			19170	0.221875	180	0	1029	1209
19180	0.221991	225	0	1275	1500			19180	0.221991	225	0	1275	1500			19180	0.221991	205	0	1163	1368			19180	0.221991	247	0	1406	1653			19180	0.221991	227	0	1289	1516			19180	0.221991	181	0	1030	1211
19190	0.222106	225	0	1275	1500			19190	0.222106	225	0	1275	1500			19190	0.222106	205	0	1163	1368			19190	0.222106	248	0	1407	1655			19190	0.222106	228	0	1294	1522			19190	0.222106	181	0	1030	1211
19200	0.222222	225	0	1275	1500			19200	0.222222	225	0	1275	1500			19200	0.222222	205	0	1163	1368			19200	0.222222	248	0	1408	1656			19200	0.222222	229	0	1298	1527			19200	0.222222	181	0	1031	1212
19210	0.222338	225	0	1275	1500			19210	0.222338	225	0	1275	1500			19210	0.222338	205	0	1164	1369			19210	0.222338	248	0	1409	1657			19210	0.222338	229	0	1302	1531			19210	0.222338	181	0	1031	1212
19220	0.222454	225	0	1275	1500			19220	0.222454	225	0	1275	1500			19220	0.222454	205	0	1164	1369			19220	0.222454	248	0	1410	1658			19220	0.222454	230	0	1307	1537			19220	0.222454	181	0	1032	1213
19230	0.222569	225	0	1275	1500			19230	0.222569	225	0	1275	1500			19230	0.222569	205	0	1164	1369			19230	0.222569	249	0	1411	1660			19230	0.222569	231	0	1312	1543			19230	0.222569	181	0	1033	1214
19240	0.222685	225	0	1275	1500			19240	0.222685	225	0	1275	1500			19240	0.222685	205	0	1164	1369			19240	0.222685	249	0	1412	1661			19240	0.222685	232	0	1316	1548			19240	0.222685	181	0	1033	1214
19250	0.222801	225	0	1275	1500			19250	0.222801	225	0	1275	1500			19250	0.222801	205	0	1164	1369			19250	0.222801	249	0	1414	1663			19250	0.222801	233	0	1321	1554			19250	0.222801	181	0	1034	1215
19260	0.222917	225	0	1275	1500			19260	0.222917	225	0	1275	1500			19260	0.222917	205	0	1165	1370			19260	0.222917	249	0	1415	1664			19260	0.222917	233	0	1326	1559			19260	0.222917	181	0	1034	1215
19270	0.223032	225	0	1275	1500			19270	0.223032	225	0	1275	1500			19270	0.223032	205	0	1165	1370			19270	0.223032	249	0	1416	1665			19270	0.223032	234	0	1330	1564			19270	0.223032	182	0	1035	1217
19280	0.223148	225	0	1275	1500			19280	0.223148	225	0	1275	1500			19280	0.223148	205	0	1165	1370			19280	0.223148	250	0	1417	1667			19280	0.223148	235	0	1335	1570			19280	0.223148	182	0	1036	1218
19290	0.223264	225	0	1275	1500			19290	0.223264	225	0	1275	1500			19290	0.223264	205	0	1165	1370			19290	0.223264	250	0	1418	1668			19290	0.223264	236	0	1339	1575			19290	0.223264	182	0	1036	1218
19300	0.22338	225	0	1275	1500			19300	0.22338	225	0	1275	1500			19300	0.22338	205	0	1165	1370			19300	0.22338	250	0	1419	1669			19300	0.22338	237	0	1344	1581			19300	0.22338	182	0	1037	1219
19310	0.223495	225	0	1275	1500			19310	0.223495	225	0	1275	1500			19310	0.223495	206	0	1166	1372			19310	0.223495	250	0	1420	1670			19310	0.223495	237	0	1349	1586			19310	0.223495	182	0	1037	1219
19320	0.223611	225	0	1275	1500			19320	0.223611	225	0	1275	1500			19320	0.223611	206	0	1166	1372			19320	0.223611	250	0	1422	1672			19320	0.223611	238	0	1353	1591			19320	0.223611	182	0	1038	1220
19330	0.223727	225	0	1275	1500			19330	0.223727	225	0	1275	1500			19330	0.223727	206	0	1166	1372			19330	0.223727	251	0	1423	1674			19330	0.223727	239	0	1358	1597			19330	0.223727	182	0	1039	1221
19340	0.223843	225	0	1275	1500			19340	0.223843	225	0	1275	1500			19340	0.223843	206	0	1166	1372			19340	0.223843	251	0	1424	1675			19340	0.223843	240	0	1363	1603			19340	0.223843	182	0	1039	1221
19350	0.223958	225	0	1275	1500			19350	0.223958	225	0	1275	1500			19350	0.223958	206	0	1166	1372			19350	0.223958	251	0	1425	1676			19350	0.223958	241	0	1367	1608			19350	0.223958	182	0	1040	1222
19360	0.224074	225	0	1275	1500			19360	0.224074	225	0	1275	1500			19360	0.224074	206	0	1167	1373			19360	0.224074	251	0	1426	1677			19360	0.224074	241	0	1372	1613			19360	0.224074	183	0	1040	1223
19370	0.22419	225	0	1275	1500			19370	0.22419	225	0	1275	1500			19370	0.22419	206	0	1167	1373			19370	0.22419	251	0	1427	1678			19370	0.22419	242	0	1376	1618			19370	0.22419	183	0	1041	1224
19380	0.224306	225	0	1275	1500			19380	0.224306	225	0	1275	1500			19380	0.224306	206	0	1167	1373			19380	0.224306	252	0	1428	1680			19380	0.224306	243	0	1381	1624			19380	0.224306	183	0	1042	1225
19390	0.224421	225	0	1275	1500			19390	0.224421	225	0	1275	1500			19390	0.224421	206	0	1167	1373			19390	0.224421	252	0	1430	1682			19390	0.224421	244	0	1386	1630			19390	0.224421	183	0	1042	1225
19400	0.224537	225	0	1275	1500			19400	0.224537	225	0	1275	1500			19400	0.224537	206	0	1167	1373			19400	0.224537	252	0	1431	1683			19400	0.224537	245	0	1390	1635			19400	0.224537	183	0	1043	1226
19410	0.224653	225	0	1275	1500			19410	0.224653	225	0	1275	1500			19410	0.224653	206	0	1168	1374			19410	0.224653	252	0	1432	1684			19410	0.224653	246	0	1395	1641			19410	0.224653	183	0	1043	1226
19420	0.224769	225	0	1275	1500			19420	0.224769	225	0	1275	1500			19420	0.224769	206	0	1168	1374			19420	0.224769	252	0	1433	1685			19420	0.224769	246	0	1400	1646			19420	0.224769	183	0	1044	1227
19430	0.224884	225	0	1275	1500			19430	0.224884	225	0	1275	1500			19430	0.224884	206	0	1168	1374			19430	0.224884	253	0	1434	1687			19430	0.224884	247	0	1404	1651			19430	0.224884	183	0	1045	1228
19440	0.225	225	0	1275	1500			19440	0.225	225	0	1275	1500			19440	0.225	206	0	1168	1374			19440	0.225	253	0	1435	1688			19440	0.225	248	0	1409	1657			19440	0.225	183	0	1045	1228
19450	0.225116	225	0	1275	1500			19450	0.225116	225	0	1275	1500			19450	0.225116	206	0	1168	1374			19450	0.225116	253	0	1436	1689			19450	0.225116	249	0	1413	1662			19450	0.225116	184	0	1046	1230
19460	0.225231	225	0	1275	1500			19460	0.225231	225	0	1275	1500			19460	0.225231	206	0	1169	1375			19460	0.225231	253	0	1438	1691			19460	0.225231	250	0	1418	1668			19460	0.225231	184	0	1046	1230
19470	0.225347	225	0	1275	1500			19470	0.225347	225	0	1275	1500			19470	0.225347	206	0	1169	1375			19470	0.225347	254	0	1439	1693			19470	0.225347	250	0	1423	1673			19470	0.225347	184	0	1047	1231
19480	0.225463	225	0	1275	1500			19480	0.225463	225	0	1275	1500			19480	0.225463	206	0	1169	1375			19480	0.225463	254	0	1440	1694			19480	0.225463	251	0	1427	1678			19480	0.225463	184	0	1048	1232
19490	0.225579	225	0	1275	1500			19490	0.225579	225	0	1275	1500			19490	0.225579	206	0	1169	1375			19490	0.225579	254	0	1441	1695			19490	0.225579	252	0	1432	1684			19490	0.225579	184	0	1048	1232
19500	0.225694	225	0	1275	1500			19500	0.225694	225	0	1275	1500			19500	0.225694	206	0	1169	1375			19500	0.225694	254	0	1442	1696			19500	0.225694	253	0	1437	1690			19500	0.225694	184	0	1049	1233
19510	0.22581	225	0	1275	1500			19510	0.22581	225	0	1275	1500			19510	0.22581	206	0	1170	1376			19510	0.22581	254	0	1443	1697			19510	0.22581	254	0	1441	1695			19510	0.22581	184	0	1049	1233
19520	0.225926	225	0	1275	1500			19520	0.225926	225	0	1275	1500			19520	0.225926	206	0	1170	1376			19520	0.225926	255	0	1444	1699			19520	0.225926	255	0	1446	1701			19520	0.225926	184	0	1050	1234
19530	0.226042	225	0	1275	1500			19530	0.226042	225	0	1275	1500			19530	0.226042	206	0	1170	1376			19530	0.226042	255	0	1445	1700			19530	0.226042	255	0	1450	1705			19530	0.226042	184	0	1051	1235
19540	0.226157	225	0	1275	1500			19540	0.226157	225	0	1275	1500			19540	0.226157	206	0	1170	1376			19540	0.226157	255	0	1447	1702			19540	0.226157	256	0	1455	1711			19540	0.226157	185	0	1051	1236
19550	0.226273	225	0	1275	1500			19550	0.226273	225	0	1275	1500			19550	0.226273	206	0	1170	1376			19550	0.226273	255	0	1448	1703			19550	0.226273	257	0	1460	1717			19550	0.226273	185	0	1052	1237
19560	0.226389	225	0	1275	1500			19560	0.226389	225	0	1275	1500			19560	0.226389	207	0	1171	1378			19560	0.226389	255	0	1449	1704			19560	0.226389	258	0	1464	1722			19560	0.226389	185	0	1052	1237
19570	0.226505	225	0	1275	1500			19570	0.226505	225	0	1275	1500			19570	0.226505	207	0	1171	1378			19570	0.226505	256	0	1450	1706			19570	0.226505	259	0	1469	1728			19570	0.226505	185	0	1053	1238
19580	0.22662	225	0	1275	1500			19580	0.22662	225	0	1275	1500			19580	0.22662	207	0	1171	1378			19580	0.22662	256	0	1451	1707			19580	0.22662	259	0	1474	1733			19580	0.22662	185	0	1054	1239
19590	0.226736	225	0	1275	1500			19590	0.226736	225	0	1275	1500			19590	0.226736	207	0	1171	1378			19590	0.226736	256	0	1452	1708			19590	0.226736	260	0	1478	1738			19590	0.226736	185	0	1054	1239
19600	0.226852	225	0	1275	1500			19600	0.226852	225	0	1275	1500			19600	0.226852	207	0	1171	1378			19600	0.226852	256	0	1454	1710			19600	0.226852	261	0	1483	1744			19600	0.226852	185	0	1055	1240
19610	0.226968	225	0	1275	1500			19610	0.226968	225	0	1275	1500			19610	0.226968	207	0	1172	1379			19610	0.226968	256	0	1455	1711			19610	0.226968	262	0	1488	1750			19610	0.226968	185	0	1055	1240
19620	0.227083	225	0	1275	1500			19620	0.227083	225	0	1275	1500			19620	0.227083	207	0	1172	1379			19620	0.227083	257	0	1456	1713			19620	0.227083	263	0	1492	1755			19620	0.227083	185	0	1056	1241
19630	0.227199	225	0	1275	1500			19630	0.227199	225	0	1275	1500			19630	0.227199	207	0	1172	1379			19630	0.227199	257	0	1457	1714			19630	0.227199	264	0	1497	1761			19630	0.227199	186	0	1057	1243
19640	0.227315	225	0	1275	1500			19640	0.227315	225	0	1275	1500			19640	0.227315	207	0	1172	1379			19640	0.227315	257	0	1458	1715			19640	0.227315	264	0	1501	1765			19640	0.227315	186	0	1057	1243
19650	0.227431	225	0	1275	1500			19650	0.227431	225	0	1275	1500			19650	0.227431	207	0	1172	1379			19650	0.227431	257	0	1459	1716			19650	0.227431	265	0	1506	1771			19650	0.227431	186	0	1058	1244
19660	0.227546	225	0	1275	1500			19660	0.227546	225	0	1275	1500			19660	0.227546	207	0	1173	1380			19660	0.227546	258	0	1460	1718			19660	0.227546	266	0	1511	1777			19660	0.227546	186	0	1058	1244
19670	0.227662	225	0	1275	1500			19670	0.227662	225	0	1275	1500			19670	0.227662	207	0	1173	1380			19670	0.227662	258	0	1462	1720			19670	0.227662	267	0	1515	1782			19670	0.227662	186	0	1059	1245
19680	0.227778	225	0	1275	1500			19680	0.227778	225	0	1275	1500			19680	0.227778	207	0	1173	1380			19680	0.227778	258	0	1463	1721			19680	0.227778	268	0	1520	1788			19680	0.227778	186	0	1060	1246
19690	0.227894	225	0	1275	1500			19690	0.227894	225	0	1275	1500			19690	0.227894	207	0	1173	1380			19690	0.227894	258	0	1464	1722			19690	0.227894	268	0	1525	1793			19690	0.227894	186	0	1060	1246
19700	0.228009	225	0	1275	1500			19700	0.228009	225	0	1275	1500			19700	0.228009	207	0	1173	1380			19700	0.228009	258	0	1465	1723			19700	0.228009	269	0	1529	1798			19700	0.228009	186	0	1061	1247
19710	0.228125	225	0	1275	1500			19710	0.228125	225	0	1275	1500			19710	0.228125	207	0	1174	1381			19710	0.228125	259	0	1466	1725			19710	0.228125	270	0	1534	1804			19710	0.228125	186	0	1061	1247
19720	0.228241	225	0	1275	1500			19720	0.228241	225	0	1275	1500			19720	0.228241	207	0	1174	1381			19720	0.228241	259	0	1467	1726			19720	0.228241	271	0	1538	1809			19720	0.228241	186	0	1062	1248
19730	0.228356	225	0	1275	1500			19730	0.228356	225	0	1275	1500			19730	0.228356	207	0	1174	1381			19730	0.228356	259	0	1468	1727			19730	0.228356	272	0	1543	1815			19730	0.228356	187	0	1063	1250
19740	0.228472	225	0	1275	1500			19740	0.228472	225	0	1275	1500			19740	0.228472	207	0	1174	1381			19740	0.228472	259	0	1470	1729			19740	0.228472	273	0	1548	1821			19740	0.228472	187	0	1063	1250
19750	0.228588	225	0	1275	1500			19750	0.228588	225	0	1275	1500			19750	0.228588	207	0	1174	1381			19750	0.228588	259	0	1471	1730			19750	0.228588	273	0	1552	1825			19750	0.228588	187	0	1064	1251
19760	0.228704	225	0	1275	1500			19760	0.228704	225	0	1275	1500			19760	0.228704	207	0	1175	1382			19760	0.228704	260	0	1472	1732			19760	0.228704	274	0	1557	1831			19760	0.228704	187	0	1064	1251
19770	0.228819	225	0	1275	1500			19770	0.228819	225	0	1275	1500			19770	0.228819	207	0	1175	1382			19770	0.228819	260	0	1473	1733			19770	0.228819	275	0	1562	1837			19770	0.228819	187	0	1065	1252
19780	0.228935	225	0	1275	1500			19780	0.228935	225	0	1275	1500			19780	0.228935	207	0	1175	1382			19780	0.228935	260	0	1474	1734			19780	0.228935	276	0	1566	1842			19780	0.228935	187	0	1066	1253
19790	0.229051	225	0	1275	1500			19790	0.229051	225	0	1275	1500			19790	0.229051	207	0	1175	1382			19790	0.229051	260	0	1475	1735			19790	0.229051	277	0	1571	1848			19790	0.229051	187	0	1066	1253
19800	0.229167	225	0	1275	1500			19800	0.229167	225	0	1275	1500			19800	0.229167	208	0	1176	1384			19800	0.229167	261	0	1477	1738			19800	0.229167	278	0	1576	1854			19800	0.229167	187	0	1067	1254
19810	0.229282	225	0	1275	1500			19810	0.229282	225	0	1275	1500			19810	0.229282	208	0	1176	1384			19810	0.229282	261	0	1477	1738			19810	0.229282	278	0	1576	1854			19810	0.229282	188	0	1068	1256
19820	0.229398	225	0	1275	1500			19820	0.229398	225	0	1275	1500			19820	0.229398	208	0	1176	1384			19820	0.229398	261	0	1478	1739			19820	0.229398	278	0	1576	1854			19820	0.229398	188	0	1068	1256
19830	0.229514	225	0	1275	1500			19830	0.229514	225	0	1275	1500			19830	0.229514	208	0	1176	1384			19830	0.229514	261	0	1478	1739			19830	0.229514	278	0	1576	1854			19830	0.229514	188	0	1068	1256
19840	0.22963	225	0	1275	1500			19840	0.22963	225	0	1275	1500			19840	0.22963	208	0	1176	1384			19840	0.22963	261	0	1479	1740			19840	0.22963	278	0	1577	1855			19840	0.22963	188	0	1068	1256
19850	0.229745	225	0	1275	1500			19850	0.229745	225	0	1275	1500			19850	0.229745	208	0	1176	1384			19850	0.229745	261	0	1479	1740			19850	0.229745	278	0	1577	1855			19850	0.229745	188	0	1069	1257
19860	0.229861	225	0	1275	1500			19860	0.229861	225	0	1275	1500			19860	0.229861	208	0	1176	1384			19860	0.229861	261	0	1480	1741			19860	0.229861	278	0	1577	1855			19860	0.229861	188	0	1069	1257
19870	0.229977	225	0	1275	1500			19870	0.229977	225	0	1275	1500			19870	0.229977	208	0	1176	1384			19870	0.229977	261	0	1481	1742			19870	0.229977	278	0	1578	1856			19870	0.229977	188	0	1069	1257
19880	0.230093	225	0	1275	1500			19880	0.230093	225	0	1275	1500			19880	0.230093	208	0	1176	1384			19880	0.230093	261	0	1481	1742			19880	0.230093	278	0	1578	1856			19880	0.230093	188	0	1070	1258
19890	0.230208	225	0	1275	1500			19890	0.230208	225	0	1275	1500			19890	0.230208	208	0	1176	1384			19890	0.230208	261	0	1482	1743			19890	0.230208	278	0	1578	1856			19890	0.230208	188	0	1070	1258
19900	0.230324	225	0	1275	1500			19900	0.230324	225	0	1275	1500			19900	0.230324	208	0	1176	1384			19900	0.230324	261	0	1482	1743			19900	0.230324	278	0	1579	1857			19900	0.230324	188	0	1070	1258
19910	0.23044	225	0	1275	1500			19910	0.23044	225	0	1275	1500			19910	0.23044	208	0	1176	1384			19910	0.23044	262	0	1483	1745			19910	0.23044	278	0	1579	1857			19910	0.23044	188	0	1071	1259
19920	0.230556	225	0	1275	1500			19920	0.230556	225	0	1275	1500			19920	0.230556	208	0	1176	1384			19920	0.230556	262	0	1484	1746			19920	0.230556	278	0	1579	1857			19920	0.230556	188	0	1071	1259
19930	0.230671	225	0	1275	1500			19930	0.230671	225	0	1275	1500			19930	0.230671	208	0	1176	1384			19930	0.230671	262	0	1484	1746			19930	0.230671	278	0	1580	1858			19930	0.230671	188	0	1071	1259
19940	0.230787	225	0	1275	1500			19940	0.230787	225	0	1275	1500			19940	0.230787	208	0	1176	1384			19940	0.230787	262	0	1485	1747			19940	0.230787	278	0	1580	1858			19940	0.230787	188	0	1072	1260
19950	0.230903	225	0	1275	1500			19950	0.230903	225	0	1275	1500			19950	0.230903	208	0	1176	1384			19950	0.230903	262	0	1485	1747			19950	0.230903	278	0	1580	1858			19950	0.230903	188	0	1072	1260
19960	0.231019	225	0	1275	1500			19960	0.231019	225	0	1275	1500			19960	0.231019	208	0	1176	1384			19960	0.231019	262	0	1486	1748			19960	0.231019	278	0	1581	1859			19960	0.231019	188	0	1072	1260
19970	0.231134	225	0	1275	1500			19970	0.231134	225	0	1275	1500			19970	0.231134	208	0	1177	1385			19970	0.231134	262	0	1487	1749			19970	0.231134	279	0	1581	1860			19970	0.231134	188	0	1073	1261
19980	0.23125	225	0	1275	1500			19980	0.23125	225	0	1275	1500			19980	0.23125	208	0	1177	1385			19980	0.23125	262	0	1487	1749			19980	0.23125	279	0	1581	1860			19980	0.23125	189	0	1073	1262
[truncated: 61,275 more rows]

## Sheet: Temperature program
24h ligth					12h light:12h dark					February					May					August					November
Time (s)	Time (days)	Temperature (℃)			Time (s)	Time (days)	Temperature (℃)			Time (s)	Time (days)	Temperature (℃)			Time (s)	Time (days)	Temperature (℃)			Time (s)	Time (days)	Temperature (℃)			Time (s)	Time (days)	Temperature (℃)
10.0224	0.000116	26.848			10.0224	0.000116	25.209			10.0224	0.000116	22.564			10.0224	0.000116	23.191			10.0224	0.000116	22.587			10.0224	0.000116	23.63
19.9584	0.000231	26.691			19.9584	0.000231	24.9			19.9584	0.000231	22.499			19.9584	0.000231	23.186			19.9584	0.000231	22.586			19.9584	0.000231	23.56
29.9808	0.000347	26.786			29.9808	0.000347	24.932			29.9808	0.000347	22.501			29.9808	0.000347	23.18			29.9808	0.000347	22.585			29.9808	0.000347	23.543
40.0032	0.000463	26.865			40.0032	0.000463	24.968			40.0032	0.000463	22.523			40.0032	0.000463	23.198			40.0032	0.000463	22.607			40.0032	0.000463	23.529
50.0256	0.000579	26.96			50.0256	0.000579	25.008			50.0256	0.000579	22.621			50.0256	0.000579	23.279			50.0256	0.000579	22.679			50.0256	0.000579	23.545
59.9616	0.000694	27.075			59.9616	0.000694	25.067			59.9616	0.000694	22.653			59.9616	0.000694	23.327			59.9616	0.000694	22.735			59.9616	0.000694	23.557
69.984	0.00081	27.243			69.984	0.00081	25.135			69.984	0.00081	22.722			69.984	0.00081	23.441			69.984	0.00081	22.854			69.984	0.00081	23.573
80.0064	0.000926	27.371			80.0064	0.000926	25.212			80.0064	0.000926	22.756			80.0064	0.000926	23.545			80.0064	0.000926	22.973			80.0064	0.000926	23.587
90.0288	0.001042	27.539			90.0288	0.001042	25.299			90.0288	0.001042	22.844			90.0288	0.001042	23.686			90.0288	0.001042	23.118			90.0288	0.001042	23.554
99.9648	0.001157	27.708			99.9648	0.001157	25.391			99.9648	0.001157	22.849			99.9648	0.001157	23.808			99.9648	0.001157	23.305			99.9648	0.001157	23.537
109.987	0.001273	27.88			109.987	0.001273	25.499			109.987	0.001273	22.85			109.987	0.001273	23.932			109.987	0.001273	23.464			109.987	0.001273	23.535
120.01	0.001389	28.03			120.01	0.001389	25.623			120.01	0.001389	22.845			120.01	0.001389	24.057			120.01	0.001389	23.63			120.01	0.001389	23.509
130.032	0.001505	28.236			130.032	0.001505	25.743			130.032	0.001505	22.835			130.032	0.001505	24.22			130.032	0.001505	23.816			130.032	0.001505	23.421
139.968	0.00162	28.418			139.968	0.00162	25.884			139.968	0.00162	22.745			139.968	0.00162	24.383			139.968	0.00162	23.947			139.968	0.00162	23.378
149.99	0.001736	28.618			149.99	0.001736	26.022			149.99	0.001736	22.72			149.99	0.001736	24.497			149.99	0.001736	24.168			149.99	0.001736	23.267
160.013	0.001852	28.823			160.013	0.001852	26.193			160.013	0.001852	22.605			160.013	0.001852	24.568			160.013	0.001852	24.343			160.013	0.001852	23.172
170.035	0.001968	29.067			170.035	0.001968	26.365			170.035	0.001968	22.507			170.035	0.001968	24.687			170.035	0.001968	24.561			170.035	0.001968	23.109
179.971	0.002083	29.264			179.971	0.002083	26.524			179.971	0.002083	22.448			179.971	0.002083	24.788			179.971	0.002083	24.807			179.971	0.002083	23.022
189.994	0.002199	29.495			189.994	0.002199	26.705			189.994	0.002199	22.352			189.994	0.002199	24.886			189.994	0.002199	25.026			189.994	0.002199	22.903
200.016	0.002315	29.708			200.016	0.002315	26.907			200.016	0.002315	22.231			200.016	0.002315	24.907			200.016	0.002315	25.276			200.016	0.002315	22.78
210.038	0.002431	29.923			210.038	0.002431	27.09			210.038	0.002431	22.117			210.038	0.002431	25.001			210.038	0.002431	25.498			210.038	0.002431	22.634
219.974	0.002546	30.136			219.974	0.002546	27.304			219.974	0.002546	21.989			219.974	0.002546	25.006			219.974	0.002546	25.714			219.974	0.002546	22.51
229.997	0.002662	30.379			229.997	0.002662	27.506			229.997	0.002662	21.85			229.997	0.002662	25.022			229.997	0.002662	25.931			229.997	0.002662	22.398
240.019	0.002778	30.603			240.019	0.002778	27.729			240.019	0.002778	21.719			240.019	0.002778	25.007			240.019	0.002778	26.178			240.019	0.002778	22.255
250.042	0.002894	30.821			250.042	0.002894	27.921			250.042	0.002894	21.556			250.042	0.002894	24.988			250.042	0.002894	26.442			250.042	0.002894	22.083
259.978	0.003009	31.056			259.978	0.003009	28.16			259.978	0.003009	21.403			259.978	0.003009	24.904			259.978	0.003009	26.683			259.978	0.003009	21.964
270	0.003125	31.31			270	0.003125	28.371			270	0.003125	21.279			270	0.003125	24.868			270	0.003125	26.887			270	0.003125	21.827
280.022	0.003241	31.541			280.022	0.003241	28.589			280.022	0.003241	21.155			280.022	0.003241	24.785			280.022	0.003241	27.113			280.022	0.003241	21.689
289.958	0.003356	31.785			289.958	0.003356	28.81			289.958	0.003356	21.012			289.958	0.003356	24.664			289.958	0.003356	27.305			289.958	0.003356	21.561
299.981	0.003472	32.047			299.981	0.003472	29.046			299.981	0.003472	20.858			299.981	0.003472	24.59			299.981	0.003472	27.473			299.981	0.003472	21.436
310.003	0.003588	32.29			310.003	0.003588	29.272			310.003	0.003588	20.712			310.003	0.003588	24.521			310.003	0.003588	27.613			310.003	0.003588	21.313
320.026	0.003704	32.531			320.026	0.003704	29.501			320.026	0.003704	20.552			320.026	0.003704	24.419			320.026	0.003704	27.735			320.026	0.003704	21.189
329.962	0.003819	32.76			329.962	0.003819	29.712			329.962	0.003819	20.423			329.962	0.003819	24.371			329.962	0.003819	27.837			329.962	0.003819	21.048
339.984	0.003935	33.022			339.984	0.003935	29.973			339.984	0.003935	20.303			339.984	0.003935	24.298			339.984	0.003935	27.859			339.984	0.003935	20.947
350.006	0.004051	33.261			350.006	0.004051	30.211			350.006	0.004051	20.165			350.006	0.004051	24.27			350.006	0.004051	27.859			350.006	0.004051	20.813
360.029	0.004167	33.494			360.029	0.004167	30.441			360.029	0.004167	20.037			360.029	0.004167	24.262			360.029	0.004167	27.838			360.029	0.004167	20.681
369.965	0.004282	33.752			369.965	0.004282	30.682			369.965	0.004282	19.884			369.965	0.004282	24.255			369.965	0.004282	27.823			369.965	0.004282	20.562
379.987	0.004398	34.014			379.987	0.004398	30.918			379.987	0.004398	19.76			379.987	0.004398	24.255			379.987	0.004398	27.72			379.987	0.004398	20.435
390.01	0.004514	34.256			390.01	0.004514	31.159			390.01	0.004514	19.6			390.01	0.004514	24.271			390.01	0.004514	27.613			390.01	0.004514	20.315
400.032	0.00463	34.54			400.032	0.00463	31.399			400.032	0.00463	19.457			400.032	0.00463	24.288			400.032	0.00463	27.491			400.032	0.00463	20.199
409.968	0.004745	34.762			409.968	0.004745	31.624			409.968	0.004745	19.337			409.968	0.004745	24.303			409.968	0.004745	27.371			409.968	0.004745	20.094
419.99	0.004861	35.043			419.99	0.004861	31.86			419.99	0.004861	19.208			419.99	0.004861	24.358			419.99	0.004861	27.23			419.99	0.004861	19.972
430.013	0.004977	35.266			430.013	0.004977	32.112			430.013	0.004977	19.081			430.013	0.004977	24.394			430.013	0.004977	27.07			430.013	0.004977	19.859
440.035	0.005093	35.52			440.035	0.005093	32.322			440.035	0.005093	18.962			440.035	0.005093	24.418			440.035	0.005093	26.888			440.035	0.005093	19.748
449.971	0.005208	35.773			449.971	0.005208	32.574			449.971	0.005208	18.838			449.971	0.005208	24.493			449.971	0.005208	26.761			449.971	0.005208	19.648
459.994	0.005324	36.001			459.994	0.005324	32.821			459.994	0.005324	18.739			459.994	0.005324	24.522			459.994	0.005324	26.639			459.994	0.005324	19.575
470.016	0.00544	36.217			470.016	0.00544	33.042			470.016	0.00544	18.669			470.016	0.00544	24.544			470.016	0.00544	26.538			470.016	0.00544	19.485
480.038	0.005556	36.472			480.038	0.005556	33.276			480.038	0.005556	18.571			480.038	0.005556	24.56			480.038	0.005556	26.507			480.038	0.005556	19.36
489.974	0.005671	36.691			489.974	0.005671	33.539			489.974	0.005671	18.451			489.974	0.005671	24.613			489.974	0.005671	26.416			489.974	0.005671	19.278
499.997	0.005787	36.942			499.997	0.005787	33.758			499.997	0.005787	18.344			499.997	0.005787	24.637			499.997	0.005787	26.39			499.997	0.005787	19.236
510.019	0.005903	37.194			510.019	0.005903	34.008			510.019	0.005903	18.229			510.019	0.005903	24.661			510.019	0.005903	26.397			510.019	0.005903	19.133
520.042	0.006019	37.428			520.042	0.006019	34.247			520.042	0.006019	18.155			520.042	0.006019	24.66			520.042	0.006019	26.383			520.042	0.006019	19.086
529.978	0.006134	37.666			529.978	0.006134	34.5			529.978	0.006134	18.058			529.978	0.006134	24.682			529.978	0.006134	26.395			529.978	0.006134	18.998
540	0.00625	37.935			540	0.00625	34.721			540	0.00625	17.973			540	0.00625	24.689			540	0.00625	26.473			540	0.00625	18.906
550.022	0.006366	38.166			550.022	0.006366	34.951			550.022	0.006366	17.864			550.022	0.006366	24.742			550.022	0.006366	26.515			550.022	0.006366	18.867
559.958	0.006481	38.407			559.958	0.006481	35.179			559.958	0.006481	17.77			559.958	0.006481	24.742			559.958	0.006481	26.615			559.958	0.006481	18.761
569.981	0.006597	38.626			569.981	0.006597	35.443			569.981	0.006597	17.715			569.981	0.006597	24.763			569.981	0.006597	26.638			569.981	0.006597	18.669
580.003	0.006713	38.851			580.003	0.006713	35.667			580.003	0.006713	17.6			580.003	0.006713	24.763			580.003	0.006713	26.762			580.003	0.006713	18.625
590.026	0.006829	39.055			590.026	0.006829	35.892			590.026	0.006829	17.512			590.026	0.006829	24.767			590.026	0.006829	26.86			590.026	0.006829	18.534
599.962	0.006944	39.299			599.962	0.006944	36.09			599.962	0.006944	17.469			599.962	0.006944	24.763			599.962	0.006944	26.91			599.962	0.006944	18.482
609.984	0.00706	39.615			609.984	0.00706	36.318			609.984	0.00706	17.373			609.984	0.00706	24.761			609.984	0.00706	27.002			609.984	0.00706	18.383
620.006	0.007176	39.745			620.006	0.007176	36.566			620.006	0.007176	17.262			620.006	0.007176	24.763			620.006	0.007176	27.024			620.006	0.007176	18.282
630.029	0.007292	39.982			630.029	0.007292	36.792			630.029	0.007292	17.226			630.029	0.007292	24.762			630.029	0.007292	27.11			630.029	0.007292	18.226
639.965	0.007407	40.226			639.965	0.007407	37.033			639.965	0.007407	17.115			639.965	0.007407	24.772			639.965	0.007407	27.151			639.965	0.007407	18.153
649.987	0.007523	40.439			649.987	0.007523	37.271			649.987	0.007523	17.023			649.987	0.007523	24.778			649.987	0.007523	27.228			649.987	0.007523	18.114
660.01	0.007639	40.67			660.01	0.007639	37.486			660.01	0.007639	16.984			660.01	0.007639	24.781			660.01	0.007639	27.254			660.01	0.007639	18.04
670.032	0.007755	40.877			670.032	0.007755	37.723			670.032	0.007755	16.876			670.032	0.007755	24.77			670.032	0.007755	27.302			670.032	0.007755	17.997
679.968	0.00787	41.1			679.968	0.00787	37.95			679.968	0.00787	16.779			679.968	0.00787	24.766			679.968	0.00787	27.333			679.968	0.00787	17.917
689.99	0.007986	41.318			689.99	0.007986	38.181			689.99	0.007986	16.739			689.99	0.007986	24.768			689.99	0.007986	27.371			689.99	0.007986	17.871
700.013	0.008102	41.533			700.013	0.008102	38.372			700.013	0.008102	16.641			700.013	0.008102	24.758			700.013	0.008102	27.358			700.013	0.008102	17.791
710.035	0.008218	41.721			710.035	0.008218	38.604			710.035	0.008218	16.615			710.035	0.008218	24.766			710.035	0.008218	27.362			710.035	0.008218	17.763
719.971	0.008333	41.886			719.971	0.008333	38.818			719.971	0.008333	16.513			719.971	0.008333	24.761			719.971	0.008333	27.371			719.971	0.008333	17.674
729.994	0.008449	42.033			729.994	0.008449	39.059			729.994	0.008449	16.498			729.994	0.008449	24.761			729.994	0.008449	27.372			729.994	0.008449	17.649
740.016	0.008565	42.163			740.016	0.008565	39.254			740.016	0.008565	16.396			740.016	0.008565	24.759			740.016	0.008565	27.39			740.016	0.008565	17.554
750.038	0.008681	42.271			750.038	0.008681	39.496			750.038	0.008681	16.373			750.038	0.008681	24.763			750.038	0.008681	27.372			750.038	0.008681	17.535
759.974	0.008796	42.336			759.974	0.008796	39.687			759.974	0.008796	16.34			759.974	0.008796	24.762			759.974	0.008796	27.389			759.974	0.008796	17.44
769.997	0.008912	42.311			769.997	0.008912	39.897			769.997	0.008912	16.254			769.997	0.008912	24.752			769.997	0.008912	27.395			769.997	0.008912	17.415
780.019	0.009028	42.26			780.019	0.009028	40.106			780.019	0.009028	16.18			780.019	0.009028	24.763			780.019	0.009028	27.391			780.019	0.009028	17.364
790.042	0.009144	42.129			790.042	0.009144	40.307			790.042	0.009144	16.151			790.042	0.009144	24.745			790.042	0.009144	27.396			790.042	0.009144	17.307
799.978	0.009259	41.963			799.978	0.009259	40.517			799.978	0.009259	16.103			799.978	0.009259	24.754			799.978	0.009259	27.397			799.978	0.009259	17.286
810	0.009375	41.749			810	0.009375	40.736			810	0.009375	16.025			810	0.009375	24.724			810	0.009375	27.395			810	0.009375	17.209
820.022	0.009491	41.506			820.022	0.009491	40.923			820.022	0.009491	15.985			820.022	0.009491	24.728			820.022	0.009491	27.392			820.022	0.009491	17.189
829.958	0.009606	41.28			829.958	0.009606	41.147			829.958	0.009606	15.907			829.958	0.009606	24.699			829.958	0.009606	27.372			829.958	0.009606	17.163
839.981	0.009722	41.039			839.981	0.009722	41.33			839.981	0.009722	15.863			839.981	0.009722	24.68			839.981	0.009722	27.381			839.981	0.009722	17.138
850.003	0.009838	40.807			850.003	0.009838	41.51			850.003	0.009838	15.787			850.003	0.009838	24.693			850.003	0.009838	27.373			850.003	0.009838	17.061
860.026	0.009954	40.591			860.026	0.009954	41.675			860.026	0.009954	15.763			860.026	0.009954	24.683			860.026	0.009954	27.39			860.026	0.009954	17.061
869.962	0.010069	40.42			869.962	0.010069	41.834			869.962	0.010069	15.686			869.962	0.010069	24.678			869.962	0.010069	27.387			869.962	0.010069	17.016
879.984	0.010185	40.235			879.984	0.010185	41.969			879.984	0.010185	15.652			879.984	0.010185	24.667			879.984	0.010185	27.393			879.984	0.010185	16.944
890.006	0.010301	40.078			890.006	0.010301	42.053			890.006	0.010301	15.622			890.006	0.010301	24.682			890.006	0.010301	27.39			890.006	0.010301	16.926
900.029	0.010417	39.944			900.029	0.010417	42.168			900.029	0.010417	15.542			900.029	0.010417	24.69			900.029	0.010417	27.448			900.029	0.010417	16.886
909.965	0.010532	39.844			909.965	0.010532	42.215			909.965	0.010532	15.52			909.965	0.010532	24.696			909.965	0.010532	27.447			909.965	0.010532	16.819
919.987	0.010648	39.73			919.987	0.010648	42.232			919.987	0.010648	15.496			919.987	0.010648	24.687			919.987	0.010648	27.467			919.987	0.010648	16.798
930.01	0.010764	39.65			930.01	0.010764	42.171			930.01	0.010764	15.418			930.01	0.010764	24.689			930.01	0.010764	27.47			930.01	0.010764	16.788
940.032	0.01088	39.573			940.032	0.01088	42.125			940.032	0.01088	15.395			940.032	0.01088	24.685			940.032	0.01088	27.468			940.032	0.01088	16.722
949.968	0.010995	39.523			949.968	0.010995	41.977			949.968	0.010995	15.372			949.968	0.010995	24.683			949.968	0.010995	27.466			949.968	0.010995	16.698
959.99	0.011111	39.468			959.99	0.011111	41.842			959.99	0.011111	15.307			959.99	0.011111	24.687			959.99	0.011111	27.455			959.99	0.011111	16.691
970.013	0.011227	39.437			970.013	0.011227	41.628			970.013	0.011227	15.294			970.013	0.011227	24.694			970.013	0.011227	27.464			970.013	0.011227	16.686
980.035	0.011343	39.437			980.035	0.011343	41.419			980.035	0.011343	15.259			980.035	0.011343	24.696			980.035	0.011343	27.459			980.035	0.011343	16.66
989.971	0.011458	39.461			989.971	0.011458	41.208			989.971	0.011458	15.257			989.971	0.011458	24.682			989.971	0.011458	27.458			989.971	0.011458	16.613
999.994	0.011574	39.469			999.994	0.011574	41.009			999.994	0.011574	15.194			999.994	0.011574	24.68			999.994	0.011574	27.472			999.994	0.011574	16.575
1010.02	0.01169	39.528			1010.02	0.01169	40.801			1010.02	0.01169	15.173			1010.02	0.01169	24.676			1010.02	0.01169	27.447			1010.02	0.01169	16.576
1020.04	0.011806	39.558			1020.04	0.011806	40.608			1020.04	0.011806	15.174			1020.04	0.011806	24.665			1020.04	0.011806	27.449			1020.04	0.011806	16.554
1029.97	0.011921	39.613			1029.97	0.011921	40.444			1029.97	0.011921	15.174			1029.97	0.011921	24.665			1029.97	0.011921	27.468			1029.97	0.011921	16.571
1040	0.012037	39.68			1040	0.012037	40.273			1040	0.012037	15.152			1040	0.012037	24.669			1040	0.012037	27.464			1040	0.012037	16.571
1050.02	0.012153	39.764			1050.02	0.012153	40.129			1050.02	0.012153	15.154			1050.02	0.012153	24.662			1050.02	0.012153	27.471			1050.02	0.012153	16.552
1060.04	0.012269	39.825			1060.04	0.012269	40.02			1060.04	0.012269	15.152			1060.04	0.012269	24.664			1060.04	0.012269	27.473			1060.04	0.012269	16.554
1069.98	0.012384	39.941			1069.98	0.012384	39.894			1069.98	0.012384	15.129			1069.98	0.012384	24.664			1069.98	0.012384	27.481			1069.98	0.012384	16.541
1080	0.0125	40.025			1080	0.0125	39.836			1080	0.0125	15.087			1080	0.0125	24.668			1080	0.0125	27.495			1080	0.0125	16.549
1090.02	0.012616	40.163			1090.02	0.012616	39.741			1090.02	0.012616	15.054			1090.02	0.012616	24.645			1090.02	0.012616	27.504			1090.02	0.012616	16.527
1099.96	0.012731	40.287			1099.96	0.012731	39.655			1099.96	0.012731	15.058			1099.96	0.012731	24.656			1099.96	0.012731	27.497			1099.96	0.012731	16.514
1109.98	0.012847	40.413			1109.98	0.012847	39.601			1109.98	0.012847	15.049			1109.98	0.012847	24.667			1109.98	0.012847	27.506			1109.98	0.012847	16.479
1120	0.012963	40.524			1120	0.012963	39.572			1120	0.012963	15.044			1120	0.012963	24.655			1120	0.012963	27.518			1120	0.012963	16.453
1130.03	0.013079	40.652			1130.03	0.013079	39.528			1130.03	0.013079	15.038			1130.03	0.013079	24.641			1130.03	0.013079	27.508			1130.03	0.013079	16.461
1139.96	0.013194	40.783			1139.96	0.013194	39.527			1139.96	0.013194	15.03			1139.96	0.013194	24.64			1139.96	0.013194	27.509			1139.96	0.013194	16.451
1149.98	0.01331	40.95			1149.98	0.01331	39.514			1149.98	0.01331	15.016			1149.98	0.01331	24.644			1149.98	0.01331	27.516			1149.98	0.01331	16.447
1160.01	0.013426	41.047			1160.01	0.013426	39.529			1160.01	0.013426	15			1160.01	0.013426	24.645			1160.01	0.013426	27.518			1160.01	0.013426	16.442
1170.03	0.013542	41.206			1170.03	0.013542	39.541			1170.03	0.013542	14.949			1170.03	0.013542	24.64			1170.03	0.013542	27.517			1170.03	0.013542	16.431
1179.96	0.013657	41.342			1179.96	0.013657	39.602			1179.96	0.013657	14.933			1179.96	0.013657	24.64			1179.96	0.013657	27.539			1179.96	0.013657	16.412
1189.99	0.013773	41.484			1189.99	0.013773	39.626			1189.99	0.013773	14.927			1189.99	0.013773	24.631			1189.99	0.013773	27.583			1189.99	0.013773	16.373
1200.01	0.013889	41.623			1200.01	0.013889	39.622			1200.01	0.013889	14.923			1200.01	0.013889	24.616			1200.01	0.013889	27.583			1200.01	0.013889	16.331
1210.03	0.014005	41.843			1210.03	0.014005	39.63			1210.03	0.014005	14.906			1210.03	0.014005	24.619			1210.03	0.014005	27.593			1210.03	0.014005	16.324
1219.97	0.01412	41.857			1219.97	0.01412	39.724			1219.97	0.01412	14.883			1219.97	0.01412	24.568			1219.97	0.01412	27.589			1219.97	0.01412	16.311
1229.99	0.014236	41.933			1229.99	0.014236	39.831			1229.99	0.014236	14.813			1229.99	0.014236	24.573			1229.99	0.014236	27.591			1229.99	0.014236	16.284
1240.01	0.014352	42.015			1240.01	0.014352	39.928			1240.01	0.014352	14.8			1240.01	0.014352	24.587			1240.01	0.014352	27.589			1240.01	0.014352	16.235
1250.04	0.014468	42.09			1250.04	0.014468	40.024			1250.04	0.014468	14.79			1250.04	0.014468	24.608			1250.04	0.014468	27.57			1250.04	0.014468	16.209
1259.97	0.014583	42.105			1259.97	0.014583	40.124			1259.97	0.014583	14.776			1259.97	0.014583	24.617			1259.97	0.014583	27.582			1259.97	0.014583	16.213
1269.99	0.014699	42.168			1269.99	0.014699	40.229			1269.99	0.014699	14.708			1269.99	0.014699	24.639			1269.99	0.014699	27.566			1269.99	0.014699	16.209
1280.02	0.014815	42.177			1280.02	0.014815	40.357			1280.02	0.014815	14.682			1280.02	0.014815	24.624			1280.02	0.014815	27.575			1280.02	0.014815	16.19
1290.04	0.014931	42.178			1290.04	0.014931	40.49			1290.04	0.014931	14.67			1290.04	0.014931	24.644			1290.04	0.014931	27.566			1290.04	0.014931	16.165
1299.97	0.015046	42.103			1299.97	0.015046	40.603			1299.97	0.015046	14.663			1299.97	0.015046	24.643			1299.97	0.015046	27.561			1299.97	0.015046	16.142
1310	0.015162	42.03			1310	0.015162	40.735			1310	0.015162	14.644			1310	0.015162	24.635			1310	0.015162	27.573			1310	0.015162	16.092
1320.02	0.015278	41.906			1320.02	0.015278	40.854			1320.02	0.015278	14.584			1320.02	0.015278	24.648			1320.02	0.015278	27.577			1320.02	0.015278	16.083
1330.04	0.015394	41.752			1330.04	0.015394	41.016			1330.04	0.015394	14.565			1330.04	0.015394	24.642			1330.04	0.015394	27.591			1330.04	0.015394	16.065
1339.98	0.015509	41.575			1339.98	0.015509	41.129			1339.98	0.015509	14.551			1339.98	0.015509	24.645			1339.98	0.015509	27.596			1339.98	0.015509	16.054
1350	0.015625	41.424			1350	0.015625	41.29			1350	0.015625	14.543			1350	0.015625	24.646			1350	0.015625	27.594			1350	0.015625	15.995
1360.02	0.015741	41.275			1360.02	0.015741	41.436			1360.02	0.015741	14.521			1360.02	0.015741	24.64			1360.02	0.015741	27.613			1360.02	0.015741	15.968
1369.96	0.015856	41.125			1369.96	0.015856	41.549			1369.96	0.015856	14.443			1369.96	0.015856	24.645			1369.96	0.015856	27.608			1369.96	0.015856	15.941
1379.98	0.015972	40.978			1379.98	0.015972	41.667			1379.98	0.015972	14.438			1379.98	0.015972	24.642			1379.98	0.015972	27.605			1379.98	0.015972	15.942
1390	0.016088	40.87			1390	0.016088	41.783			1390	0.016088	14.416			1390	0.016088	24.641			1390	0.016088	27.614			1390	0.016088	15.931
1400.03	0.016204	40.789			1400.03	0.016204	41.881			1400.03	0.016204	14.395			1400.03	0.016204	24.641			1400.03	0.016204	27.606			1400.03	0.016204	15.866
1409.96	0.016319	40.713			1409.96	0.016319	41.948			1409.96	0.016319	14.329			1409.96	0.016319	24.643			1409.96	0.016319	27.616			1409.96	0.016319	15.84
1419.98	0.016435	40.671			1419.98	0.016435	42.019			1419.98	0.016435	14.318			1419.98	0.016435	24.636			1419.98	0.016435	27.617			1419.98	0.016435	15.839
1430.01	0.016551	40.613			1430.01	0.016551	42.083			1430.01	0.016551	14.297			1430.01	0.016551	24.639			1430.01	0.016551	27.6			1430.01	0.016551	15.82
1440.03	0.016667	40.602			1440.03	0.016667	42.122			1440.03	0.016667	14.295			1440.03	0.016667	24.644			1440.03	0.016667	27.61			1440.03	0.016667	15.79
1449.96	0.016782	40.566			1449.96	0.016782	42.176			1449.96	0.016782	14.227			1449.96	0.016782	24.642			1449.96	0.016782	27.612			1449.96	0.016782	15.741
1459.99	0.016898	40.608			1459.99	0.016898	42.207			1459.99	0.016898	14.189			1459.99	0.016898	24.636			1459.99	0.016898	27.63			1459.99	0.016898	15.731
1470.01	0.017014	40.626			1470.01	0.017014	42.188			1470.01	0.017014	14.175			1470.01	0.017014	24.638			1470.01	0.017014	27.636			1470.01	0.017014	15.709
1480.03	0.01713	40.681			1480.03	0.01713	42.123			1480.03	0.01713	14.175			1480.03	0.01713	24.638			1480.03	0.01713	27.655			1480.03	0.01713	15.695
1489.97	0.017245	40.695			1489.97	0.017245	42.063			1489.97	0.017245	14.159			1489.97	0.017245	24.625			1489.97	0.017245	27.678			1489.97	0.017245	15.692
1499.99	0.017361	40.772			1499.99	0.017361	41.933			1499.99	0.017361	14.154			1499.99	0.017361	24.641			1499.99	0.017361	27.701			1499.99	0.017361	15.677
1510.01	0.017477	40.82			1510.01	0.017477	41.821			1510.01	0.017477	14.097			1510.01	0.017477	24.635			1510.01	0.017477	27.692			1510.01	0.017477	15.666
1520.04	0.017593	40.891			1520.04	0.017593	41.66			1520.04	0.017593	14.094			1520.04	0.017593	24.633			1520.04	0.017593	27.713			1520.04	0.017593	15.671
1529.97	0.017708	40.973			1529.97	0.017708	41.494			1529.97	0.017708	14.081			1529.97	0.017708	24.619			1529.97	0.017708	27.712			1529.97	0.017708	15.67
1539.99	0.017824	41.087			1539.99	0.017824	41.312			1539.99	0.017824	14.073			1539.99	0.017824	24.613			1539.99	0.017824	27.716			1539.99	0.017824	15.662
1550.02	0.01794	41.165			1550.02	0.01794	41.166			1550.02	0.01794	14.076			1550.02	0.01794	24.616			1550.02	0.01794	27.713			1550.02	0.01794	15.62
1560.04	0.018056	41.288			1560.04	0.018056	40.982			1560.04	0.018056	14.077			1560.04	0.018056	24.613			1560.04	0.018056	27.716			1560.04	0.018056	15.618
1569.97	0.018171	41.406			1569.97	0.018171	40.867			1569.97	0.018171	14.078			1569.97	0.018171	24.619			1569.97	0.018171	27.715			1569.97	0.018171	15.621
1580	0.018287	41.51			1580	0.018287	40.736			1580	0.018287	14.075			1580	0.018287	24.574			1580	0.018287	27.724			1580	0.018287	15.624
1590.02	0.018403	41.58			1590.02	0.018403	40.645			1590.02	0.018403	14.075			1590.02	0.018403	24.564			1590.02	0.018403	27.714			1590.02	0.018403	15.638
1600.04	0.018519	41.648			1600.04	0.018519	40.546			1600.04	0.018519	14.076			1600.04	0.018519	24.567			1600.04	0.018519	27.699			1600.04	0.018519	15.648
1609.98	0.018634	41.706			1609.98	0.018634	40.473			1609.98	0.018634	14.069			1609.98	0.018634	24.563			1609.98	0.018634	27.692			1609.98	0.018634	15.69
1620	0.01875	41.761			1620	0.01875	40.421			1620	0.01875	14.073			1620	0.01875	24.56			1620	0.01875	27.694			1620	0.01875	15.675
1630.02	0.018866	41.785			1630.02	0.018866	40.362			1630.02	0.018866	14.076			1630.02	0.018866	24.553			1630.02	0.018866	27.701			1630.02	0.018866	15.676
1639.96	0.018981	41.82			1639.96	0.018981	40.348			1639.96	0.018981	14.076			1639.96	0.018981	24.543			1639.96	0.018981	27.695			1639.96	0.018981	15.667
1649.98	0.019097	41.843			1649.98	0.019097	40.333			1649.98	0.019097	14.077			1649.98	0.019097	24.548			1649.98	0.019097	27.702			1649.98	0.019097	15.679
1660	0.019213	41.852			1660	0.019213	40.32			1660	0.019213	14.078			1660	0.019213	24.556			1660	0.019213	27.718			1660	0.019213	15.685
1670.03	0.019329	41.784			1670.03	0.019329	40.328			1670.03	0.019329	14.075			1670.03	0.019329	24.565			1670.03	0.019329	27.726			1670.03	0.019329	15.685
1679.96	0.019444	41.829			1679.96	0.019444	40.333			1679.96	0.019444	14.073			1679.96	0.019444	24.542			1679.96	0.019444	27.724			1679.96	0.019444	15.668
1689.98	0.01956	41.829			1689.98	0.01956	40.332			1689.98	0.01956	14.074			1689.98	0.01956	24.538			1689.98	0.01956	27.73			1689.98	0.01956	15.673
1700.01	0.019676	41.824			1700.01	0.019676	40.386			1700.01	0.019676	14.065			1700.01	0.019676	24.544			1700.01	0.019676	27.738			1700.01	0.019676	15.681
1710.03	0.019792	41.815			1710.03	0.019792	40.455			1710.03	0.019792	14.068			1710.03	0.019792	24.541			1710.03	0.019792	27.738			1710.03	0.019792	15.649
1719.96	0.019907	41.834			1719.96	0.019907	40.513			1719.96	0.019907	14.061			1719.96	0.019907	24.539			1719.96	0.019907	27.74			1719.96	0.019907	15.668
1729.99	0.020023	41.827			1729.99	0.020023	40.566			1729.99	0.020023	14.068			1729.99	0.020023	24.54			1729.99	0.020023	27.737			1729.99	0.020023	15.675
1740.01	0.020139	41.823			1740.01	0.020139	40.617			1740.01	0.020139	14.055			1740.01	0.020139	24.546			1740.01	0.020139	27.732			1740.01	0.020139	15.673
1750.03	0.020255	41.843			1750.03	0.020255	40.699			1750.03	0.020255	14.073			1750.03	0.020255	24.53			1750.03	0.020255	27.725			1750.03	0.020255	15.653
1759.97	0.02037	41.844			1759.97	0.02037	40.805			1759.97	0.02037	14.053			1759.97	0.02037	24.537			1759.97	0.02037	27.738			1759.97	0.02037	15.618
1769.99	0.020486	41.843			1769.99	0.020486	40.892			1769.99	0.020486	14.051			1769.99	0.020486	24.542			1769.99	0.020486	27.734			1769.99	0.020486	15.614
1780.01	0.020602	41.82			1780.01	0.020602	40.994			1780.01	0.020602	14.06			1780.01	0.020602	24.53			1780.01	0.020602	27.746			1780.01	0.020602	15.602
1790.04	0.020718	41.783			1790.04	0.020718	41.1			1790.04	0.020718	14.053			1790.04	0.020718	24.528			1790.04	0.020718	27.76			1790.04	0.020718	15.595
1799.97	0.020833	41.766			1799.97	0.020833	41.17			1799.97	0.020833	14.044			1799.97	0.020833	24.531			1799.97	0.020833	27.813			1799.97	0.020833	15.593
1809.99	0.020949	41.854			1809.99	0.020949	41.364			1809.99	0.020949	14.031			1809.99	0.020949	24.519			1809.99	0.020949	27.817			1809.99	0.020949	15.581
1820.02	0.021065	41.752			1820.02	0.021065	41.476			1820.02	0.021065	13.972			1820.02	0.021065	24.52			1820.02	0.021065	27.833			1820.02	0.021065	15.555
1830.04	0.021181	41.766			1830.04	0.021181	41.6			1830.04	0.021181	13.956			1830.04	0.021181	24.532			1830.04	0.021181	27.838			1830.04	0.021181	15.549
1839.97	0.021296	41.756			1839.97	0.021296	41.682			1839.97	0.021296	13.954			1839.97	0.021296	24.543			1839.97	0.021296	27.838			1839.97	0.021296	15.512
1850	0.021412	41.765			1850	0.021412	41.763			1850	0.021412	13.955			1850	0.021412	24.549			1850	0.021412	27.833			1850	0.021412	15.502
1860.02	0.021528	41.743			1860.02	0.021528	41.82			1860.02	0.021528	13.942			1860.02	0.021528	24.568			1860.02	0.021528	27.837			1860.02	0.021528	15.479
1870.04	0.021644	41.779			1870.04	0.021644	41.899			1870.04	0.021644	13.93			1870.04	0.021644	24.611			1870.04	0.021644	27.85			1870.04	0.021644	15.473
1879.98	0.021759	41.736			1879.98	0.021759	41.944			1879.98	0.021759	13.936			1879.98	0.021759	24.64			1879.98	0.021759	27.854			1879.98	0.021759	15.477
1890	0.021875	41.743			1890	0.021875	41.97			1890	0.021875	13.926			1890	0.021875	24.636			1890	0.021875	27.868			1890	0.021875	15.466
1900.02	0.021991	41.751			1900.02	0.021991	42.038			1900.02	0.021991	13.862			1900.02	0.021991	24.654			1900.02	0.021991	27.877			1900.02	0.021991	15.454
1909.96	0.022106	41.771			1909.96	0.022106	42.036			1909.96	0.022106	13.842			1909.96	0.022106	24.663			1909.96	0.022106	27.903			1909.96	0.022106	15.455
1919.98	0.022222	41.762			1919.98	0.022222	42.047			1919.98	0.022222	13.838			1919.98	0.022222	24.66			1919.98	0.022222	27.934			1919.98	0.022222	15.424
1930	0.022338	41.741			1930	0.022338	42.051			1930	0.022338	13.827			1930	0.022338	24.683			1930	0.022338	27.936			1930	0.022338	15.381
1940.03	0.022454	41.743			1940.03	0.022454	42.059			1940.03	0.022454	13.819			1940.03	0.022454	24.676			1940.03	0.022454	27.954			1940.03	0.022454	15.357
1949.96	0.022569	41.731			1949.96	0.022569	42.061			1949.96	0.022569	13.802			1949.96	0.022569	24.684			1949.96	0.022569	27.979			1949.96	0.022569	15.361
[truncated: 69,069 more rows]

## Sheet: Optical density
Wt																																BKT
[truncated: 1,153 more rows]
[truncated: 26 more columns]

## Sheet: Cell counts
Wt																					BKT																					CHYB-BKT
[truncated: 10 more rows]
[truncated: 11 more columns]

## Sheet: Dry weight
Wt																					BKT																					CHYB-BKT
[truncated: 9 more rows]
[truncated: 11 more columns]

[truncated: 2 more sheets: Phycocyanin, Chl and carotenoids]
